# Supplementary material for: Comparative analysis of the transcriptomes of the calyx abscission zone of sweet orange insights into the huanglongbing-associated fruit abscission
Source: Hortic Res. 2019 Jun 1;6:71. doi: 10.1038/s41438-019-0152-4 (PMC6544638; doi:10.1038/s41438-019-0152-4)
Supplement: Supplementary file 5 — Table S2. List of mapped transcripts [file 41438_2019_152_MOESM5_ESM.xlsx]

## Sheet: Table S2
Table S2. List of mapped transcripts
Transcript	Gene	Chromosome	Start	Stop	Strand	Transcript Length	sample_Rh1 (Reads)	sample_Rh2 (Reads)	sample_Dh1 (Reads)	sample_Dh2 (Reads)	sample_Rd1 (Reads)	sample_Rd2 (Reads)	sample_Dd1 (Reads)	sample_Dd2 (Reads)	sample_Rh1 (RPKM)	sample_Rh2 (RPKM)	sample_Dh1 (RPKM)	sample_Dh2 (RPKM)	sample_Rd1 (RPKM)	sample_Rd2 (RPKM)	sample_Dd1 (RPKM)	sample_Dd2 (RPKM)	Best arabidopsis hit name	TAIR10 symbol	arabidopsis TAIR10 defline
orange1.1g047146m	orange1.1g047146m.g	scaffold00001	12402	14229	-	1827	418	246	264	270	423	256	456	295	3.48119	2.21254	2.38637	2.28973	3.44914	2.21601	3.69549	2.74016	AT1G08070.1	OTP82	Tetratricopeptide repeat (TPR)-like superfamily protein
orange1.1g004199m	orange1.1g004199m.g	scaffold00001	15680	21214	+	2310	1964.85	963.744	1552.81	1713.01	2742.8	1474.23	2448.16	1219.05	12.9422	6.85558	11.1014	11.4896	17.6885	10.0931	15.6918	8.95572	AT2G21630.1		Sec23/Sec24 protein transport family protein
orange1.1g004303m	orange1.1g004199m.g	scaffold00001	15680	20547	+	2289	122.7	73.4872	120.41	71.4595	189.952	114.787	266.301	181.439	0.815626	0.527546	0.868735	0.483697	1.23625	0.79308	1.72255	1.34517	AT2G21630.1		Sec23/Sec24 protein transport family protein
orange1.1g005340m	orange1.1g004199m.g	scaffold00001	15680	19977	+	2106	3.46947	0.761275	4.80741	27.5165	29.3937	20.8339	17.6575	4.673	0.0250666	0.00593988	0.0376986	0.202438	0.207924	0.156452	0.124142	0.0376556	AT2G21630.1		Sec23/Sec24 protein transport family protein
orange1.1g008566m	orange1.1g004199m.g	scaffold00001	15680	18807	+	1686	0.00111517	0.000709977	5.47678	8.29269	0.140406	0.0511104	0.00622352	0.00229194	1.00641e-05	6.91961e-06	0.0536463	0.0762073	0.00124062	0.000479425	5.46544e-05	2.30695e-05	AT2G21630.1		Sec23/Sec24 protein transport family protein
orange1.1g012148m	orange1.1g004199m.g	scaffold00001	15680	17288	+	1413	3.17666e-06	1.13413e-07	3.51524	4.72793	13.7175	12.0878	20.8809	13.8433	3.42073e-08	1.31891e-09	0.0410852	0.0518427	0.144624	0.135293	0.218803	0.166261	AT2G21630.1		Sec23/Sec24 protein transport family protein
orange1.1g016920m	orange1.1g016920m.g	scaffold00001	53744	58513	+	1143	2040.41	1243.28	1120.06	1192.06	2129.76	1311.55	2076.83	1246.12	27.162	17.8739	16.1833	16.1588	27.7583	18.1471	26.903	18.5014	AT5G65940.1	CHY1	beta-hydroxyisobutyryl-CoA hydrolase 1
orange1.1g017189m	orange1.1g016920m.g	scaffold00001	53744	58513	+	1128	160.564	103.917	150.681	157.584	213.143	175.002	194.57	60.1688	2.16586	1.51382	2.20609	2.16452	2.81494	2.4536	2.55396	0.905222	AT5G65940.1	CHY1	beta-hydroxyisobutyryl-CoA hydrolase 1
orange1.1g017331m	orange1.1g016920m.g	scaffold00001	53744	58513	+	1122	10.9966	11.7962	5.2661	5.36941	11.1141	15.4509	11.6321	11.7265	0.149126	0.172761	0.0775118	0.0741468	0.147567	0.217786	0.153501	0.177365	AT5G65940.1	CHY1	beta-hydroxyisobutyryl-CoA hydrolase 1
orange1.1g034604m	orange1.1g034604m.g	scaffold00001	71760	72030	-	270	242.999	175.666	128.334	135.334	205.333	155.667	276.666	201.666	13.694	10.691	7.84963	7.76606	11.3293	9.11803	15.1718	12.6754
orange1.1g034608m	orange1.1g034604m.g	scaffold00001	71760	72030	-	270	242.999	175.666	128.334	135.334	205.333	155.667	276.666	201.666	13.694	10.691	7.84963	7.76606	11.3293	9.11803	15.1718	12.6754
orange1.1g034613m	orange1.1g034604m.g	scaffold00001	71760	72030	-	270	242.999	175.666	128.334	135.334	205.333	155.667	276.666	201.666	13.694	10.691	7.84963	7.76606	11.3293	9.11803	15.1718	12.6754
orange1.1g007201m	orange1.1g007201m.g	scaffold00001	94633	98821	+	1842	0	0	0	0	1	1	22	6	0	0	0	0	0.00808758	0.00858578	0.176839	0.0552782	AT1G32450.1	NRT1.5	nitrate transporter 1.5
orange1.1g030786m	orange1.1g030786m.g	scaffold00001	99944	101958	+	516	207.208	114.571	110.794	116.576	152.755	95.34	150.946	67.6173	6.11008	3.64854	3.546	3.50041	4.41015	2.9221	4.33131	2.22382	AT2G44525.1		Protein of unknown function (DUF498/DUF598)
orange1.1g030825m	orange1.1g030786m.g	scaffold00001	99944	101958	+	516	207.208	114.571	110.794	116.576	152.755	95.34	150.946	67.6173	6.11008	3.64854	3.546	3.50041	4.41015	2.9221	4.33131	2.22382	AT2G44525.1		Protein of unknown function (DUF498/DUF598)
orange1.1g032090m	orange1.1g030786m.g	scaffold00001	99944	101958	+	444	15.8814	6.79579	13.4121	7.29812	7.34505	6.51168	8.00055	6.44146	0.544248	0.251508	0.498869	0.254675	0.246445	0.231942	0.266798	0.246203	AT2G44525.1		Protein of unknown function (DUF498/DUF598)
orange1.1g033161m	orange1.1g030786m.g	scaffold00001	100065	101958	+	381	10.7024	4.06225	7.63601e-10	2.55006	11.1452	11.8084	6.10663	3.32383	0.427411	0.175201	3.30989e-11	0.103701	0.435785	0.490159	0.237314	0.148049	AT2G44525.1		Protein of unknown function (DUF498/DUF598)
orange1.1g006722m	orange1.1g006722m.g	scaffold00001	148023	152102	+	1902	2	0	0	0	1	0	3	1	0.0159996	0	0	0	0.00783246	0	0.0233538	0.0089224	AT1G02205.2	CER1	Fatty acid hydroxylase superfamily
orange1.1g006590m	orange1.1g006590m.g	scaffold00001	155130	159210	+	1920	149.988	95.9043	68.6729	82.3966	133.184	30.5271	288.849	152.264	1.18863	0.820789	0.590686	0.664916	1.03338	0.251451	2.22749	1.34583	AT1G02205.2	CER1	Fatty acid hydroxylase superfamily
orange1.1g006623m	orange1.1g006590m.g	scaffold00001	155130	159210	+	1917	328.361	170.523	209.839	218.606	382.703	251.348	753.92	392.008	2.60627	1.46169	1.80774	1.76685	2.97405	2.07359	5.82303	3.47029	AT1G02205.2	CER1	Fatty acid hydroxylase superfamily
orange1.1g006894m	orange1.1g006590m.g	scaffold00001	155130	159210	+	1884	37.3605	0.0725711	0.326889	8.78665	36.634	8.22781	31.3231	7.72672	0.301733	0.000632961	0.00286544	0.0722605	0.289676	0.0690673	0.246167	0.0695995	AT1G02205.2	CER1	Fatty acid hydroxylase superfamily
orange1.1g007475m	orange1.1g006590m.g	scaffold00001	155130	158903	+	1809	32.574	9.85623	15.969	0.561899	70.4938	26.6955	126.155	26.0294	0.273982	0.0895296	0.145785	0.00481258	0.580525	0.233383	1.03255	0.244185	AT1G02205.2	CER1	Fatty acid hydroxylase superfamily
orange1.1g009493m	orange1.1g006590m.g	scaffold00001	155130	158510	+	1602	1.33291	0.111256	1.09553	0.135707	0.748454	5.32803	2.75482	0.136014	0.0126598	0.00114118	0.0112937	0.0013125	0.00696003	0.0525985	0.025461	0.00144083	AT1G02205.2	CER1	Fatty acid hydroxylase superfamily
orange1.1g009511m	orange1.1g006590m.g	scaffold00001	155130	158510	+	1602	1.33291	0.111256	1.09553	0.135707	0.748454	5.32803	2.75482	0.136014	0.0126598	0.00114118	0.0112937	0.0013125	0.00696003	0.0525985	0.025461	0.00144083	AT1G02205.2	CER1	Fatty acid hydroxylase superfamily
orange1.1g011017m	orange1.1g006590m.g	scaffold00001	155130	158284	+	1488	0.043388	0.0140281	0.265443	10.9456	0.220644	9.95893	0.347041	0.0220807	0.000443667	0.000154914	0.00294605	0.113971	0.00220901	0.105847	0.00345321	0.000251827	AT1G02205.2	CER1	Fatty acid hydroxylase superfamily
orange1.1g006607m	orange1.1g006590m.g	scaffold00001	155320	159210	+	1920	27.0525	9.36637	8.71445	6.80553	12.3592	5.69429	34.5115	17.1948	0.214386	0.0801613	0.0749568	0.0549186	0.0958955	0.0469038	0.266139	0.15198	AT1G02205.2	CER1	Fatty acid hydroxylase superfamily
orange1.1g009674m	orange1.1g006590m.g	scaffold00001	155729	159210	+	1590	42.9746	16.4167	58.5099	9.12276	150.157	17.6738	140.123	89.3473	0.411249	0.169662	0.607721	0.0888972	1.40688	0.175793	1.30484	0.953622	AT1G02205.2	CER1	Fatty acid hydroxylase superfamily
orange1.1g011973m	orange1.1g006590m.g	scaffold00001	156250	159210	+	1425	30.7357	5.06538	75.0666	4.17663	42.8161	39.3726	137.647	24.7198	0.328185	0.0584107	0.86997	0.0454119	0.447611	0.436967	1.4302	0.294389	AT1G02205.2	CER1	Fatty acid hydroxylase superfamily
orange1.1g017172m	orange1.1g006590m.g	scaffold00001	157350	159210	+	1131	99.2456	124.56	36.4456	21.3273	15.9352	55.846	74.6137	104.416	1.33518	1.80971	0.532175	0.292168	0.209895	0.780906	0.976792	1.56674	AT1G02205.2	CER1	Fatty acid hydroxylase superfamily
orange1.1g031386m	orange1.1g031386m.g	scaffold00001	170350	171177	+	483	174.756	95.5197	97.1708	70.4288	195.855	119.322	208.992	92.3479	5.50523	3.24968	3.32247	2.25924	6.04082	3.90701	6.40661	3.24468	AT2G39445.1		Phosphatidylinositol N-acetylglucosaminyltransferase, GPI19/PIG-P subunit
orange1.1g032764m	orange1.1g031386m.g	scaffold00001	170350	171104	+	405	120.244	81.4803	37.8292	41.5712	102.145	75.6775	69.0081	54.6522	4.51751	3.30592	1.54257	1.59036	3.75725	2.95516	2.52285	2.29005	AT2G39445.1		Phosphatidylinositol N-acetylglucosaminyltransferase, GPI19/PIG-P subunit
orange1.1g021626m	orange1.1g021626m.g	scaffold00001	199341	200274	+	933	123	55	62	56	130	45	121	54	2.00592	0.96867	1.09744	0.929962	2.07573	0.762782	1.92021	0.98221	AT2G44600.1
orange1.1g033233m	orange1.1g033233m.g	scaffold00001	212292	213818	+	375	1360	663	461	485	852	463	873	434	55.1821	29.0521	20.3021	20.0387	33.8467	19.5263	34.469	19.6404	AT2G44620.1	MTACP-1,MTACP1	mitochondrial acyl carrier protein 1
orange1.1g036528m	orange1.1g036528m.g	scaffold00001	215855	216374	-	519	6	2	1	2	5	3	1	1	0.175903	0.0633224	0.0318203	0.0597065	0.14352	0.0914162	0.0285285	0.0326983	AT5G46940.1		Plant invertase/pectin methylesterase inhibitor superfamily protein
orange1.1g011774m	orange1.1g011774m.g	scaffold00001	217893	221137	+	1434	890	470	452	536	762	483	652	340	9.44346	5.38571	5.20549	5.79128	7.91615	5.32681	6.73201	4.02367	AT2G44640.1
orange1.1g027242m	orange1.1g027242m.g	scaffold00001	227343	229119	+	681	114.992	84.9211	53.9894	54.8123	94.9998	79.9972	53.9615	26.9807	2.56927	2.0491	1.30928	1.24707	2.07819	1.85779	1.17323	0.672356	AT1G02180.1		ferredoxin-related
orange1.1g030952m	orange1.1g027242m.g	scaffold00001	228612	229119	+	507	0.00850094	0.0789053	0.0105862	0.187678	0.000202665	0.00283572	0.0385112	0.0192557	0.000255123	0.00255737	0.000344828	0.00573542	5.95496e-06	8.84556e-05	0.00112467	0.000644529	AT1G02180.1		ferredoxin-related
orange1.1g037216m	orange1.1g037216m.g	scaffold00001	231089	232229	-	1140	2	1	1	2	3	4	2	2	0.0266941	0.0144142	0.0144866	0.0271822	0.0392035	0.0554913	0.0259759	0.0297726	AT3G60220.1	ATL4,TL4	TOXICOS EN LEVADURA 4
orange1.1g045147m	orange1.1g045147m.g	scaffold00001	241742	242381	+	342	566	409	358	307	372	300	458	276	25.1815	19.6513	17.2874	13.9082	16.2041	13.8728	19.8283	13.6954	AT2G44670.1		Protein of unknown function (DUF581)
orange1.1g039931m	orange1.1g039931m.g	scaffold00001	246379	249581	+	2352	82	35	118	106	107	98	127	69	0.530478	0.244526	0.828546	0.698276	0.677727	0.658959	0.799489	0.497856	AT5G39710.1	EMB2745	Tetratricopeptide repeat (TPR)-like superfamily protein
orange1.1g000412m	orange1.1g000412m.g	scaffold00001	258369	266305	+	4659	7033.35	2597.54	7925.26	10748.4	14199.5	6230.41	10597.8	4311.9	22.97	9.16145	28.0927	35.7445	45.4035	21.1492	33.6797	15.7061	AT3G60240.2	CUM2,EIF4G	eukaryotic translation initiation factor 4G
orange1.1g000656m	orange1.1g000412m.g	scaffold00001	259928	266305	+	4113	6399.82	4194.49	4519.92	4216.57	6135.62	5003.28	6032.38	4282.1	23.6755	16.7577	18.1486	15.884	22.2233	19.2382	21.7158	17.6681	AT3G60240.2	CUM2,EIF4G	eukaryotic translation initiation factor 4G
orange1.1g013803m	orange1.1g013803m.g	scaffold00001	269536	271012	+	1311	1070.78	660.318	1444.44	1869.27	1952.66	1453.99	1510.3	989.256	12.4276	8.27647	18.1957	22.0917	22.1887	17.5399	17.0571	12.8056	AT3G60240.4	CUM2,EIF4G	eukaryotic translation initiation factor 4G
orange1.1g017537m	orange1.1g013803m.g	scaffold00001	269729	271012	+	1110	2077.22	859.681	1391.56	1373.72	2781.48	1206.01	2505.77	1073.75	28.4741	12.7265	20.7038	19.1749	37.3303	17.1829	33.4245	16.4162	AT3G60240.4	CUM2,EIF4G	eukaryotic translation initiation factor 4G
orange1.1g045338m	orange1.1g045338m.g	scaffold00001	271375	273685	+	405	7112	5561	3031	3138	4427	3149	3715	2466	267.194	225.628	123.596	120.048	162.841	122.967	135.816	103.331	AT3G10950.1		Zinc-binding ribosomal protein family protein
orange1.1g047311m	orange1.1g047311m.g	scaffold00001	290741	293466	+	1497	398	231	152	189	173	108	68	34	4.04531	2.53562	1.67685	1.95613	1.7216	1.14096	0.672563	0.385433	AT5G24910.1	CYP714A1	cytochrome P450, family 714, subfamily A, polypeptide 1
orange1.1g044643m	orange1.1g044643m.g	scaffold00001	305641	308126	+	1137	168	102	121	68	746	375	1125	554	2.24822	1.47412	1.75751	0.926632	9.77433	5.21603	14.65	8.26878	AT1G28710.1		Nucleotide-diphospho-sugar transferase family protein
orange1.1g004036m	orange1.1g004041m.g	scaffold00001	309620	313978	+	2334	109.689	46.2184	93.6836	100.487	188.264	150.644	130.394	103.713	0.715078	0.325393	0.66288	0.667067	1.20164	1.02075	0.827183	0.754092	AT2G44710.1		RNA-binding (RRM/RBD/RNP motifs) family protein
orange1.1g004041m	orange1.1g004041m.g	scaffold00001	309620	313978	+	2334	109.689	46.2184	93.6836	100.487	188.264	150.644	130.394	103.713	0.715078	0.325393	0.66288	0.667067	1.20164	1.02075	0.827183	0.754092	AT2G44710.1		RNA-binding (RRM/RBD/RNP motifs) family protein
orange1.1g004053m	orange1.1g004041m.g	scaffold00001	309620	313978	+	2331	1633.69	799.265	1370.38	1550.38	2610.34	1312.24	2289.36	1135.41	10.6639	5.63434	9.70893	10.3051	16.6826	8.90308	14.5418	8.26615	AT2G44710.1		RNA-binding (RRM/RBD/RNP motifs) family protein
orange1.1g004060m	orange1.1g004041m.g	scaffold00001	309620	313978	+	2331	1633.69	799.265	1370.38	1550.38	2610.34	1312.24	2289.36	1135.41	10.6639	5.63434	9.70893	10.3051	16.6826	8.90308	14.5418	8.26615	AT2G44710.1		RNA-binding (RRM/RBD/RNP motifs) family protein
orange1.1g004066m	orange1.1g004041m.g	scaffold00001	309620	313978	+	2331	1633.69	799.265	1370.38	1550.38	2610.34	1312.24	2289.36	1135.41	10.6639	5.63434	9.70893	10.3051	16.6826	8.90308	14.5418	8.26615	AT2G44710.1		RNA-binding (RRM/RBD/RNP motifs) family protein
orange1.1g004069m	orange1.1g004041m.g	scaffold00001	309620	313978	+	2328	225.716	148.909	254.738	333.382	362.181	244.538	308.182	152.241	1.47526	1.05107	1.8071	2.2188	2.31767	1.66124	1.96006	1.10979	AT2G44710.1		RNA-binding (RRM/RBD/RNP motifs) family protein
orange1.1g004070m	orange1.1g004041m.g	scaffold00001	309620	313978	+	2328	225.716	148.909	254.738	333.382	362.181	244.538	308.182	152.241	1.47526	1.05107	1.8071	2.2188	2.31767	1.66124	1.96006	1.10979	AT2G44710.1		RNA-binding (RRM/RBD/RNP motifs) family protein
orange1.1g019630m	orange1.1g019630m.g	scaffold00001	317741	319904	+	1017	106	70	71	90	115	87	115	88	1.5859	1.13102	1.15295	1.37114	1.68456	1.35291	1.67426	1.46843	AT4G17070.1		peptidyl-prolyl cis-trans isomerases
orange1.1g018620m	orange1.1g018620m.g	scaffold00001	325708	326770	-	1062	3035	1674	1846	2158	3477	1888	2497	1288	43.4835	25.9015	28.7064	31.4837	48.774	28.1156	34.8129	20.5818	AT2G44730.1		Alcohol dehydrogenase transcription factor Myb/SANT-like family protein
orange1.1g031851m	orange1.1g031851m.g	scaffold00001	367001	368015	+	459	1350.09	1062.35	720.694	731.88	1102.11	781.741	704.875	536.217	44.7548	38.0321	25.9305	24.7051	35.7703	26.9352	22.7376	19.8253	AT4G09320.1	NDPK1	Nucleoside diphosphate kinase family protein
orange1.1g032047m	orange1.1g031851m.g	scaffold00001	367001	367999	+	447	33594.6	21116.5	13385.4	14999.6	23489	14732.9	17600.1	10311.3	1143.54	776.265	494.534	519.913	782.826	521.254	582.98	391.468	AT4G09320.1	NDPK1	Nucleoside diphosphate kinase family protein
orange1.1g033187m	orange1.1g031851m.g	scaffold00001	367001	367806	+	378	47.3652	31.7754	77.3852	64.9296	105.575	63.4777	93.1205	66.6592	1.90659	1.38132	3.38094	2.6614	4.1608	2.65582	3.64754	2.99268	AT4G09320.1	NDPK1	Nucleoside diphosphate kinase family protein
orange1.1g033807m	orange1.1g031851m.g	scaffold00001	367539	367999	+	336	1.449	0.00469163	0.00210741	0.0019386	0.286132	0.00145197	0.853301	0.00682083	0.0656174	0.000229445	0.000103581	8.93939e-05	0.0126863	6.8342e-05	0.0376018	0.000344501	AT4G09320.1	NDPK1	Nucleoside diphosphate kinase family protein
orange1.1g028954m	orange1.1g028954m.g	scaffold00001	375786	376392	+	606	7	1	4	3	5	5	0	2	0.175758	0.0271158	0.109008	0.0767021	0.122915	0.130487	0	0.056008	AT2G37630.1	AS1,ATMYB91,ATPHAN,MYB91	myb-like HTH transcriptional regulator family protein
orange1.1g010694m	orange1.1g010694m.g	scaffold00001	382776	385167	+	1512	1715	1080	1237	1348	1613	1157	1103	660	17.2585	11.7373	13.5111	13.8133	15.8925	12.1018	10.8011	7.40772	AT2G44760.1		Domain of unknown function (DUF3598)
orange1.1g028801m	orange1.1g028801m.g	scaffold00001	394115	396596	+	612	4523.35	2723.91	1936.95	1898.06	3399.78	2268.28	2934.46	1995.57	112.46	73.1367	52.2683	48.0526	82.7576	58.6158	70.9941	55.336	AT1G02130.1	ARA-5,ARA5,ATRAB1B,ATRABD2A,RA-5,RABD2A	RAS 5
orange1.1g028813m	orange1.1g028801m.g	scaffold00001	394115	396596	+	612	4523.35	2723.91	1936.95	1898.06	3399.78	2268.28	2934.46	1995.57	112.46	73.1367	52.2683	48.0526	82.7576	58.6158	70.9941	55.336	AT1G02130.1	ARA-5,ARA5,ATRAB1B,ATRABD2A,RA-5,RABD2A	RAS 5
orange1.1g031777m	orange1.1g028801m.g	scaffold00001	394115	395772	+	462	16.1998	16.4889	28.9555	35.8491	39.9322	65.2365	33.6238	37.0275	0.533528	0.586468	1.03505	1.20225	1.28763	2.23315	1.07758	1.36011	AT1G02130.1	ARA-5,ARA5,ATRAB1B,ATRABD2A,RA-5,RABD2A	RAS 5
orange1.1g033917m	orange1.1g028801m.g	scaffold00001	394115	395536	+	330	6.99731	6.38343	18.4813	12.9804	22.4998	25.0553	30.4523	18.8942	0.322632	0.317859	0.924891	0.609442	1.01572	1.20076	1.36632	0.971644	AT1G02130.1	ARA-5,ARA5,ATRAB1B,ATRABD2A,RA-5,RABD2A	RAS 5
orange1.1g033918m	orange1.1g028801m.g	scaffold00001	394115	395536	+	330	6.99731	6.38343	18.4813	12.9804	22.4998	25.0553	30.4523	18.8942	0.322632	0.317859	0.924891	0.609442	1.01572	1.20076	1.36632	0.971644	AT1G02130.1	ARA-5,ARA5,ATRAB1B,ATRABD2A,RA-5,RABD2A	RAS 5
orange1.1g032243m	orange1.1g028801m.g	scaffold00001	395383	396596	+	435	0.295647	0.000936243	4.29084	0.00315116	5.74318	0.000766879	15.4169	0.00467681	0.0103413	3.53666e-05	0.162901	0.000112238	0.196685	2.78809e-05	0.524751	0.000182454	AT1G02130.1	ARA-5,ARA5,ATRAB1B,ATRABD2A,RA-5,RABD2A	RAS 5
orange1.1g018975m	orange1.1g018975m.g	scaffold00001	413862	416163	+	1047	1809	1171	1094	1002	1619	1044	1589	1031	26.2895	18.3783	17.2561	14.8279	23.0361	15.7697	22.471	16.7111	AT3G60300.1		RWD domain-containing protein
orange1.1g035710m	orange1.1g035710m.g	scaffold00001	440749	442012	+	1263	5	3	0	1	1	0	1	0	0.0602361	0.0390313	0	0.0122675	0.0117952	0	0.0117231	0	AT2G44810.1	DAD1	alpha/beta-Hydrolases superfamily protein
orange1.1g004790m	orange1.1g004790m.g	scaffold00001	463769	467251	+	2193	265.5	140	168	196.5	164	108	68.5	41	1.84211	1.04902	1.26515	1.3883	1.11407	0.778851	0.462485	0.317276	AT2G44830.1		Protein kinase superfamily protein
orange1.1g004797m	orange1.1g004790m.g	scaffold00001	463769	467251	+	2193	265.5	140	168	196.5	164	108	68.5	41	1.84211	1.04902	1.26515	1.3883	1.11407	0.778851	0.462485	0.317276	AT2G44830.1		Protein kinase superfamily protein
orange1.1g024854m	orange1.1g024854m.g	scaffold00001	488019	491854	+	786	301.485	154.03	256.095	183.987	315.122	226.063	181.639	100.288	5.83624	3.22017	5.38085	3.62679	5.97262	4.54859	3.42163	2.1653	AT1G02090.1	ATCSN7,COP15,CSN7,FUS5	Proteasome component (PCI) domain protein
orange1.1g025037m	orange1.1g024854m.g	scaffold00001	488019	491854	+	780	452.009	224.134	103.089	127.077	264.369	156.778	247.923	123.408	8.81745	4.7218	2.18267	2.52424	5.04921	3.17877	4.70618	2.68498	AT1G02090.1	ATCSN7,COP15,CSN7,FUS5	Proteasome component (PCI) domain protein
orange1.1g025387m	orange1.1g024854m.g	scaffold00001	488019	491643	+	762	93.1016	207.571	142.645	287.319	211.107	137.863	162.3	163.058	1.85906	4.47616	3.09154	5.84208	4.12721	2.86129	3.15362	3.63145	AT1G02090.1	ATCSN7,COP15,CSN7,FUS5	Proteasome component (PCI) domain protein
orange1.1g025819m	orange1.1g024854m.g	scaffold00001	488019	491605	+	744	450.21	255.875	310.237	293.989	501.599	321.755	396.23	254.236	9.2073	5.65131	6.8864	6.12233	10.0437	6.83946	7.88535	5.79904	AT1G02090.1	ATCSN7,COP15,CSN7,FUS5	Proteasome component (PCI) domain protein
orange1.1g025856m	orange1.1g024854m.g	scaffold00001	488019	491605	+	744	450.21	255.875	310.237	293.989	501.599	321.755	396.23	254.236	9.2073	5.65131	6.8864	6.12233	10.0437	6.83946	7.88535	5.79904	AT1G02090.1	ATCSN7,COP15,CSN7,FUS5	Proteasome component (PCI) domain protein
orange1.1g025901m	orange1.1g024854m.g	scaffold00001	488019	491605	+	741	89.5018	48.5877	73.8072	44.7686	66.9275	34.7242	47.6641	73.3626	1.83782	1.07746	1.64495	0.936083	1.34553	0.741111	0.952401	1.68015	AT1G02090.1	ATCSN7,COP15,CSN7,FUS5	Proteasome component (PCI) domain protein
orange1.1g027271m	orange1.1g024854m.g	scaffold00001	488019	490863	+	678	28.4525	23.885	58.6992	42.7231	92.0384	19.044	111.962	2.35044	0.63853	0.578882	1.4298	0.97632	2.02231	0.44422	2.44505	0.0588317	AT1G02090.1	ATCSN7,COP15,CSN7,FUS5	Proteasome component (PCI) domain protein
orange1.1g030471m	orange1.1g024854m.g	scaffold00001	488019	490303	+	534	0.0323226	0.0517678	0.188804	0.154434	0.250818	0.0234007	0.052678	0.0610857	0.000920991	0.00159299	0.00583906	0.00448085	0.00699722	0.000693037	0.00146061	0.00194129	AT1G02090.1	ATCSN7,COP15,CSN7,FUS5	Proteasome component (PCI) domain protein
orange1.1g031310m	orange1.1g024854m.g	scaffold00001	488019	490172	+	486	0.000159286	0.000236707	0.000350416	0.0010905	0.00166176	6.10072e-05	0.000191834	0.00144499	4.98693e-06	8.00331e-06	1.19075e-05	3.47656e-05	5.09377e-05	1.98525e-06	5.84435e-06	5.0457e-05	AT1G02090.1	ATCSN7,COP15,CSN7,FUS5	Proteasome component (PCI) domain protein
orange1.1g031323m	orange1.1g024854m.g	scaffold00001	488019	490172	+	486	0.000159286	0.000236707	0.000350416	0.0010905	0.00166176	6.10072e-05	0.000191834	0.00144499	4.98693e-06	8.00331e-06	1.19075e-05	3.47656e-05	5.09377e-05	1.98525e-06	5.84435e-06	5.0457e-05	AT1G02090.1	ATCSN7,COP15,CSN7,FUS5	Proteasome component (PCI) domain protein
orange1.1g045684m	orange1.1g045684m.g	scaffold00001	493928	494294	-	366	2	0	0	0	0	0	0	1	0.0831456	0	0	0	0	0	0	0.0463672	AT2G44840.1	ATERF13,EREBP,ERF13	ethylene-responsive element binding factor 13
orange1.1g026607m	orange1.1g026607m.g	scaffold00001	500605	501316	-	711	2	5	1	1	1	3	0	1	0.0428007	0.115557	0.0232275	0.0217916	0.0209526	0.06673	0	0.0238684	AT2G44840.1	ATERF13,EREBP,ERF13	ethylene-responsive element binding factor 13
orange1.1g032263m	orange1.1g032263m.g	scaffold00001	514630	515065	-	435	94	58	45	43	62	35	114	57	3.28798	2.19095	1.70842	1.53157	2.1233	1.27247	3.88027	2.22371	AT2G44840.1	ATERF13,EREBP,ERF13	ethylene-responsive element binding factor 13
orange1.1g043793m	orange1.1g043793m.g	scaffold00001	528817	529444	+	552	0	0	0	0	0	0	2	1	0	0	0	0	0	0	0.053646	0.0307435	AT2G44840.1	ATERF13,EREBP,ERF13	ethylene-responsive element binding factor 13
orange1.1g047100m	orange1.1g047100m.g	scaffold00001	536280	536982	-	702	0	0	0	0	1	0	0	0	0	0	0	0	0.0212213	0	0	0	AT2G44840.1	ATERF13,EREBP,ERF13	ethylene-responsive element binding factor 13
orange1.1g044584m	orange1.1g044584m.g	scaffold00001	576459	577224	+	672	15	11	1	6	18	2	13	8	0.339635	0.268979	0.0245755	0.138338	0.399036	0.0470685	0.286431	0.202029	AT2G44840.1	ATERF13,EREBP,ERF13	ethylene-responsive element binding factor 13
orange1.1g020044m	orange1.1g020044m.g	scaffold00001	582735	584238	+	999	303	192	240	220	349	215	260	190	4.61496	3.15813	3.96751	3.41205	5.20437	3.40363	3.85349	3.22761	AT2G44850.2
orange1.1g036987m	orange1.1g036987m.g	scaffold00001	585083	587877	+	1434	3	1	3	5	6	1	3	5	0.0318319	0.011459	0.0345497	0.0540231	0.0623319	0.0110286	0.0309755	0.0591716	AT3G47950.1	AHA4,HA4	H(+)-ATPase 4
orange1.1g016717m	orange1.1g016717m.g	scaffold00001	588847	592484	+	1155	322	222	275	256	314	200	240	150	4.24194	3.15839	3.93208	3.43413	4.05001	2.73853	3.07663	2.20395	AT3G60340.1		alpha/beta-Hydrolases superfamily protein
orange1.1g022240m	orange1.1g016717m.g	scaffold00001	588847	591851	+	903	9.64786e-07	1.01732e-06	4.92797e-09	5.18803e-08	1.84035e-06	5.79189e-07	5.03848e-10	3.55282e-08	1.62568e-08	1.85125e-08	9.01265e-11	8.90171e-10	3.03614e-08	1.01438e-08	8.26148e-12	6.67695e-10	AT3G60340.1		alpha/beta-Hydrolases superfamily protein
orange1.1g008094m	orange1.1g008094m.g	scaffold00001	605061	608341	+	1737	3652.55	1987.64	2498.66	2702.59	4486.72	2458.49	4011.29	2273.62	31.9953	18.8032	23.7563	24.1068	38.4802	22.384	34.1924	22.2132	AT1G05940.1	CAT9	cationic amino acid transporter 9
orange1.1g010416m	orange1.1g008094m.g	scaffold00001	605061	607579	+	1536	57.263	2.96292	27.6123	23.1622	35.9495	24.8284	19.7354	0.864492	0.567249	0.0316974	0.296881	0.23364	0.348666	0.255639	0.19024	0.00955129	AT1G05940.1	CAT9	cationic amino acid transporter 9
orange1.1g013802m	orange1.1g008094m.g	scaffold00001	605061	607136	+	1311	11.7363	5.89077	38.0006	0.556124	50.0205	24.6069	57.8542	31.7213	0.136213	0.0738353	0.478696	0.00657245	0.5684	0.296841	0.653399	0.410621	AT1G05940.1	CAT9	cationic amino acid transporter 9
orange1.1g014358m	orange1.1g008094m.g	scaffold00001	605061	607346	+	1281	0.184766	0.10764	0.0674329	1.72859	3.05434	1.51354	0.485746	0.265111	0.00219464	0.00138077	0.00086935	0.0209075	0.0355203	0.0186859	0.00561443	0.00351213	AT1G05940.1	CAT9	cationic amino acid transporter 9
orange1.1g009714m	orange1.1g008094m.g	scaffold00001	605215	608341	+	1587	239.15	72.4128	85.6688	38.9313	66.2899	44.5736	106.668	42.543	2.29289	0.749779	0.891493	0.380085	0.62227	0.444192	0.995184	0.454928	AT1G05940.1	CAT9	cationic amino acid transporter 9
orange1.1g006972m	orange1.1g006972m.g	scaffold00001	618736	620608	-	1872	665	370	431	480	880	530	644	403	5.40513	3.24781	3.80227	3.97278	7.00302	4.47754	5.09362	3.65335	AT3G60380.1
orange1.1g039791m	orange1.1g039791m.g	scaffold00001	648847	650503	+	1656	111	71	70	66	136	80	92	59	1.01989	0.704519	0.698087	0.617508	1.22345	0.76401	0.822571	0.604622	AT3G60400.1		Mitochondrial transcription termination factor family protein
orange1.1g022095m	orange1.1g022095m.g	scaffold00001	655657	656765	+	909	192.066	133.866	153.353	153.336	171.689	118.291	181.477	114.301	3.21497	2.41992	2.78613	2.6136	2.81376	2.05805	2.95599	2.13391	AT3G60410.3		Protein of unknown function (DUF1639)
orange1.1g022255m	orange1.1g022095m.g	scaffold00001	655657	656765	+	903	57.9341	18.1338	5.64687	2.66441	59.3108	13.7095	51.5234	35.6996	0.976195	0.329985	0.103274	0.0457164	0.978486	0.240107	0.844817	0.670915	AT3G60410.3		Protein of unknown function (DUF1639)
orange1.1g034160m	orange1.1g034160m.g	scaffold00001	663006	663520	+	309	59.0085	49.2249	17.484	25.4261	21.2154	27.6003	29.1171	21.2226	2.90567	2.61771	0.934446	1.27491	1.02282	1.41262	1.3952	1.16556	AT3G60480.1
orange1.1g034216m	orange1.1g034160m.g	scaffold00001	663006	663527	+	306	78.9915	50.7751	39.516	25.5739	51.7847	37.3997	62.8829	39.7774	3.9278	2.72662	2.13267	1.29489	2.52109	1.93293	3.04268	2.20601	AT3G60480.1
orange1.1g001712m	orange1.1g001712m.g	scaffold00001	669532	673224	+	3066	515.339	287.999	439.004	497.672	573.669	345.001	443.671	270.332	2.55748	1.54353	2.36466	2.51496	2.78739	1.77958	2.14257	1.4963	AT4G13970.1		zinc ion binding
orange1.1g001714m	orange1.1g001712m.g	scaffold00001	669532	673224	+	3066	515.339	287.999	439.004	497.672	573.669	345.001	443.671	270.332	2.55748	1.54353	2.36466	2.51496	2.78739	1.77958	2.14257	1.4963	AT4G13970.1		zinc ion binding
orange1.1g001715m	orange1.1g001712m.g	scaffold00001	669532	673224	+	3066	515.339	287.999	439.004	497.672	573.669	345.001	443.671	270.332	2.55748	1.54353	2.36466	2.51496	2.78739	1.77958	2.14257	1.4963	AT4G13970.1		zinc ion binding
orange1.1g038795m	orange1.1g038795m.g	scaffold00001	674070	675354	+	909	7	6	7	6	6	1	8	4	0.117172	0.108463	0.127176	0.10227	0.0983322	0.0173982	0.130308	0.0746773	AT3G60460.1	DUO1	myb-like HTH transcriptional regulator family protein
orange1.1g014799m	orange1.1g014800m.g	scaffold00001	682895	685782	+	1257	6790.18	4370.5	3667.64	4214.49	6606.2	4259.92	6174.38	3732.46	82.1934	57.1334	48.1863	51.9479	78.2934	53.5964	72.7284	50.3909	AT5G22060.1	ATJ2,J2	DNAJ homologue 2
orange1.1g014800m	orange1.1g014800m.g	scaffold00001	682895	685782	+	1257	6790.18	4370.5	3667.64	4214.49	6606.2	4259.92	6174.38	3732.46	82.1934	57.1334	48.1863	51.9479	78.2934	53.5964	72.7284	50.3909	AT5G22060.1	ATJ2,J2	DNAJ homologue 2
orange1.1g019908m	orange1.1g014800m.g	scaffold00001	682895	685445	+	1005	3.92255	0.000178108	11.9647	0.00302006	16.3629	12.7902	7.42425	7.91015	0.0593872	2.91214e-06	0.196611	4.65595e-05	0.242551	0.201271	0.109379	0.133571	AT5G22060.1	ATJ2,J2	DNAJ homologue 2
orange1.1g025877m	orange1.1g014800m.g	scaffold00001	682895	684887	+	744	21.2821	0.00451266	0.027234	0.157183	8.77809	0.135903	8.22158	0.0125641	0.435243	9.96676e-05	0.00060452	0.00327333	0.175766	0.00288886	0.163617	0.000286583	AT5G22060.1	ATJ2,J2	DNAJ homologue 2
orange1.1g024791m	orange1.1g024791m.g	scaffold00001	692505	693294	+	789	0	0	1	0	1	0	1	0	0	0	0.0209312	0	0.0188813	0	0.0187659	0	AT2G44940.1		Integrase-type DNA-binding superfamily protein
orange1.1g048306m	orange1.1g048306m.g	scaffold00001	722021	722390	-	369	5	1	2	5	15	8	15	6	0.206174	0.0445316	0.0895109	0.209943	0.605582	0.342873	0.601882	0.275942	AT2G44980.2		SNF2 domain-containing protein / helicase domain-containing protein
orange1.1g046369m	orange1.1g046369m.g	scaffold00001	743063	744392	+	723	3	1	1	1	5	4	0	0	0.0631355	0.0227277	0.022842	0.0214299	0.103024	0.0874966	0	0	AT2G45010.1		PLAC8 family protein
orange1.1g004311m	orange1.1g004311m.g	scaffold00001	745116	750482	+	2289	185.429	56.4182	108.627	133.211	194.992	96.5268	228.189	103.467	1.2326	0.405012	0.783725	0.901679	1.26905	0.666916	1.47603	0.767094	AT2G45030.1		Translation elongation factor EFG/EF2 protein
orange1.1g004316m	orange1.1g004311m.g	scaffold00001	745116	750482	+	2286	3164.95	1908.44	2496.55	2681.06	4347.58	2657.97	4401.39	2423.2	21.0659	13.7182	18.0358	18.1714	28.3321	18.3884	28.5076	17.9889	AT2G45030.1		Translation elongation factor EFG/EF2 protein
orange1.1g004649m	orange1.1g004311m.g	scaffold00001	745116	750482	+	2223	209.582	51.104	61.8337	50.7387	170.503	83.4795	116.395	100.373	1.43451	0.377755	0.459365	0.353638	1.14262	0.593895	0.775249	0.766247	AT2G45030.1		Translation elongation factor EFG/EF2 protein
orange1.1g019990m	orange1.1g017740m.g	scaffold00001	755357	757889	+	999	0.0679424	0.145541	0.261974	5.93873	0.482974	3.25472	62.9595	34.2272	0.00103482	0.00239395	0.00433076	0.0921057	0.00720223	0.0515249	0.933129	0.581431	AT1G04410.1		Lactate/malate dehydrogenase family protein
orange1.1g017740m	orange1.1g017740m.g	scaffold00001	755737	757889	+	1101	12.6664	0.00124198	0.00223557	0.0506785	26.4117	10.455	0.0249883	0.00704967	0.175048	1.85363e-05	3.3533e-05	0.000713173	0.35737	0.150178	0.000336043	0.000108661	AT1G04410.1		Lactate/malate dehydrogenase family protein
orange1.1g021646m	orange1.1g017740m.g	scaffold00001	756102	757889	+	930	2.26561	4.85322	8.73579	0.0105943	16.1053	1.29026	2.01555	0.765769	0.0370675	0.0857514	0.155128	0.000176501	0.257985	0.0219414	0.032089	0.0139736	AT1G04410.1		Lactate/malate dehydrogenase family protein
orange1.1g031058m	orange1.1g031062m.g	scaffold00001	760324	763666	+	501	991.271	557.059	341.413	346.097	720.755	374.739	677.246	325.871	30.1055	18.2708	11.2542	10.7033	21.4318	11.8293	20.015	11.0382	AT3G15351.1
orange1.1g031062m	orange1.1g031062m.g	scaffold00001	760324	762153	+	501	270.832	301.793	248.669	346.097	278.36	280.988	211.142	233.504	8.22533	9.89841	8.19702	10.7033	8.27709	8.86992	6.23997	7.90949	AT3G15351.1
orange1.1g032891m	orange1.1g031062m.g	scaffold00001	760324	761147	+	396	4.89634	4.15196	19.9183	22.8043	22.8829	14.2725	24.609	31.6255	0.188134	0.172287	0.830673	0.892238	0.860845	0.57	0.920123	1.3553	AT3G15351.1
orange1.1g020302m	orange1.1g020302m.g	scaffold00001	766796	768432	+	987	38.9934	20.9999	7.29061	19.3601	32.986	11.997	32.9089	10.8546	0.601125	0.349619	0.121988	0.303914	0.497875	0.192232	0.493676	0.186633	AT1G02065.1	SPL8	squamosa promoter binding protein-like 8
orange1.1g023467m	orange1.1g020302m.g	scaffold00001	766796	768152	+	849	0.00658143	1.40024e-05	7.48472	1.59298	0.0120911	0.00284673	0.0735537	0.140641	0.000117951	2.71013e-07	0.145593	0.0290712	0.000212161	5.30284e-05	0.00128275	0.00281124	AT1G02065.1	SPL8	squamosa promoter binding protein-like 8
orange1.1g026888m	orange1.1g020302m.g	scaffold00001	766796	767756	+	696	7.42113e-06	8.33786e-05	0.224666	0.0468679	0.00194063	0.000113507	0.0175534	0.00479891	1.62238e-07	1.96852e-06	0.0053309	0.00104334	4.15376e-05	2.57918e-06	0.000373421	0.000117011	AT1G02065.1	SPL8	squamosa promoter binding protein-like 8
orange1.1g030979m	orange1.1g027529m.g	scaffold00001	812386	812893	-	507	57	41.5	51.5	50.5	78.5	51	82	49	1.71064	1.34504	1.67753	1.54327	2.30659	1.59086	2.3947	1.64014	AT4G00030.1		Plastid-lipid associated protein PAP / fibrillin family protein
orange1.1g030991m	orange1.1g027529m.g	scaffold00001	812386	812893	-	507	57	41.5	51.5	50.5	78.5	51	82	49	1.71064	1.34504	1.67753	1.54327	2.30659	1.59086	2.3947	1.64014	AT4G00030.1		Plastid-lipid associated protein PAP / fibrillin family protein
orange1.1g042442m	orange1.1g042442m.g	scaffold00001	818900	821717	+	852	42	22	43	41	31	30	26	7	0.750067	0.424305	0.833491	0.745595	0.542039	0.556866	0.451835	0.139428	AT3G20050.1	ATTCP-1,TCP-1	T-complex protein 1 alpha subunit
orange1.1g024757m	orange1.1g024757m.g	scaffold00001	831519	832387	+	792	1	2	0	1	1	1	1	1	0.0192117	0.0414953	0	0.0195629	0.0188098	0.0199684	0.0186948	0.0214273	AT2G45050.1	GATA2	GATA transcription factor 2
orange1.1g000072m	orange1.1g000072m.g	scaffold00001	842452	862763	+	7278	378.448	172.862	762.216	638.719	779.195	508.48	864.913	413.354	0.791197	0.390286	1.72957	1.35974	1.59493	1.10492	1.75957	0.963835	AT1G02080.2		transcription regulators
orange1.1g000073m	orange1.1g000072m.g	scaffold00001	842452	862763	+	7266	471.323	142.755	1306.72	1464.87	1547.93	926.855	1212.41	539.915	0.986992	0.322843	2.97001	3.12365	3.17368	2.01737	2.47058	1.26102	AT1G02080.2		transcription regulators
orange1.1g000075m	orange1.1g000072m.g	scaffold00001	842452	862763	+	7260	455.92	149.497	596.65	918.822	1386.24	690.004	787.899	469.811	0.955526	0.338369	1.35723	1.96089	2.84452	1.50309	1.60687	1.09819	AT1G02080.2		transcription regulators
orange1.1g000076m	orange1.1g000072m.g	scaffold00001	842452	862763	+	7248	76.3964	24.1721	206.728	283.541	265.297	217.72	192.491	139.954	0.160378	0.0548012	0.471035	0.606117	0.545283	0.475062	0.393222	0.327686	AT1G02080.2		transcription regulators
orange1.1g000077m	orange1.1g000072m.g	scaffold00001	842452	862763	+	7227	163.895	44.8673	269.512	393.268	750.107	295.469	520.156	183.01	0.345063	0.102016	0.615874	0.84312	1.54623	0.646581	1.06567	0.429744	AT1G02080.2		transcription regulators
orange1.1g000078m	orange1.1g000072m.g	scaffold00001	842452	862763	+	7218	469.669	152.107	714.241	845.149	875.484	540.533	698.523	373.164	0.99007	0.346279	1.63418	1.81416	1.80692	1.18433	1.43288	0.877355	AT1G02080.2		transcription regulators
orange1.1g000081m	orange1.1g000072m.g	scaffold00001	842452	861937	+	7089	183.059	90.2843	382.491	594.884	741.712	289.034	679.432	156.791	0.392912	0.209277	0.891063	1.30019	1.55869	0.644812	1.41908	0.375342	AT1G02080.2		transcription regulators
orange1.1g000137m	orange1.1g000072m.g	scaffold00001	842452	859607	+	6204	1.67996	0.0343742	28.0581	104.035	51.667	19.652	12.6134	3.31163	0.00412018	9.10449e-05	0.0746894	0.259817	0.124065	0.0500962	0.0301027	0.00905862	AT1G02080.2		transcription regulators
orange1.1g000192m	orange1.1g000072m.g	scaffold00001	842452	858080	+	5664	0.0241915	0.000323735	1.71145	10.9496	4.26498	0.736652	0.640938	0.0897704	6.49877e-05	9.39206e-07	0.00499015	0.0299525	0.0112177	0.00205688	0.00167548	0.000268969	AT1G02080.2		transcription regulators
orange1.1g000246m	orange1.1g000072m.g	scaffold00001	842452	856593	+	5373	10.0286	3.96747	13.6159	33.1484	44.5246	38.8842	12.2706	11.4646	0.0283996	0.0121336	0.0418506	0.0955883	0.12345	0.114453	0.0338139	0.0362104	AT1G02080.2		transcription regulators
orange1.1g000683m	orange1.1g000072m.g	scaffold00001	842452	853051	+	4062	0.000359132	7.29552e-06	0.100259	0.792107	0.119174	0.0377358	0.0151787	0.00399682	1.34526e-06	2.95129e-08	0.000407621	0.00302136	0.000437068	0.000146921	5.53275e-05	1.66981e-05	AT1G02080.2		transcription regulators
orange1.1g000087m	orange1.1g000072m.g	scaffold00001	843878	862763	+	6855	478.329	359.291	933.817	1660.47	1737.47	921.895	1215.3	743.385	1.06172	0.861259	2.24971	3.75304	3.77588	2.12688	2.62495	1.84034	AT1G02080.2		transcription regulators
orange1.1g000444m	orange1.1g000072m.g	scaffold00001	850111	862763	+	4497	3898.35	2168.15	3376.23	2863.2	5666	3343.72	5238.32	2931.74	13.1901	7.92247	12.3989	9.86478	18.7699	11.7592	17.2471	11.0636	AT1G02080.2		transcription regulators
orange1.1g012387m	orange1.1g012387m.g	scaffold00001	868873	873312	+	1395	58.5024	9.60371	22.2224	13.2532	43.3034	24.1748	67.1836	34.5821	0.638102	0.113125	0.263081	0.147199	0.462441	0.274068	0.713075	0.420698	AT4G00050.1	UNE10	basic helix-loop-helix (bHLH) DNA-binding superfamily protein
orange1.1g013688m	orange1.1g012387m.g	scaffold00001	868873	873090	+	1317	1.04672	12.15	0.182718	11.209	9.99842	17.9009	28.9901	11.0412	0.012093	0.151595	0.00229123	0.131868	0.113098	0.214961	0.325919	0.142273	AT4G00050.1	UNE10	basic helix-loop-helix (bHLH) DNA-binding superfamily protein
orange1.1g019590m	orange1.1g012387m.g	scaffold00001	868873	870372	+	1017	8.42474e-10	4.33161e-12	4.70397e-07	2.26632e-05	3.98661	3.44242e-05	0.00132313	3.9003	1.26045e-11	6.99879e-14	7.63863e-09	3.4527e-07	0.0583971	5.35319e-07	1.92632e-05	0.0650833	AT4G00050.1	UNE10	basic helix-loop-helix (bHLH) DNA-binding superfamily protein
orange1.1g019597m	orange1.1g012387m.g	scaffold00001	868873	870598	+	1017	1.69145e-08	0.96087	2.21638	0.275108	2.00124	0.00376266	0.0511456	0.147202	2.53063e-10	0.0155252	0.0359912	0.00419123	0.0293147	5.85117e-05	0.000744618	0.00245632	AT4G00050.1	UNE10	basic helix-loop-helix (bHLH) DNA-binding superfamily protein
orange1.1g019612m	orange1.1g012387m.g	scaffold00001	868873	870598	+	1017	1.69145e-08	0.96087	2.21638	0.275108	2.00124	0.00376266	0.0511456	0.147202	2.53063e-10	0.0155252	0.0359912	0.00419123	0.0293147	5.85117e-05	0.000744618	0.00245632	AT4G00050.1	UNE10	basic helix-loop-helix (bHLH) DNA-binding superfamily protein
orange1.1g019617m	orange1.1g012387m.g	scaffold00001	868873	870598	+	1017	1.69145e-08	0.96087	2.21638	0.275108	2.00124	0.00376266	0.0511456	0.147202	2.53063e-10	0.0155252	0.0359912	0.00419123	0.0293147	5.85117e-05	0.000744618	0.00245632	AT4G00050.1	UNE10	basic helix-loop-helix (bHLH) DNA-binding superfamily protein
orange1.1g015233m	orange1.1g012387m.g	scaffold00001	869121	873312	+	1236	8.45083	8.36366	0.945679	21.7125	45.7078	24.9129	7.67151	8.03475	0.104033	0.111192	0.0126356	0.272176	0.55091	0.318769	0.0918985	0.110318	AT4G00050.1	UNE10	basic helix-loop-helix (bHLH) DNA-binding superfamily protein
orange1.1g023962m	orange1.1g023962m.g	scaffold00001	887622	888781	+	825	7039	4486	4653	3845	11504	7155	883	514	129.822	89.3511	93.1432	72.2106	207.732	137.159	15.8472	10.5731	AT1G65680.1	ATEXPB2,ATHEXP BETA 1.4,EXPB2	expansin B2
orange1.1g040791m	orange1.1g040791m.g	scaffold00001	894134	895532	+	1398	0	1	0	1	0	0	0	0	0	0.011754	0	0.0110829	0	0	0	0
orange1.1g044606m	orange1.1g044606m.g	scaffold00001	904345	905641	+	1242	36	12	17	19	29	20	16	4	0.441033	0.158765	0.226047	0.237023	0.347844	0.25467	0.190741	0.0546551	AT3G60580.1		C2H2-like zinc finger protein
orange1.1g007901m	orange1.1g007901m.g	scaffold00001	917780	921302	+	1758	684.781	337.958	476.764	728.688	958.415	564.448	997.278	516.195	5.92684	3.15892	4.47875	6.42217	8.12163	5.07779	8.3993	4.98296
orange1.1g012121m	orange1.1g007901m.g	scaffold00001	919889	921302	+	1413	293.836	307.693	362.068	272.621	398.412	337.661	521.104	300.075	3.16412	3.57824	4.23175	2.98935	4.20048	3.77927	5.46045	3.60396
orange1.1g015675m	orange1.1g007901m.g	scaffold00001	920090	921302	+	1212	170.692	39.1748	90.5843	56.8421	144.581	57.4477	153.82	116.369	2.14289	0.531128	1.23431	0.726652	1.77712	0.749618	1.87912	1.6294
orange1.1g015677m	orange1.1g007901m.g	scaffold00001	920090	921302	+	1212	170.692	39.1748	90.5843	56.8421	144.581	57.4477	153.82	116.369	2.14289	0.531128	1.23431	0.726652	1.77712	0.749618	1.87912	1.6294
orange1.1g026881m	orange1.1g026881m.g	scaffold00001	922612	924381	+	696	372.018	239.614	263.622	224.565	234.732	183.368	232.158	120.708	8.13289	5.65715	6.25524	4.99909	5.02424	4.16663	4.93879	2.9432	AT1G12244.1		Polynucleotidyl transferase, ribonuclease H-like superfamily protein
orange1.1g028759m	orange1.1g026881m.g	scaffold00001	922612	924183	+	615	75.0378	59.5343	61.3965	52.1352	91.3448	60.7724	50.4015	29.9221	1.8565	1.59069	1.6487	1.31345	2.21267	1.56279	1.21343	0.825677	AT1G12244.1		Polynucleotidyl transferase, ribonuclease H-like superfamily protein
orange1.1g030386m	orange1.1g026881m.g	scaffold00001	922612	923331	+	537	12.5526	10.8093	10.4921	10.6919	15.4326	10.2509	19.1708	3.27461	0.355672	0.330763	0.322671	0.308489	0.428127	0.301895	0.528581	0.103485	AT1G12244.1		Polynucleotidyl transferase, ribonuclease H-like superfamily protein
orange1.1g030392m	orange1.1g026881m.g	scaffold00001	922612	923331	+	537	12.5526	10.8093	10.4921	10.6919	15.4326	10.2509	19.1708	3.27461	0.355672	0.330763	0.322671	0.308489	0.428127	0.301895	0.528581	0.103485	AT1G12244.1		Polynucleotidyl transferase, ribonuclease H-like superfamily protein
orange1.1g030836m	orange1.1g026881m.g	scaffold00001	922612	923672	+	513	0.0665248	0.077799	0.0281827	0.0116054	0.031063	0.000839395	8.04725e-05	0.000409509	0.00197313	0.00249202	0.000907271	0.000350511	0.000902058	2.58773e-05	2.32261e-06	1.35469e-05	AT1G12244.1		Polynucleotidyl transferase, ribonuclease H-like superfamily protein
orange1.1g032585m	orange1.1g026881m.g	scaffold00001	922612	923121	+	414	3.38649	1.07757	11.4847	12.9523	11.0136	3.67824	7.04938	7.41004	0.124463	0.0427701	0.458133	0.484736	0.396313	0.140511	0.252114	0.303747	AT1G12244.1		Polynucleotidyl transferase, ribonuclease H-like superfamily protein
orange1.1g032615m	orange1.1g026881m.g	scaffold00001	922612	923121	+	414	3.38649	1.07757	11.4847	12.9523	11.0136	3.67824	7.04938	7.41004	0.124463	0.0427701	0.458133	0.484736	0.396313	0.140511	0.252114	0.303747	AT1G12244.1		Polynucleotidyl transferase, ribonuclease H-like superfamily protein
orange1.1g000386m	orange1.1g000387m.g	scaffold00001	926989	938202	+	4767	793.972	415.802	1255.38	1333.8	1771.3	1050.37	1459.11	781.944	2.53426	1.4333	4.34912	4.33515	5.53547	3.4847	4.53198	2.7837	AT4G00060.1	MEE44	Nucleotidyltransferase family protein
orange1.1g000387m	orange1.1g000387m.g	scaffold00001	926989	938202	+	4767	793.972	415.802	1255.38	1333.8	1771.3	1050.37	1459.11	781.944	2.53426	1.4333	4.34912	4.33515	5.53547	3.4847	4.53198	2.7837	AT4G00060.1	MEE44	Nucleotidyltransferase family protein
orange1.1g000465m	orange1.1g000387m.g	scaffold00001	926989	934810	+	4437	53.0709	2.40103	67.2668	142.436	171.461	43.3234	64.8397	14.1215	0.181994	0.00889205	0.250371	0.497381	0.575684	0.15442	0.21637	0.0540111	AT4G00060.1	MEE44	Nucleotidyltransferase family protein
orange1.1g025038m	orange1.1g025038m.g	scaffold00001	944954	947227	+	780	14434	10237	5989	6655	8869	6177	2626	1751	281.568	215.662	126.804	132.194	169.39	125.243	49.8478	38.0964	AT2G45130.1	ATSPX3,SPX3	SPX domain gene 3
orange1.1g019988m	orange1.1g019992m.g	scaffold00001	953714	954713	+	999	894.905	495.201	517.719	557.758	870.827	454.534	945.708	496.061	13.6302	8.14537	8.55856	8.65047	12.986	7.19566	14.0164	8.42679	AT3G60590.3
orange1.1g019992m	orange1.1g019992m.g	scaffold00001	953714	954713	+	999	894.905	495.201	517.719	557.758	870.827	454.534	945.708	496.061	13.6302	8.14537	8.55856	8.65047	12.986	7.19566	14.0164	8.42679	AT3G60590.3
orange1.1g022002m	orange1.1g019992m.g	scaffold00001	953714	954713	+	915	36.6926	3.92394	27.2548	20.855	32.3553	18.8242	54.889	23.4288	0.610166	0.0704687	0.49192	0.353141	0.526784	0.325361	0.888198	0.434531	AT3G60590.3
orange1.1g022138m	orange1.1g019992m.g	scaffold00001	953714	954713	+	909	0.0810617	5.50684	0.635035	15.8592	6.39736	1.20492	20.8877	1.22352	0.00135688	0.0995481	0.0115373	0.270318	0.104844	0.0209635	0.34023	0.0228423	AT3G60590.3
orange1.1g022969m	orange1.1g019992m.g	scaffold00001	953714	954713	+	870	128.447	91.1676	34.6699	57.7689	121.588	45.901	134.819	43.2243	2.24643	1.72193	0.65812	1.02881	2.08199	0.834396	2.29445	0.843143	AT3G60590.3
orange1.1g026049m	orange1.1g026049m.g	scaffold00001	956822	958867	+	735	23.6203	23.9658	22.1895	15.6164	75.1529	20.7798	57.9394	19.4194	0.488977	0.535795	0.498578	0.329195	1.52323	0.44712	1.16717	0.448375	AT3G60600.1	(AT)VAP,VAP,VAP27,VAP27-1	vesicle associated protein
orange1.1g026107m	orange1.1g026049m.g	scaffold00001	956822	961034	+	732	3888.21	2321.86	1665.87	2040.44	3363.84	1996.43	2885.61	1605.51	80.8218	52.1218	37.5838	43.1889	68.4594	43.1332	58.3677	37.2214	AT3G60600.1	(AT)VAP,VAP,VAP27,VAP27-1	vesicle associated protein
orange1.1g029376m	orange1.1g026049m.g	scaffold00001	956822	958340	+	585	51.2418	18.1274	72.9472	91.918	37.9814	53.7802	31.4781	12.0818	1.33278	0.509183	2.05932	2.43447	0.967217	1.4539	0.796707	0.350485	AT3G60600.1	(AT)VAP,VAP,VAP27,VAP27-1	vesicle associated protein
orange1.1g015272m	orange1.1g015272m.g	scaffold00001	966712	970080	+	1233	806.353	498.57	410.993	516.709	685.239	445.998	579.896	318.921	9.95067	6.64443	5.50483	6.49294	8.27919	5.72057	6.96359	4.38948	AT2G45150.1	CDS4	cytidinediphosphate diacylglycerol synthase 4
orange1.1g016646m	orange1.1g015272m.g	scaffold00001	966712	970080	+	1158	9.653	4.43156	0.00478825	6.28962	13.7603	0.00304434	5.10728	15.0783	0.126836	0.0628844	6.82873e-05	0.084154	0.177022	4.15771e-05	0.0653021	0.220971	AT2G45150.1	CDS4	cytidinediphosphate diacylglycerol synthase 4
orange1.1g005237m	orange1.1g005237m.g	scaffold00001	977067	979188	-	2121	744	402	542	651	838	500	549	288	5.33731	3.11444	4.22018	4.75553	5.88589	3.7282	3.83246	2.30433	AT4G00150.1	ATHAM3,HAM3	GRAS family transcription factor
orange1.1g005326m	orange1.1g005326m.g	scaffold00001	993436	995545	-	2109	650	381	464	528	885	527	1380	706	4.68951	2.96854	3.6334	3.87897	6.25137	3.95188	9.68832	5.68094	AT4G00150.1	ATHAM3,HAM3	GRAS family transcription factor
orange1.1g033512m	orange1.1g033512m.g	scaffold00001	1003025	1005019	+	354	733.287	443.25	381.295	317.075	617.682	452.742	763.891	516.787	31.5182	20.575	17.7881	13.8777	25.9938	20.2263	31.9502	24.7743	AT4G16520.2	ATG8F	Ubiquitin-like superfamily protein
orange1.1g033514m	orange1.1g033512m.g	scaffold00001	1003025	1005019	+	354	733.287	443.25	381.295	317.075	617.682	452.742	763.891	516.787	31.5182	20.575	17.7881	13.8777	25.9938	20.2263	31.9502	24.7743	AT4G16520.2	ATG8F	Ubiquitin-like superfamily protein
orange1.1g034290m	orange1.1g033512m.g	scaffold00001	1004560	1005019	+	300	16.4204	33.5017	63.4101	53.8514	71.6369	60.5137	68.2193	52.4269	0.832824	1.83502	3.49067	2.78121	3.55733	3.19008	3.36691	2.96569	AT4G16520.2	ATG8F	Ubiquitin-like superfamily protein
orange1.1g035762m	orange1.1g035762m.g	scaffold00001	1020483	1023410	+	807	25	19	15	16	34	28	55	34	0.471365	0.386879	0.306966	0.307189	0.627645	0.548724	1.0091	0.714986	AT3G60660.1
orange1.1g048281m	orange1.1g048281m.g	scaffold00001	1028174	1030238	+	1983	141	89	165	187	215	91	157	84	1.0819	0.7375	1.37415	1.46109	1.61519	0.725752	1.17226	0.718868	AT3G14730.1		Pentatricopeptide repeat (PPR) superfamily protein
orange1.1g041861m	orange1.1g041861m.g	scaffold00001	1030711	1030933	+	222	5	6	11	16	5	5	7	4	0.342695	0.444112	0.818299	1.11667	0.335525	0.356194	0.466865	0.305773	AT5G46400.1	AT PRP39-2,PRP39-2	Tetratricopeptide repeat (TPR)-like superfamily protein
orange1.1g040591m	orange1.1g040591m.g	scaffold00001	1047517	1049062	+	1545	580	398	447	473	762	470	617	461	5.71202	4.23301	4.77805	4.74342	7.34742	4.81104	5.91293	5.06366	AT3G60680.1		Plant protein of unknown function (DUF641)
orange1.1g030768m	orange1.1g030768m.g	scaffold00001	1073929	1074445	+	516	804	562	306	454	722	461	1603	1026	23.7081	17.897	9.79363	13.6322	20.8447	14.1293	45.997	33.7435	AT3G60690.1		SAUR-like auxin-responsive protein family
orange1.1g028479m	orange1.1g028479m.g	scaffold00001	1079625	1080991	+	627	1.76606	0.441516	1.76606	4.41516	21.991	8.98454	1.76606	3	0.0428577	0.0115711	0.0465169	0.109103	0.5225	0.22662	0.0417047	0.0811981	AT3G60720.1	PDLP8	plasmodesmata-located protein 8
orange1.1g028556m	orange1.1g028479m.g	scaffold00001	1079625	1080991	+	624	2.23394	0.558484	2.23394	5.58484	0.00897931	0.0154556	2.23394	2.96135e-09	0.0544724	0.0147069	0.0591232	0.138671	0.000214371	0.000391714	0.0530069	8.05375e-11	AT3G60720.1	PDLP8	plasmodesmata-located protein 8
orange1.1g041032m	orange1.1g041032m.g	scaffold00001	1095891	1096846	+	807	15	5	7	9	9	10	10	13	0.282819	0.10181	0.143251	0.172794	0.166141	0.195973	0.183473	0.273377	AT3G60730.1		Plant invertase/pectin methylesterase inhibitor superfamily
orange1.1g015838m	orange1.1g015838m.g	scaffold00001	1097399	1103210	+	1200	2946.83	1239.7	1001.37	1242.11	2314.91	1271.51	2727.65	1133.66	37.3649	16.9758	13.7812	16.0375	28.7383	16.7575	33.6553	16.0322	AT2G45240.1	MAP1A	methionine aminopeptidase 1A
orange1.1g016390m	orange1.1g015838m.g	scaffold00001	1097399	1102869	+	1173	9.97848	19.8493	31.2835	31.1757	61.1074	49.2377	16.9188	81.7858	0.129436	0.278062	0.440442	0.411791	0.776076	0.663849	0.213559	1.18324	AT2G45240.1	MAP1A	methionine aminopeptidase 1A
orange1.1g018846m	orange1.1g015838m.g	scaffold00001	1097399	1101462	+	1050	92.1278	46.9332	52.0838	89.7732	118.454	92.4762	164.808	80.1696	1.33503	0.73449	0.819192	1.3247	1.68062	1.39287	2.324	1.29572	AT2G45240.1	MAP1A	methionine aminopeptidase 1A
orange1.1g018857m	orange1.1g015838m.g	scaffold00001	1097399	1101462	+	1050	92.1278	46.9332	52.0838	89.7732	118.454	92.4762	164.808	80.1696	1.33503	0.73449	0.819192	1.3247	1.68062	1.39287	2.324	1.29572	AT2G45240.1	MAP1A	methionine aminopeptidase 1A
orange1.1g018911m	orange1.1g015838m.g	scaffold00001	1097399	1101362	+	1050	79.3311	41.709	91.0343	93.5439	119.409	96.9367	155.226	102.411	1.14959	0.652732	1.43182	1.38034	1.69417	1.46005	2.18888	1.6552	AT2G45240.1	MAP1A	methionine aminopeptidase 1A
orange1.1g018913m	orange1.1g015838m.g	scaffold00001	1097399	1101362	+	1050	79.3311	41.709	91.0343	93.5439	119.409	96.9367	155.226	102.411	1.14959	0.652732	1.43182	1.38034	1.69417	1.46005	2.18888	1.6552	AT2G45240.1	MAP1A	methionine aminopeptidase 1A
orange1.1g018915m	orange1.1g015838m.g	scaffold00001	1097399	1101362	+	1050	79.3311	41.709	91.0343	93.5439	119.409	96.9367	155.226	102.411	1.14959	0.652732	1.43182	1.38034	1.69417	1.46005	2.18888	1.6552	AT2G45240.1	MAP1A	methionine aminopeptidase 1A
orange1.1g021917m	orange1.1g015838m.g	scaffold00001	1097399	1101560	+	918	0.959487	1.00266	0.709478	3.54701	2.1444	2.94042	8.37386	7.287	0.0159033	0.0179475	0.0127635	0.0598658	0.0347994	0.0506566	0.135061	0.134709	AT2G45240.1	MAP1A	methionine aminopeptidase 1A
orange1.1g017489m	orange1.1g015838m.g	scaffold00001	1097581	1103210	+	1113	903.93	904.444	757.373	791.99	1290.68	745.584	987.798	871.702	12.3575	13.3531	11.2379	11.0251	17.2755	10.5943	13.1407	13.2912	AT2G45240.1	MAP1A	methionine aminopeptidase 1A
orange1.1g044705m	orange1.1g044705m.g	scaffold00001	1117572	1118202	-	630	8	6	4	3	6	5	4	0	0.193215	0.156497	0.104856	0.0737801	0.141879	0.125516	0.0940082	0	AT4G00080.1	UNE11	Plant invertase/pectin methylesterase inhibitor superfamily protein
orange1.1g014589m	orange1.1g014602m.g	scaffold00001	1119715	1120984	-	1269	1908.75	1287.67	1149.32	1204.66	1855.74	1262.67	1675.05	1028.98	22.8864	16.674	14.9573	14.7083	21.7854	15.7361	19.544	13.7605	AT2G45260.1		Plant protein of unknown function (DUF641)
orange1.1g014591m	orange1.1g014602m.g	scaffold00001	1119715	1120984	-	1269	1908.75	1287.67	1149.32	1204.66	1855.74	1262.67	1675.05	1028.98	22.8864	16.674	14.9573	14.7083	21.7854	15.7361	19.544	13.7605	AT2G45260.1		Plant protein of unknown function (DUF641)
orange1.1g014602m	orange1.1g014602m.g	scaffold00001	1119715	1120984	-	1269	1908.75	1287.67	1149.32	1204.66	1855.74	1262.67	1675.05	1028.98	22.8864	16.674	14.9573	14.7083	21.7854	15.7361	19.544	13.7605	AT2G45260.1		Plant protein of unknown function (DUF641)
orange1.1g027293m	orange1.1g027310m.g	scaffold00001	1126047	1127299	+	678	97	57	44.5	65	103.5	59.5	116	62	2.17687	1.38146	1.08393	1.4854	2.27415	1.3879	2.53323	1.55187	AT3G56830.1		Protein of unknown function (DUF565)
orange1.1g027310m	orange1.1g027310m.g	scaffold00001	1126047	1127299	+	678	97	57	44.5	65	103.5	59.5	116	62	2.17687	1.38146	1.08393	1.4854	2.27415	1.3879	2.53323	1.55187	AT3G56830.1		Protein of unknown function (DUF565)
orange1.1g019525m	orange1.1g019533m.g	scaffold00001	1131662	1133913	+	1020	335.185	214.849	130.464	166.449	459.074	271.022	639.406	311.909	5.00006	3.4612	2.11234	2.52836	6.70488	4.20217	9.28159	5.18944	AT4G08900.1		arginase
orange1.1g019533m	orange1.1g019533m.g	scaffold00001	1131662	1133913	+	1020	335.185	214.849	130.464	166.449	459.074	271.022	639.406	311.909	5.00006	3.4612	2.11234	2.52836	6.70488	4.20217	9.28159	5.18944	AT4G08900.1		arginase
orange1.1g019566m	orange1.1g019533m.g	scaffold00001	1131662	1133913	+	1020	335.185	214.849	130.464	166.449	459.074	271.022	639.406	311.909	5.00006	3.4612	2.11234	2.52836	6.70488	4.20217	9.28159	5.18944	AT4G08900.1		arginase
orange1.1g019572m	orange1.1g019533m.g	scaffold00001	1131662	1133913	+	1020	335.185	214.849	130.464	166.449	459.074	271.022	639.406	311.909	5.00006	3.4612	2.11234	2.52836	6.70488	4.20217	9.28159	5.18944	AT4G08900.1		arginase
orange1.1g022416m	orange1.1g019533m.g	scaffold00001	1131662	1133327	+	894	73.424	25.1995	33.1213	43.8396	191.196	89.5537	171.799	114.586	1.24966	0.463179	0.611845	0.759779	3.18602	1.58422	2.8453	2.17513	AT4G08900.1		arginase
orange1.1g022685m	orange1.1g019533m.g	scaffold00001	1131982	1133913	+	882	87.0995	48.8817	85.7387	95.4219	100.667	116.91	112.672	135.242	1.50258	0.910694	1.60539	1.67625	1.70031	2.09629	1.89144	2.60218	AT4G08900.1		arginase
orange1.1g022705m	orange1.1g019533m.g	scaffold00001	1131982	1133913	+	882	87.0995	48.8817	85.7387	95.4219	100.667	116.91	112.672	135.242	1.50258	0.910694	1.60539	1.67625	1.70031	2.09629	1.89144	2.60218	AT4G08900.1		arginase
orange1.1g022718m	orange1.1g019533m.g	scaffold00001	1131982	1133913	+	882	87.0995	48.8817	85.7387	95.4219	100.667	116.91	112.672	135.242	1.50258	0.910694	1.60539	1.67625	1.70031	2.09629	1.89144	2.60218	AT4G08900.1		arginase
orange1.1g028588m	orange1.1g019533m.g	scaffold00001	1132324	1133913	+	624	156.541	75.7597	107.802	57.0991	178.481	41.6276	175.578	75.0491	3.8171	1.99503	2.85308	1.41776	4.26104	1.05503	4.16612	2.04105	AT4G08900.1		arginase
orange1.1g039172m	orange1.1g039172m.g	scaffold00001	1138757	1143150	+	1434	373	222	335	309	517	298	474	295	3.95777	2.54389	3.85805	3.33863	5.37093	3.28652	4.89413	3.49112	AT2G45270.1	GCP1	glycoprotease 1
orange1.1g036464m	orange1.1g036464m.g	scaffold00001	1144031	1150075	+	681	18	10	19	13	20	15	23	14	0.402176	0.241295	0.460764	0.295771	0.437513	0.348348	0.500065	0.348878	AT2G45280.1	ATRAD51C,RAD51C	RAS associated with diabetes protein 51C
orange1.1g004495m	orange1.1g004509m.g	scaffold00001	1152585	1155878	+	2247	8843.78	4235.15	5287.2	6898.13	12219.2	5928.39	13239.2	6079.28	59.886	30.9714	38.8593	47.565	81.012	41.7256	87.2376	45.9136	AT2G45290.1		Transketolase
orange1.1g004509m	orange1.1g004509m.g	scaffold00001	1152585	1155878	+	2247	8843.78	4235.15	5287.2	6898.13	12219.2	5928.39	13239.2	6079.28	59.886	30.9714	38.8593	47.565	81.012	41.7256	87.2376	45.9136	AT2G45290.1		Transketolase
orange1.1g004970m	orange1.1g004509m.g	scaffold00001	1152585	1155878	+	2166	354.703	254.731	174.249	154.746	237.189	230.949	286.534	286.265	2.4917	1.93249	1.32856	1.10693	1.63134	1.68627	1.95868	2.24286	AT2G45290.1		Transketolase
orange1.1g005021m	orange1.1g004509m.g	scaffold00001	1152585	1155878	+	2160	546.304	819.29	1165.29	1159.73	701.02	1189.96	462.077	1241.46	3.84832	6.23273	8.9095	8.31881	4.83488	8.71263	3.16742	9.75377	AT2G45290.1		Transketolase
orange1.1g010070m	orange1.1g010070m.g	scaffold00001	1158926	1162030	+	1560	13498.7	7495.69	6614.99	8456.86	12325.7	7067.34	12530.2	6642.15	131.661	78.9553	70.0288	83.993	117.705	71.6475	118.927	72.2564	AT2G45300.1		RNA 3\'-terminal phosphate cyclase/enolpyruvate transferase, alpha/beta
orange1.1g014155m	orange1.1g010070m.g	scaffold00001	1158926	1161405	+	1290	3.78758	2.03462	2.16093	9.46241	7.59992	8.76962	2.45793	4.38315	0.0446748	0.0259172	0.0276646	0.11365	0.0877663	0.107513	0.0282115	0.0576619	AT2G45300.1		RNA 3\'-terminal phosphate cyclase/enolpyruvate transferase, alpha/beta
orange1.1g021126m	orange1.1g010070m.g	scaffold00001	1158926	1160784	+	954	0.00776064	0.00195022	0.00341069	0.0143412	0.0364085	0.0276665	0.00402509	0.00600477	0.000123777	3.35916e-05	5.90426e-05	0.000232914	0.000568542	0.000458643	6.24703e-05	0.000106817	AT2G45300.1		RNA 3\'-terminal phosphate cyclase/enolpyruvate transferase, alpha/beta
orange1.1g011947m	orange1.1g010070m.g	scaffold00001	1159074	1162030	+	1425	57.1182	13.1582	9.06533	10.9737	43.1586	2.12668	49.9902	2.28235	0.609888	0.151732	0.105061	0.119316	0.451192	0.0236025	0.519416	0.0271806	AT2G45300.1		RNA 3\'-terminal phosphate cyclase/enolpyruvate transferase, alpha/beta
orange1.1g013602m	orange1.1g013602m.g	scaffold00001	1164307	1165627	+	1320	348	231	173	226	400	247	238	176	4.0114	2.87563	2.16443	2.65273	4.51434	2.95932	2.66962	2.26272	AT4G00110.1	GAE3	UDP-D-glucuronate 4-epimerase 3
orange1.1g005859m	orange1.1g005859m.g	scaffold00001	1178640	1181501	+	2022	959	541	1091	1000	1308	772	644	370	7.21652	4.39654	8.91078	7.66263	9.63685	6.03817	4.71575	3.10537	AT2G45340.1		Leucine-rich repeat protein kinase family protein
orange1.1g047120m	orange1.1g047120m.g	scaffold00001	1182501	1184406	-	1905	273	164	176	157	221	122	299	162	2.18051	1.41463	1.52577	1.27692	1.72825	1.01282	2.32393	1.44315	AT2G45350.1	CRR4	Pentatricopeptide repeat (PPR) superfamily protein
orange1.1g027409m	orange1.1g027409m.g	scaffold00001	1189472	1190264	+	672	35	11	27	23	34	12	15	13	0.792482	0.268979	0.663539	0.530295	0.753734	0.282411	0.330497	0.328297	AT2G45360.1		Protein of unknown function (DUF1442)
orange1.1g020104m	orange1.1g020104m.g	scaffold00001	1210598	1211884	+	996	214.999	152.91	95.3725	161.94	116.296	82.9994	65.6052	38.3644	3.28449	2.52273	1.58138	2.51915	1.73945	1.31791	0.97527	0.653675	AT2G45400.1	BEN1	NAD(P)-binding Rossmann-fold superfamily protein
orange1.1g023244m	orange1.1g020104m.g	scaffold00001	1210598	1211658	+	858	0.000751214	0.0902681	10.6275	0.0596416	0.704321	0.000651931	0.394814	2.63148	1.33219e-05	0.00172879	0.204557	0.00107701	0.012229	1.20167e-05	0.00681321	0.052048	AT2G45400.1	BEN1	NAD(P)-binding Rossmann-fold superfamily protein
orange1.1g025660m	orange1.1g020104m.g	scaffold00001	1210598	1211422	+	750	1.61834e-09	1.98368e-07	3.44028e-06	0.000103005	1.07507e-07	2.85614e-12	7.59936e-09	0.00204304	3.28322e-11	4.34614e-09	7.57538e-08	2.12793e-06	2.13543e-09	6.02265e-14	1.50024e-10	4.62283e-05	AT2G45400.1	BEN1	NAD(P)-binding Rossmann-fold superfamily protein
orange1.1g025736m	orange1.1g020104m.g	scaffold00001	1210598	1211422	+	750	1.61834e-09	1.98368e-07	3.44028e-06	0.000103005	1.07507e-07	2.85614e-12	7.59936e-09	0.00204304	3.28322e-11	4.34614e-09	7.57538e-08	2.12793e-06	2.13543e-09	6.02265e-14	1.50024e-10	4.62283e-05	AT2G45400.1	BEN1	NAD(P)-binding Rossmann-fold superfamily protein
orange1.1g043977m	orange1.1g043977m.g	scaffold00001	1215870	1222493	+	1875	13	9	11	15	18	27	9	17	0.105495	0.0788744	0.0968865	0.123951	0.143014	0.227736	0.0710702	0.153865	AT1G02010.1	SEC1A	secretory 1A
orange1.1g013578m	orange1.1g013578m.g	scaffold00001	1223654	1227420	+	1323	3000	1699	1830	2053	2987	1747	2494	1398	34.5026	21.1022	22.8435	24.043	33.6344	20.8835	27.9115	17.9325	AT4G00090.1		Transducin/WD40 repeat-like superfamily protein
orange1.1g030500m	orange1.1g030500m.g	scaffold00001	1240648	1241539	+	531	2352	1434	1093	1098	1641	1065	1034	665	67.3959	44.3761	33.9936	32.0381	46.0386	31.7194	28.8318	21.253	AT3G60810.1
orange1.1g027784m	orange1.1g027784m.g	scaffold00001	1247415	1249461	+	660	14.645	15.0914	6.51222	22.0516	24.5119	10.4302	17.4398	16.8684	0.337627	0.375733	0.162951	0.517672	0.553275	0.249929	0.39124	0.433732	AT1G12390.1		Cornichon family protein
orange1.1g029872m	orange1.1g027784m.g	scaffold00001	1247415	1250442	+	561	15.7132	0.0112564	5.1164	1.44964	0.401836	0.00311871	5.80022e-05	0.0488854	0.426178	0.000329709	0.150617	0.0400364	0.0106707	8.79187e-05	1.53083e-06	0.0014788	AT1G12390.1		Cornichon family protein
orange1.1g032543m	orange1.1g027784m.g	scaffold00001	1247415	1249298	+	417	62.4707	37.8781	23.3134	18.1496	28.4031	25.7479	16.9546	11.1056	2.27945	1.49261	0.923296	0.674358	1.0147	0.976508	0.602001	0.45196	AT1G12390.1		Cornichon family protein
orange1.1g032562m	orange1.1g027784m.g	scaffold00001	1247415	1249298	+	417	62.4707	37.8781	23.3134	18.1496	28.4031	25.7479	16.9546	11.1056	2.27945	1.49261	0.923296	0.674358	1.0147	0.976508	0.602001	0.45196	AT1G12390.1		Cornichon family protein
orange1.1g032563m	orange1.1g027784m.g	scaffold00001	1247415	1249298	+	417	62.4707	37.8781	23.3134	18.1496	28.4031	25.7479	16.9546	11.1056	2.27945	1.49261	0.923296	0.674358	1.0147	0.976508	0.602001	0.45196	AT1G12390.1		Cornichon family protein
orange1.1g032657m	orange1.1g027784m.g	scaffold00001	1247415	1249298	+	411	16.6084	11.1143	6.70859	5.4027	20.4321	2.08611	15.7652	8.75245	0.61486	0.444361	0.269564	0.203671	0.740593	0.0802721	0.567943	0.361394	AT1G12390.1		Cornichon family protein
orange1.1g032670m	orange1.1g027784m.g	scaffold00001	1247415	1249298	+	411	16.6084	11.1143	6.70859	5.4027	20.4321	2.08611	15.7652	8.75245	0.61486	0.444361	0.269564	0.203671	0.740593	0.0802721	0.567943	0.361394	AT1G12390.1		Cornichon family protein
orange1.1g029501m	orange1.1g027784m.g	scaffold00001	1248301	1249461	+	579	0.0132997	0.0344937	0.0141462	0.244419	0.0128893	0.150702	0.165849	0.260912	0.000349505	0.000978938	0.000403491	0.00654057	0.000331634	0.00411632	0.00424112	0.0076473	AT1G12390.1		Cornichon family protein
orange1.1g006579m	orange1.1g006579m.g	scaffold00001	1271208	1273131	+	1923	1714	969	1299	1485	2073	1253	1557	884	13.5619	8.28017	11.1558	11.9648	16.0594	10.3048	11.9882	7.80127	AT3G60850.1
orange1.1g034657m	orange1.1g034657m.g	scaffold00001	1278975	1279242	-	267	129	95	61	81	117	117	86	65	7.35138	5.84665	3.77303	4.70038	6.52804	6.93017	4.76907	4.13137
orange1.1g041368m	orange1.1g041368m.g	scaffold00001	1282816	1283125	-	309	175	101	52	85	180	106	127	67	8.61728	5.37103	2.77918	4.26206	8.67806	5.42521	6.08543	3.67967	AT4G00210.1	LBD31	LOB domain-containing protein 31
orange1.1g036534m	orange1.1g036534m.g	scaffold00001	1293583	1295601	+	714	28	17	12	9	86	33	129	67	0.596692	0.391242	0.277559	0.1953	1.79436	0.730946	2.67509	1.59246	AT2G45420.1	LBD18	LOB domain-containing protein 18
orange1.1g000254m	orange1.1g000254m.g	scaffold00001	1302607	1311132	+	5340	2764.91	1199.05	3092.61	4113.87	6598.72	3402.58	5256.05	2424.01	7.87825	3.68968	9.56437	11.9362	18.4089	10.0771	14.5735	7.70344	AT3G60860.1		SEC7-like guanine nucleotide exchange family protein
orange1.1g000569m	orange1.1g000254m.g	scaffold00001	1304249	1311132	+	4248	413.641	288.662	409.966	407.332	352.487	451.128	537.385	290.376	1.4816	1.1166	1.59381	1.48567	1.23614	1.67952	1.87304	1.16003	AT3G60860.1		SEC7-like guanine nucleotide exchange family protein
orange1.1g000796m	orange1.1g000254m.g	scaffold00001	1305802	1311132	+	3843	2765.39	1803.2	2285.4	1933.57	3334.84	2238.25	3416.77	2435.59	10.949	7.71024	9.8212	7.7956	12.9275	9.21101	13.1641	10.7554	AT3G60860.1		SEC7-like guanine nucleotide exchange family protein
orange1.1g047502m	orange1.1g047502m.g	scaffold00001	1312141	1312579	+	438	4	2	1	1	2	3	2	2	0.138956	0.0750327	0.0377049	0.035374	0.0680243	0.108322	0.0676086	0.0774905	AT1G24620.1		EF hand calcium-binding protein family
orange1.1g047830m	orange1.1g047830m.g	scaffold00001	1320990	1321932	+	942	1	1	0	2	8	3	6	1	0.0161525	0.0174439	0	0.0328956	0.126517	0.0503663	0.0943075	0.0180153	AT2G45430.1	AHL22	AT-hook motif nuclear-localized protein 22
orange1.1g035767m	orange1.1g035767m.g	scaffold00001	1363666	1364923	-	1257	26	14	13	6	36	18	2	2	0.314723	0.183015	0.170797	0.0739562	0.426654	0.226468	0.0235581	0.0270014	AT3G60900.1	FLA10	FASCICLIN-like arabinogalactan-protein 10
orange1.1g040599m	orange1.1g040599m.g	scaffold00001	1367230	1369461	+	528	0	0	0	0	1	0	1	0	0	0	0	0	0.0282146	0	0.0280422	0	AT4G37740.1	AtGRF2,GRF2	growth-regulating factor 2
orange1.1g020320m	orange1.1g020320m.g	scaffold00001	1386979	1388671	+	984	3	1	2	5	0	3	1	0	0.0463892	0.0166993	0.0335666	0.0787288	0	0.0482165	0.015047	0	AT1G23740.1		Oxidoreductase, zinc-binding dehydrogenase family protein
orange1.1g035793m	orange1.1g035793m.g	scaffold00001	1389237	1391501	+	1533	178	119	110	138	187	123	20	20	1.76672	1.27556	1.18501	1.39475	1.81722	1.26891	0.193167	0.221401	AT2G45510.1	CYP704A2	cytochrome P450, family 704, subfamily A, polypeptide 2
orange1.1g010681m	orange1.1g010681m.g	scaffold00001	1392438	1394427	+	1515	1746.85	925.522	860.643	1082.34	1016.38	681.554	561.965	231.931	17.5442	10.0385	9.38172	11.0691	9.99425	7.11471	5.49215	2.59799	AT2G45510.1	CYP704A2	cytochrome P450, family 704, subfamily A, polypeptide 2
orange1.1g010691m	orange1.1g010681m.g	scaffold00001	1392438	1394427	+	1512	29.2107	15.1905	30.6014	0.486591	27.5698	1.06531	16.5924	8.82117	0.293955	0.165088	0.334242	0.00498621	0.271638	0.0111428	0.162482	0.0990071	AT2G45510.1	CYP704A2	cytochrome P450, family 704, subfamily A, polypeptide 2
orange1.1g012330m	orange1.1g010681m.g	scaffold00001	1392438	1394223	+	1401	106.959	45.7857	104.574	65.5207	97.1805	34.2055	16.7536	44.7482	1.16163	0.537015	1.2327	0.724602	1.03336	0.386124	0.177058	0.542038	AT2G45510.1	CYP704A2	cytochrome P450, family 704, subfamily A, polypeptide 2
orange1.1g012990m	orange1.1g010681m.g	scaffold00001	1392438	1394427	+	1359	40.6665	30.9077	12.4456	14.8701	13.4948	13.381	12.8654	16.7345	0.455311	0.373716	0.151241	0.169532	0.14793	0.155718	0.140168	0.20897	AT2G45510.1	CYP704A2	cytochrome P450, family 704, subfamily A, polypeptide 2
orange1.1g016247m	orange1.1g010681m.g	scaffold00001	1392438	1393899	+	1179	17.2158	0.415821	0.524241	0.244343	34.8938	0.381857	0.579685	0.554181	0.222179	0.00579545	0.00734326	0.00321104	0.440903	0.0051222	0.00727988	0.00797682	AT2G45510.1	CYP704A2	cytochrome P450, family 704, subfamily A, polypeptide 2
orange1.1g023159m	orange1.1g010681m.g	scaffold00001	1392438	1393480	+	861	2.37982	0.000477477	0.0014669	2.23319	9.7074	2.09095	0.00295442	0.000797504	0.0420563	9.11262e-06	2.81364e-05	0.0401865	0.167961	0.0384069	5.0806e-05	1.57189e-05	AT2G45510.1	CYP704A2	cytochrome P450, family 704, subfamily A, polypeptide 2
orange1.1g023194m	orange1.1g010681m.g	scaffold00001	1392438	1393480	+	861	2.37982	0.000477477	0.0014669	2.23319	9.7074	2.09095	0.00295442	0.000797504	0.0420563	9.11262e-06	2.81364e-05	0.0401865	0.167961	0.0384069	5.0806e-05	1.57189e-05	AT2G45510.1	CYP704A2	cytochrome P450, family 704, subfamily A, polypeptide 2
orange1.1g020315m	orange1.1g010681m.g	scaffold00001	1393150	1394427	+	984	66.7844	100.392	94.402	57.0244	22.6909	30.7433	18.7464	35.4032	1.03269	1.67649	1.58438	0.897893	0.34353	0.494111	0.282078	0.610576	AT2G45510.1	CYP704A2	cytochrome P450, family 704, subfamily A, polypeptide 2
orange1.1g020375m	orange1.1g010681m.g	scaffold00001	1393150	1394427	+	984	66.7844	100.392	94.402	57.0244	22.6909	30.7433	18.7464	35.4032	1.03269	1.67649	1.58438	0.897893	0.34353	0.494111	0.282078	0.610576	AT2G45510.1	CYP704A2	cytochrome P450, family 704, subfamily A, polypeptide 2
orange1.1g020380m	orange1.1g010681m.g	scaffold00001	1393150	1394427	+	984	66.7844	100.392	94.402	57.0244	22.6909	30.7433	18.7464	35.4032	1.03269	1.67649	1.58438	0.897893	0.34353	0.494111	0.282078	0.610576	AT2G45510.1	CYP704A2	cytochrome P450, family 704, subfamily A, polypeptide 2
orange1.1g027953m	orange1.1g027953m.g	scaffold00001	1425112	1425864	+	651	123	68	64	56	155	74	328	159	2.87485	1.71642	1.62357	1.3328	3.54698	1.79771	7.46	4.14485	AT1G08500.1	AtENODL18,ENODL18	early nodulin-like protein 18
orange1.1g010372m	orange1.1g010372m.g	scaffold00001	1427373	1432661	+	1539	7658.23	4381.11	5385.82	5656.28	9400.74	5851.52	9067.57	5347.42	75.7147	46.7778	57.7944	56.9444	90.998	60.1312	87.2365	58.9655	AT3G61050.1	NTMC2T4,NTMC2TYPE4	Calcium-dependent lipid-binding (CaLB domain) family protein
orange1.1g015885m	orange1.1g010372m.g	scaffold00001	1427373	1431796	+	1197	2.73367	2.11634	2.18565	7.65072	11.8675	8.34285	17.2383	7.22948	0.034749	0.0290526	0.0301549	0.09903	0.147697	0.110227	0.213229	0.102496	AT3G61050.1	NTMC2T4,NTMC2TYPE4	Calcium-dependent lipid-binding (CaLB domain) family protein
orange1.1g015915m	orange1.1g010372m.g	scaffold00001	1427373	1431796	+	1197	2.73367	2.11634	2.18565	7.65072	11.8675	8.34285	17.2383	7.22948	0.034749	0.0290526	0.0301549	0.09903	0.147697	0.110227	0.213229	0.102496	AT3G61050.1	NTMC2T4,NTMC2TYPE4	Calcium-dependent lipid-binding (CaLB domain) family protein
orange1.1g016987m	orange1.1g010372m.g	scaffold00001	1427373	1431020	+	1140	14.1496	3.80196	24.3292	37.1611	53.2187	27.3495	55.5097	35.5606	0.188856	0.0548021	0.352449	0.50506	0.695453	0.379415	0.720958	0.529367	AT3G61050.1	NTMC2T4,NTMC2TYPE4	Calcium-dependent lipid-binding (CaLB domain) family protein
orange1.1g017003m	orange1.1g010372m.g	scaffold00001	1427373	1431020	+	1140	14.1496	3.80196	24.3292	37.1611	53.2187	27.3495	55.5097	35.5606	0.188856	0.0548021	0.352449	0.50506	0.695453	0.379415	0.720958	0.529367	AT3G61050.1	NTMC2T4,NTMC2TYPE4	Calcium-dependent lipid-binding (CaLB domain) family protein
orange1.1g046097m	orange1.1g046097m.g	scaffold00001	1434892	1436832	+	1812	226	124	224	196	214	150	125	66	1.89776	1.1245	2.04156	1.67593	1.7594	1.30919	1.0214	0.618128	AT2G45590.1		Protein kinase superfamily protein
orange1.1g019460m	orange1.1g019460m.g	scaffold00001	1439100	1440123	+	1023	817	419	535	536	597	305	792	424	12.1517	6.73028	8.63675	8.11798	8.69375	4.71513	11.4629	7.03368	AT2G45600.1		alpha/beta-Hydrolases superfamily protein
orange1.1g005380m	orange1.1g005380m.g	scaffold00001	1453474	1457599	+	2100	3870.27	2429.82	2916.92	3285.93	3899.63	2579.55	3234.98	1978.63	28.0422	19.013	22.9391	24.2436	27.6639	19.4265	22.8086	15.9896	AT2G45620.1		Nucleotidyltransferase family protein
orange1.1g006807m	orange1.1g005380m.g	scaffold00001	1453474	1456980	+	1893	7.79861	0.175909	10.0711	14.1499	9.32775	1.38667	14.1033	0.361483	0.062684	0.00152697	0.0878617	0.115814	0.0734065	0.0115849	0.110311	0.00324063	AT2G45620.1		Nucleotidyltransferase family protein
orange1.1g020160m	orange1.1g020160m.g	scaffold00001	1458323	1459507	+	993	457	268	237	297	422	204	523	270	7.00257	4.43486	3.94159	4.63411	6.33099	3.249	7.79827	4.61431	AT2G45630.2		D-isomer specific 2-hydroxyacid dehydrogenase family protein
orange1.1g022233m	orange1.1g022233m.g	scaffold00001	1461983	1463308	+	903	367	223	254	233	267	169	190	128	6.18399	4.058	4.64535	3.99785	4.40486	2.95984	3.11539	2.40555	AT2G45630.2		D-isomer specific 2-hydroxyacid dehydrogenase family protein
orange1.1g020073m	orange1.1g020073m.g	scaffold00001	1465070	1466503	+	996	71	42	42	52	80	35	33	20	1.08465	0.692922	0.696405	0.808915	1.19657	0.555748	0.49057	0.340771	AT2G45630.2		D-isomer specific 2-hydroxyacid dehydrogenase family protein
orange1.1g041132m	orange1.1g041132m.g	scaffold00001	1470107	1471563	+	1113	6	6	6	0	3	1	1	0	0.0820251	0.0885831	0.0890283	0	0.0401545	0.0142094	0.013303	0	AT5G51810.1	AT2353,ATGA20OX2,GA20OX2	gibberellin 20 oxidase 2
orange1.1g037149m	orange1.1g037149m.g	scaffold00001	1492102	1496324	+	735	1701	930	784	802	1518	884	1006	502	35.2134	20.7917	17.6157	16.9062	30.7675	19.021	20.2655	11.5907	AT2G45650.1	AGL6	AGAMOUS-like 6
orange1.1g035709m	orange1.1g035709m.g	scaffold00001	1500147	1500910	+	228	3	0	0	1	0	0	1	0	0.200206	0	0	0.0679554	0	0	0.0649398	0	AT5G51830.1		pfkB-like carbohydrate kinase family protein
orange1.1g040166m	orange1.1g040166m.g	scaffold00001	1501477	1502564	+	468	26	21	9	23	26	16	32	18	0.845314	0.73734	0.317591	0.761449	0.827629	0.540684	1.0124	0.652708	AT5G51830.1		pfkB-like carbohydrate kinase family protein
orange1.1g004503m	orange1.1g004503m.g	scaffold00001	1527500	1531203	+	2247	638	354	602	627	1100	713	905	506	4.32024	2.58878	4.42451	4.32338	7.29286	5.01829	5.96337	3.82155	AT4G00230.1	XSP1	xylem serine peptidase 1
orange1.1g004242m	orange1.1g004242m.g	scaffold00001	1534304	1536605	+	2301	0	0	0	1	2	0	0	0	0	0	0	0.00673352	0.0129486	0	0	0	AT1G01900.1	ATSBT1.1,SBTI1.1	subtilase family protein
orange1.1g034276m	orange1.1g034276m.g	scaffold00001	1541426	1542277	+	300	1805	1423	954.796	1002	1276.92	1086	1196.24	939	91.5475	77.9432	52.5607	51.7494	63.4089	57.2503	59.0396	53.1174	AT3G61113.1		Ubiquitin related modifier 1
orange1.1g035093m	orange1.1g034276m.g	scaffold00001	1541900	1542277	+	222	1.08239e-13	1.06208e-11	2.2028	2.20273e-14	2.08134	1.83238e-11	3.75909	6.30106e-10	7.4186e-15	7.86135e-13	0.163868	1.53733e-15	0.139669	1.30537e-12	0.250713	4.81674e-11	AT3G61113.1		Ubiquitin related modifier 1
orange1.1g035523m	orange1.1g035523m.g	scaffold00001	1559796	1560174	-	378	21	9	13	6	24	18	28	12	0.845314	0.391242	0.567968	0.245934	0.945862	0.753096	1.09676	0.538743	AT3G52790.1		peptidoglycan-binding LysM domain-containing protein
orange1.1g008178m	orange1.1g008178m.g	scaffold00001	1568522	1575110	+	1728	1699.5	1169.04	1654.75	1479.92	1823.72	1250.83	1294.96	838.592	14.9647	11.1168	15.8147	13.2694	15.7225	11.4478	11.0958	8.23568	AT1G01920.2		SET domain-containing protein
orange1.1g009357m	orange1.1g008178m.g	scaffold00001	1568522	1575001	+	1614	27.5994	15.4643	26.0393	17.9399	24.3895	12.7632	21.1012	5.13243	0.260187	0.157442	0.266439	0.172216	0.225117	0.125062	0.193575	0.0539649	AT1G01920.2		SET domain-containing protein
orange1.1g011269m	orange1.1g008178m.g	scaffold00001	1568522	1573861	+	1470	0.00725785	0.000196426	0.0352207	0.0257518	0.0190402	0.0292318	0.0241747	0.00101861	7.51245e-05	2.19572e-06	0.000395688	0.000271424	0.000192958	0.00031449	0.000243495	1.17594e-05	AT1G01920.2		SET domain-containing protein
orange1.1g011298m	orange1.1g008178m.g	scaffold00001	1568522	1573861	+	1470	0.00725785	0.000196426	0.0352207	0.0257518	0.0190402	0.0292318	0.0241747	0.00101861	7.51245e-05	2.19572e-06	0.000395688	0.000271424	0.000192958	0.00031449	0.000243495	1.17594e-05	AT1G01920.2		SET domain-containing protein
orange1.1g011301m	orange1.1g008178m.g	scaffold00001	1568522	1573861	+	1470	0.00725785	0.000196426	0.0352207	0.0257518	0.0190402	0.0292318	0.0241747	0.00101861	7.51245e-05	2.19572e-06	0.000395688	0.000271424	0.000192958	0.00031449	0.000243495	1.17594e-05	AT1G01920.2		SET domain-containing protein
orange1.1g011673m	orange1.1g008178m.g	scaffold00001	1568522	1573861	+	1443	41.8409	10.728	21.9468	58.2954	24.6602	26.3753	29.2418	11.7182	0.441189	0.122166	0.251175	0.625931	0.254588	0.289068	0.300043	0.137812	AT1G01920.2		SET domain-containing protein
orange1.1g013136m	orange1.1g008178m.g	scaffold00001	1568522	1573861	+	1350	3.18819	8.62759	6.58976	3.53517	6.68747	3.71449	1.09783e-06	1.26548e-07	0.0359336	0.105015	0.0806136	0.0405729	0.0737966	0.0435146	1.20406e-08	1.5908e-09	AT1G01920.2		SET domain-containing protein
orange1.1g017584m	orange1.1g008178m.g	scaffold00001	1568522	1572938	+	1110	4.59852e-06	1.85521e-08	3.22836e-05	1.7729e-05	7.44478	1.34246e-05	6.44132e-06	2.35741e-07	6.30356e-08	2.74641e-10	4.80321e-07	2.47468e-07	0.0999165	1.91271e-07	8.59208e-08	3.60416e-09	AT1G01920.2		SET domain-containing protein
orange1.1g018710m	orange1.1g008178m.g	scaffold00001	1568522	1572783	+	1056	4.93069e-07	1.78022e-09	7.19031e-06	2.83064e-06	5.3283e-06	3.80785e-06	1.1722e-06	7.61397e-08	7.10452e-09	2.77016e-11	1.12449e-07	4.15317e-08	7.51681e-08	5.70276e-08	1.64355e-08	1.2236e-09	AT1G01920.2		SET domain-containing protein
orange1.1g019377m	orange1.1g008178m.g	scaffold00001	1569113	1573861	+	1029	31.9565	12.1578	25.1013	19.8327	35.1261	9.34707	12.1384	14.2735	0.472535	0.194148	0.40286	0.298625	0.508538	0.143658	0.174659	0.235401	AT1G01920.2		SET domain-containing protein
orange1.1g016944m	orange1.1g008178m.g	scaffold00001	1569223	1573861	+	1143	0.00778287	7.98159e-05	0.0147498	0.0054977	0.00213331	0.00464442	0.0225908	0.00104318	0.000103606	1.14746e-06	0.000213114	7.45236e-05	2.78045e-05	6.4262e-05	0.000292638	1.54884e-05	AT1G01920.2		SET domain-containing protein
orange1.1g019252m	orange1.1g008178m.g	scaffold00001	1570744	1573861	+	1035	17.8914	3.98212	29.4355	19.3877	12.9184	22.8802	29.472	23.2817	0.263023	0.063222	0.469682	0.290232	0.185941	0.349614	0.421614	0.381739	AT1G01920.2		SET domain-containing protein
orange1.1g044842m	orange1.1g044842m.g	scaffold00001	1587231	1592837	+	1809	564	294	363	369	606	376	486	264	4.74385	2.67057	3.31391	3.16043	4.99048	3.28714	3.97781	2.47661	AT1G01880.1		5\'-3\' exonuclease family protein
orange1.1g038156m	orange1.1g038156m.g	scaffold00001	1594042	1596352	+	1317	61	25	49	45	82	61	95	48	0.704749	0.311924	0.614444	0.529402	0.927548	0.73251	1.06803	0.618512	AT3G16857.2	ARR1,RR1	response regulator 1
orange1.1g015990m	orange1.1g015990m.g	scaffold00001	1596904	1600625	+	1194	40.899	6.94221	39.713	11.5557	28.9019	38.4659	73.4784	23.2449	0.521194	0.0955406	0.549288	0.149951	0.360605	0.509496	0.911174	0.330382	AT1G01860.1	PFC1	Ribosomal RNA adenine dimethylase family protein
orange1.1g016715m	orange1.1g015990m.g	scaffold00001	1596904	1600473	+	1155	246.71	181.229	138.768	115.563	255.292	138.783	332.182	149.818	3.25008	2.57834	1.98417	1.55023	3.29279	1.9003	4.25834	2.20128	AT1G01860.1	PFC1	Ribosomal RNA adenine dimethylase family protein
orange1.1g017450m	orange1.1g015990m.g	scaffold00001	1596904	1600028	+	1116	4.39124	3.82908	20.5181	26.881	36.8051	23.7509	57.3263	50.9321	0.0598706	0.0563799	0.30363	0.373198	0.491306	0.336577	0.760565	0.774497	AT1G01860.1	PFC1	Ribosomal RNA adenine dimethylase family protein
orange1.1g023240m	orange1.1g015990m.g	scaffold00001	1596904	1600176	+	858	2.16771e-06	8.3303e-06	0.000307516	9.64977e-07	0.00010493	0.000185336	0.00396508	0.00157393	3.84418e-08	1.59539e-07	5.91905e-06	1.74256e-08	1.82188e-06	3.41619e-06	6.84243e-05	3.11309e-05	AT1G01860.1	PFC1	Ribosomal RNA adenine dimethylase family protein
orange1.1g023482m	orange1.1g015990m.g	scaffold00001	1596904	1599811	+	846	4.32243e-06	1.66108e-05	0.000613186	1.92419e-06	0.000209228	0.000369563	0.00790651	0.00313846	7.77407e-08	3.22638e-07	1.197e-05	3.524e-08	3.68433e-06	6.90856e-06	0.000138376	6.29561e-05	AT1G01860.1	PFC1	Ribosomal RNA adenine dimethylase family protein
orange1.1g030684m	orange1.1g030684m.g	scaffold00001	1601119	1601641	-	522	106	62	56	43	82	44	62	21	3.08977	1.95171	1.7717	1.27631	2.34019	1.33307	1.7586	0.682718	AT1G01840.1
orange1.1g028023m	orange1.1g028023m.g	scaffold00001	1606183	1606965	+	648	754	436	360	455	617	409	471	267	17.7046	11.0562	9.17486	10.8792	14.1846	9.982	10.762	6.99244	AT2G01850.1	ATXTH27,EXGT-A3,XTH27	endoxyloglucan transferase A3
orange1.1g029544m	orange1.1g029544m.g	scaffold00001	1609655	1610845	+	576	0	1	0	2	0	1	4	0	0	0.0285281	0	0.053798	0	0.0274566	0.102821	0	AT4G33565.1		RING/U-box superfamily protein
orange1.1g008585m	orange1.1g008585m.g	scaffold00001	1625130	1626813	+	1683	1410.31	716.562	761.883	682.202	1216.07	675.379	915.199	407.563	12.7503	6.99623	7.47611	6.28041	10.7642	6.34648	8.05151	4.10963	AT2G45720.2		ARM repeat superfamily protein
orange1.1g009471m	orange1.1g008585m.g	scaffold00001	1625130	1626813	+	1605	13.6764	17.4397	37.1141	105.796	23.9317	80.627	57.792	52.4381	0.129654	0.178549	0.381888	1.0213	0.22213	0.794465	0.533137	0.554452	AT2G45720.2		ARM repeat superfamily protein
orange1.1g024612m	orange1.1g024612m.g	scaffold00001	1629646	1631617	+	798	9.76538	6.84557	13.815	9.89718	32.8101	9.32486	36.4013	7.75748	0.186199	0.140962	0.285904	0.192162	0.612509	0.184803	0.675399	0.164972	AT1G01820.1	PEX11C	peroxin 11c
orange1.1g026336m	orange1.1g024612m.g	scaffold00001	1629646	1631052	+	723	15.0774	13.5595	27.3918	34.3484	15.0057	36.0895	7.06593	26.2953	0.317307	0.308176	0.625683	0.736083	0.309191	0.789427	0.144703	0.617208	AT1G01820.1	PEX11C	peroxin 11c
orange1.1g026669m	orange1.1g024612m.g	scaffold00001	1629646	1631617	+	708	2285.23	1464.98	1010.62	1016.82	1717.78	1083.46	1515.91	927.264	49.1119	34.0012	23.5737	22.252	36.1446	24.2019	31.702	22.2261	AT1G01820.1	PEX11C	peroxin 11c
orange1.1g026673m	orange1.1g024612m.g	scaffold00001	1629646	1631617	+	708	2285.23	1464.98	1010.62	1016.82	1717.78	1083.46	1515.91	927.264	49.1119	34.0012	23.5737	22.252	36.1446	24.2019	31.702	22.2261	AT1G01820.1	PEX11C	peroxin 11c
orange1.1g026683m	orange1.1g024612m.g	scaffold00001	1629646	1631617	+	708	2285.23	1464.98	1010.62	1016.82	1717.78	1083.46	1515.91	927.264	49.1119	34.0012	23.5737	22.252	36.1446	24.2019	31.702	22.2261	AT1G01820.1	PEX11C	peroxin 11c
orange1.1g026699m	orange1.1g024612m.g	scaffold00001	1629646	1631617	+	708	2285.23	1464.98	1010.62	1016.82	1717.78	1083.46	1515.91	927.264	49.1119	34.0012	23.5737	22.252	36.1446	24.2019	31.702	22.2261	AT1G01820.1	PEX11C	peroxin 11c
orange1.1g026813m	orange1.1g024612m.g	scaffold00001	1629646	1631141	+	699	4.23752	1.47812	1.25274	1.31205	3.3635	2.03746	1.72852	0.820667	0.0922413	0.0347477	0.0295975	0.0290825	0.0716841	0.046098	0.0366136	0.0199243	AT1G01820.1	PEX11C	peroxin 11c
orange1.1g030513m	orange1.1g024612m.g	scaffold00001	1629646	1630742	+	531	4.77241	4.34658	4.00011	4.07865	14.6938	4.65623	0.00350891	3.98096	0.136752	0.134508	0.124408	0.119009	0.412238	0.138679	9.78418e-05	0.127229	AT1G01820.1	PEX11C	peroxin 11c
orange1.1g006633m	orange1.1g006633m.g	scaffold00001	1644243	1648066	+	1914	28.5638	30.6704	18.5933	14.8264	8.93982	8.72003	52.6157	19.2153	0.227072	0.263312	0.16043	0.12002	0.0695818	0.0720519	0.407024	0.170372	AT4G00750.1		S-adenosyl-L-methionine-dependent methyltransferases superfamily protein
orange1.1g006662m	orange1.1g006633m.g	scaffold00001	1644243	1648066	+	1911	780.44	462.329	447.408	489.171	1155.02	632.281	1442	844.431	6.21398	3.97544	3.86647	3.96606	9.00406	5.23261	11.1725	7.49887	AT4G00750.1		S-adenosyl-L-methionine-dependent methyltransferases superfamily protein
orange1.1g009069m	orange1.1g006633m.g	scaffold00001	1644243	1647404	+	1635	0.000262846	5.51024e-08	4.12501e-06	0.000646306	0.0245341	6.87666e-05	5.37831	4.35841	2.4461e-06	5.53793e-10	4.16657e-08	6.12462e-06	0.000223543	6.65164e-07	0.0487051	0.0452379	AT4G00750.1		S-adenosyl-L-methionine-dependent methyltransferases superfamily protein
orange1.1g013559m	orange1.1g013559m.g	scaffold00001	1656060	1658709	+	1326	5711	3296	3235	3613	5347	3031	4780	2737	65.5329	40.8449	40.2905	42.2166	60.0724	36.1503	53.3741	35.0287	AT3G61140.1	ATFUS6,ATSK31,COP11,CSN1,EMB78,FUS6,SK31	26S proteasome, regulatory subunit Rpn7;Proteasome component (PCI) domain
orange1.1g007645m	orange1.1g007645m.g	scaffold00001	1659598	1663107	+	1788	1590.03	752.692	1388.81	1426.31	1764.2	1009.01	892.873	402.07	13.531	6.91742	12.8277	12.3596	14.699	8.92478	7.39381	3.81616	AT4G00740.1		S-adenosyl-L-methionine-dependent methyltransferases superfamily protein
orange1.1g009719m	orange1.1g007645m.g	scaffold00001	1659598	1663107	+	1584	12.8497	1.29811	30.358	33.6227	95.7393	1.6296	18.5713	8.0167	0.123432	0.0134664	0.316512	0.328879	0.900417	0.0162703	0.173593	0.085888	AT4G00740.1		S-adenosyl-L-methionine-dependent methyltransferases superfamily protein
orange1.1g017068m	orange1.1g007645m.g	scaffold00001	1660464	1663107	+	1137	242.129	158.013	65.8313	46.0808	30.071	40.3596	115.552	83.9138	3.24024	2.28364	0.95619	0.62794	0.394	0.561378	1.50475	1.25246	AT4G00740.1		S-adenosyl-L-methionine-dependent methyltransferases superfamily protein
orange1.1g002869m	orange1.1g002869m.g	scaffold00001	1671538	1676309	+	2619	11.2861	0.713603	51.9584	37.9489	48.1179	22.5565	35.507	24.9696	0.0655693	0.00447729	0.327636	0.224503	0.273703	0.136209	0.200736	0.161796	AT4G00730.1	AHDP,ANL2	Homeobox-leucine zipper family protein / lipid-binding START domain-containing protein
orange1.1g003219m	orange1.1g002869m.g	scaffold00001	1671538	1676309	+	2517	6.7073	1.68113	12.2062	7.20325	64.1555	19.8101	98.8802	8.81004	0.0405467	0.0109752	0.0800886	0.0443409	0.379716	0.124473	0.581664	0.0594001	AT4G00730.1	AHDP,ANL2	Homeobox-leucine zipper family protein / lipid-binding START domain-containing protein
orange1.1g003251m	orange1.1g002869m.g	scaffold00001	1671538	1676309	+	2511	460.954	189.655	618.775	608.916	953.956	390.898	580.838	216.426	2.79319	1.24112	4.06966	3.75725	5.65965	2.46199	3.42495	1.4627	AT4G00730.1	AHDP,ANL2	Homeobox-leucine zipper family protein / lipid-binding START domain-containing protein
orange1.1g003261m	orange1.1g002869m.g	scaffold00001	1671538	1676309	+	2508	298.031	121.874	391.911	330.1	643.634	372.711	328.496	252.199	1.80811	0.798503	2.58067	2.03928	3.82314	2.35025	1.93931	1.70651	AT4G00730.1	AHDP,ANL2	Homeobox-leucine zipper family protein / lipid-binding START domain-containing protein
orange1.1g005018m	orange1.1g002869m.g	scaffold00001	1671538	1675842	+	2160	21.7741	11.181	34.836	35.8705	9.71124	19.7731	13.4973	14.1661	0.153383	0.0850589	0.266346	0.257301	0.0669776	0.144774	0.0925211	0.111298	AT4G00730.1	AHDP,ANL2	Homeobox-leucine zipper family protein / lipid-binding START domain-containing protein
orange1.1g005143m	orange1.1g002869m.g	scaffold00001	1671538	1675457	+	2139	27.5644	36.3324	24.9579	61.2318	53.4877	5.93504	2.70058	1.63849	0.196078	0.279112	0.192694	0.443532	0.372521	0.0438816	0.0186936	0.0129994	AT4G00730.1	AHDP,ANL2	Homeobox-leucine zipper family protein / lipid-binding START domain-containing protein
orange1.1g007770m	orange1.1g002869m.g	scaffold00001	1671538	1674996	+	1773	0.307865	0.11003	0.461878	1.04562	9.84297	0.498368	0.0464632	0.0531795	0.00264206	0.00101976	0.0043022	0.00913745	0.0827039	0.0044454	0.000388014	0.000509012	AT4G00730.1	AHDP,ANL2	Homeobox-leucine zipper family protein / lipid-binding START domain-containing protein
orange1.1g009692m	orange1.1g002869m.g	scaffold00001	1671538	1673636	+	1587	0.0275714	0.00507354	0.208162	0.18341	0.423302	0.280534	0.00802445	0.0142765	0.000264346	5.25325e-05	0.00216619	0.00179063	0.00397358	0.00279562	7.4866e-05	0.000152664	AT4G00730.1	AHDP,ANL2	Homeobox-leucine zipper family protein / lipid-binding START domain-containing protein
orange1.1g004026m	orange1.1g002869m.g	scaffold00001	1671825	1676309	+	2337	81.0444	69.9437	35.7055	37.9827	43.3314	26.4202	69.9818	41.3096	0.527661	0.491795	0.252318	0.251818	0.276218	0.178792	0.443376	0.299975	AT4G00730.1	AHDP,ANL2	Homeobox-leucine zipper family protein / lipid-binding START domain-containing protein
orange1.1g006356m	orange1.1g002869m.g	scaffold00001	1672325	1676309	+	1947	211.302	149.504	121.98	81.5195	154.335	195.116	263.043	122.414	1.6513	1.26178	1.03466	0.648715	1.18089	1.58488	2.00035	1.06698	AT4G00730.1	AHDP,ANL2	Homeobox-leucine zipper family protein / lipid-binding START domain-containing protein
orange1.1g011138m	orange1.1g011138m.g	scaffold00001	1682237	1686740	+	1479	150.647	74.0884	215.077	252.469	224.22	168.195	380.827	277.322	1.54982	0.823145	2.40158	2.64484	2.25847	1.79852	3.81246	3.18206	AT4G00720.1	ASKTHETA,ATSK32,SK32	shaggy-like protein kinase 32
orange1.1g012233m	orange1.1g011138m.g	scaffold00001	1682237	1686740	+	1407	10144.7	5779.81	5411.67	5929.27	10002.5	6072.75	8835.88	4934.42	109.707	67.5016	63.5198	65.2929	105.907	68.2591	92.9826	59.5161	AT4G00720.1	ASKTHETA,ATSK32,SK32	shaggy-like protein kinase 32
orange1.1g018908m	orange1.1g011138m.g	scaffold00001	1682237	1685504	+	1050	4.05798e-05	0.000189031	0.000158599	4.18234	6.33435	8.06034	3.05993	7.46439	5.88045e-07	2.95827e-06	2.4945e-06	0.0617148	0.0898714	0.121404	0.0431487	0.120642	AT4G00720.1	ASKTHETA,ATSK32,SK32	shaggy-like protein kinase 32
orange1.1g024091m	orange1.1g011138m.g	scaffold00001	1682237	1684897	+	819	1.18124e-05	6.36883e-05	0.000206122	0.0011315	7.11669e-06	0.00094044	1.37455e-06	0.000298313	2.19454e-07	1.27782e-06	4.15635e-06	2.14057e-05	1.2945e-07	1.816e-05	2.48499e-08	6.18132e-06	AT4G00720.1	ASKTHETA,ATSK32,SK32	shaggy-like protein kinase 32
orange1.1g003584m	orange1.1g003584m.g	scaffold00001	1688938	1691368	-	2430	132	71	98	89	127	75	124	41	0.826529	0.480117	0.666027	0.567469	0.778585	0.488117	0.755547	0.286332	AT3G61170.1		Tetratricopeptide repeat (TPR)-like superfamily protein
orange1.1g017405m	orange1.1g017405m.g	scaffold00001	1692440	1695190	+	1119	391.953	189.463	148.067	208.085	241.013	120.352	162.949	73.6412	5.3296	2.7822	2.18525	2.88118	3.20862	1.70095	2.1561	1.11682	AT3G61180.1		RING/U-box superfamily protein
orange1.1g020539m	orange1.1g017405m.g	scaffold00001	1692440	1694760	+	978	0.0472455	0.00143142	9.79652	7.36428	0.0274382	6.64794	0.0499944	0.0711107	0.000735042	2.40504e-05	0.165427	0.116668	0.000417951	0.107502	0.000756883	0.00123392	AT3G61180.1		RING/U-box superfamily protein
orange1.1g022596m	orange1.1g017405m.g	scaffold00001	1692440	1695042	+	885	0.000900203	3.5357	6.26342	4.6546	4.93878	0.000150485	0.00074058	4.28773	1.5477e-05	0.0656487	0.11688	0.0814888	0.0831352	2.68918e-06	1.23901e-05	0.0822197	AT3G61180.1		RING/U-box superfamily protein
orange1.1g024232m	orange1.1g017405m.g	scaffold00001	1692440	1694585	+	813	1.26729e-05	2.57066e-09	6.87251	3.89556	4.02037	2.36479e-08	1.86879e-06	8.72951e-09	2.37179e-07	5.19575e-11	0.139604	0.07424	0.0736689	4.60014e-10	3.40342e-08	1.82218e-10	AT3G61180.1		RING/U-box superfamily protein
orange1.1g036193m	orange1.1g036193m.g	scaffold00001	1695923	1696520	-	597	325	202	95	148	336	256	1328	746	8.28323	5.55996	2.62798	3.84102	8.38443	6.78164	32.9359	21.2059	AT2G45760.1	BAL,BAP2	BON association protein 2
orange1.1g040360m	orange1.1g040360m.g	scaffold00001	1698790	1699387	-	597	221	166	31	92	259	190	1630	1032	5.63259	4.56908	0.85755	2.38766	6.463	5.03325	40.4259	29.3358	AT2G45760.1	BAL,BAP2	BON association protein 2
orange1.1g017380m	orange1.1g017380m.g	scaffold00001	1703943	1706870	+	1119	799	457	652	647	918	609	880	498	10.8644	6.7109	9.62254	8.95845	12.2214	8.60709	11.6439	7.55252	AT2G45770.1	CPFTSY,FRD4	signal recognition particle receptor protein, chloroplast (FTSY)
orange1.1g037768m	orange1.1g037768m.g	scaffold00001	1714989	1715517	+	333	12	11	8	15	18	11	22	10	0.548312	0.542804	0.396751	0.69792	0.805261	0.522418	0.978193	0.509622	AT1G63220.1		Calcium-dependent lipid-binding (CaLB domain) family protein
orange1.1g021499m	orange1.1g021499m.g	scaffold00001	1730712	1732752	+	936	14.1993	13.1758	0.0198969	6.81442	6.80708	28.1001	26.8954	0.0593971	0.230825	0.23131	0.000351059	0.112801	0.108341	0.47479	0.42545	0.00107692
orange1.1g022908m	orange1.1g021499m.g	scaffold00001	1730712	1733032	+	873	10.5133	48.1331	23.3157	19.3454	15.3799	13.8221	20.6318	3.81503	0.183238	0.905991	0.441069	0.343338	0.262451	0.250397	0.349921	0.0741611
orange1.1g023272m	orange1.1g021499m.g	scaffold00001	1730712	1733032	+	855	714.924	412.806	355.48	372.417	512.157	309.049	434.029	284.191	12.7228	7.93367	6.86628	6.74874	8.92371	5.7165	7.51621	5.64075
orange1.1g023294m	orange1.1g021499m.g	scaffold00001	1730712	1733032	+	855	714.924	412.806	355.48	372.417	512.157	309.049	434.029	284.191	12.7228	7.93367	6.86628	6.74874	8.92371	5.7165	7.51621	5.64075
orange1.1g024078m	orange1.1g021499m.g	scaffold00001	1730712	1732163	+	822	4.43327	4.08512	10.7003	0.0104858	9.50153	9.97915	8.41427	3.74086	0.0820622	0.0816634	0.214979	0.000197646	0.172199	0.191996	0.151562	0.0772311
orange1.1g020880m	orange1.1g020880m.g	scaffold00001	1739542	1741447	+	963	168.87	118.975	123.725	126.108	179.114	116.98	182.999	93.1455	2.66818	2.03012	2.12179	2.02898	2.77084	1.92112	2.81363	1.64145	AT4G00560.1		NAD(P)-binding Rossmann-fold superfamily protein
orange1.1g022280m	orange1.1g020880m.g	scaffold00001	1739542	1741447	+	903	0.130628	0.0253236	0.275288	10.8917	11.8864	0.0203727	0.00141096	10.8545	0.0022011	0.000460822	0.00503467	0.186881	0.196096	0.000356804	2.31352e-05	0.203992	AT4G00560.1		NAD(P)-binding Rossmann-fold superfamily protein
orange1.1g034731m	orange1.1g034746m.g	scaffold00001	1746373	1747678	+	258	507.5	349.5	188	205.5	288	183.5	283.5	173.5	29.93	22.2598	12.034	12.341	16.6296	11.2483	16.2697	11.4123	AT4G00585.1
orange1.1g034746m	orange1.1g034746m.g	scaffold00001	1746373	1747678	+	258	507.5	349.5	188	205.5	288	183.5	283.5	173.5	29.93	22.2598	12.034	12.341	16.6296	11.2483	16.2697	11.4123	AT4G00585.1
orange1.1g007456m	orange1.1g007456m.g	scaffold00001	1749483	1755075	+	1812	5815.02	3508.44	3586.01	3667.74	6060.66	3918.22	5968.49	3489.91	48.8296	31.8163	32.6833	31.3617	49.8276	34.1979	48.77	32.685	AT4G00570.1	NAD-ME2	NAD-dependent malic enzyme 2
orange1.1g007499m	orange1.1g007456m.g	scaffold00001	1749483	1755075	+	1806	75.1714	69.6516	102.419	105.751	184.52	52.5582	162.685	52.8253	0.633323	0.633736	0.936557	0.90725	1.52207	0.460248	1.33376	0.496383	AT4G00570.1	NAD-ME2	NAD-dependent malic enzyme 2
orange1.1g007939m	orange1.1g007456m.g	scaffold00001	1749483	1754925	+	1755	330.176	193.738	383.452	513.25	436.506	347.858	274.628	274.861	2.86259	1.81398	3.60833	4.53117	3.70529	3.13469	2.31693	2.65784	AT4G00570.1	NAD-ME2	NAD-dependent malic enzyme 2
orange1.1g009519m	orange1.1g007456m.g	scaffold00001	1749483	1754461	+	1602	1.92592	0.121596	0.593069	1.68119	2.4479	0.913479	1.99064	0.272012	0.0182923	0.00124725	0.00611385	0.0162597	0.0227635	0.0090179	0.0183983	0.00288149	AT4G00570.1	NAD-ME2	NAD-dependent malic enzyme 2
orange1.1g011618m	orange1.1g007456m.g	scaffold00001	1749483	1753778	+	1446	0.00165565	11.3224	8.12588	15.5467	5.10142	9.3577	18.1591	0.000652909	1.74217e-05	0.128666	0.0928056	0.166583	0.052557	0.102346	0.185939	7.6626e-06	AT4G00570.1	NAD-ME2	NAD-dependent malic enzyme 2
orange1.1g013638m	orange1.1g007456m.g	scaffold00001	1749483	1753321	+	1320	0.00143397	3.72782	8.35101	0.0140227	0.0275845	4.93627	0.00340394	4.1162	1.65294e-05	0.0464061	0.104481	0.000164595	0.000311314	0.0591418	3.81816e-05	0.0529194	AT4G00570.1	NAD-ME2	NAD-dependent malic enzyme 2
orange1.1g035504m	orange1.1g035504m.g	scaffold00001	1756060	1758955	+	525	9	7	4	2	2	1	3	3	0.26084	0.219095	0.125827	0.0590241	0.0567517	0.0301238	0.0846073	0.0969738	AT3G61220.2		NAD(P)-binding Rossmann-fold superfamily protein
orange1.1g039097m	orange1.1g039097m.g	scaffold00001	1759015	1760560	+	873	3794	2094	2651	2362	3013	1718	4071	2121	66.1262	39.4146	50.1496	41.9203	51.4154	31.1228	69.0451	41.2305	AT3G61220.1		NAD(P)-binding Rossmann-fold superfamily protein
orange1.1g040927m	orange1.1g040927m.g	scaffold00001	1760908	1762828	+	444	145	100	156	137	102	78	135	115	4.96907	3.70094	5.80248	4.78075	3.42236	2.77831	4.50191	4.39549	AT3G61220.1		NAD(P)-binding Rossmann-fold superfamily protein
orange1.1g021246m	orange1.1g021246m.g	scaffold00001	1765921	1768198	+	948	22	17	23	19	32	20	25	7	0.353106	0.294669	0.400674	0.31053	0.502863	0.33365	0.390461	0.125309	AT3G61220.1		NAD(P)-binding Rossmann-fold superfamily protein
orange1.1g022357m	orange1.1g022357m.g	scaffold00001	1768964	1770786	+	897	23.0529	20.0007	10.0006	24.3358	19.5979	14.1413	19.9056	33.2036	0.391042	0.366393	0.184122	0.420351	0.325481	0.249325	0.32857	0.628181	AT3G61220.1		NAD(P)-binding Rossmann-fold superfamily protein
orange1.1g023896m	orange1.1g022357m.g	scaffold00001	1768964	1770786	+	828	55.9471	44.9993	44.9994	30.6642	60.4021	35.8587	52.0944	17.7964	1.02811	0.893038	0.897528	0.573799	1.08675	0.68491	0.931552	0.364749	AT3G61220.1		NAD(P)-binding Rossmann-fold superfamily protein
orange1.1g038498m	orange1.1g038498m.g	scaffold00001	1773419	1775867	+	747	3953	3006	2403	2278	4123	3153	4494	3099	80.5187	66.1246	53.1258	47.2489	82.2245	66.7533	89.0756	70.4034	AT2G45790.1	ATPMM,PMM	phosphomannomutase
orange1.1g011065m	orange1.1g011065m.g	scaffold00001	1812892	1817386	+	1485	5368.89	3219.66	3696.46	4264.81	6414.42	4132.79	5429.83	3197.6	55.0109	35.627	41.1085	44.4971	64.3487	44.0136	54.1385	36.5418	AT4G00660.2	ATRH8,RH8	RNAhelicase-like 8
orange1.1g011079m	orange1.1g011065m.g	scaffold00001	1812892	1817386	+	1485	5368.89	3219.66	3696.46	4264.81	6414.42	4132.79	5429.83	3197.6	55.0109	35.627	41.1085	44.4971	64.3487	44.0136	54.1385	36.5418	AT4G00660.2	ATRH8,RH8	RNAhelicase-like 8
orange1.1g011446m	orange1.1g011065m.g	scaffold00001	1812892	1817128	+	1458	2.88412	0.472438	1.56303	7.58518	3.77983	1.67209	2.9831	0.697887	0.0300986	0.00532454	0.0177044	0.080606	0.038621	0.0181373	0.030294	0.00812307	AT4G00660.2	ATRH8,RH8	RNAhelicase-like 8
orange1.1g011462m	orange1.1g011065m.g	scaffold00001	1812892	1817128	+	1458	2.88412	0.472438	1.56303	7.58518	3.77983	1.67209	2.9831	0.697887	0.0300986	0.00532454	0.0177044	0.080606	0.038621	0.0181373	0.030294	0.00812307	AT4G00660.2	ATRH8,RH8	RNAhelicase-like 8
orange1.1g021486m	orange1.1g021486m.g	scaffold00001	1822260	1823767	+	939	4	1	5	1	1	3	4	2	0.0648164	0.0174996	0.087938	0.0165004	0.0158651	0.0505272	0.0630726	0.0361457	AT3G61250.1	AtMYB17,MYB17	myb domain protein 17
orange1.1g015229m	orange1.1g015229m.g	scaffold00001	1833093	1835977	+	1236	105.009	88.008	104.146	105.146	81.2161	61.0613	77.8577	42.3987	1.29271	1.17003	1.39154	1.31805	0.978886	0.781298	0.932673	0.582138	AT1G01760.1		adenosine deaminases;RNA binding;RNA binding;adenosine deaminases
orange1.1g015275m	orange1.1g015229m.g	scaffold00001	1833093	1836160	+	1233	133.257	33.4048	93.5751	98.0179	203.908	54.0801	91.1105	61.8917	1.64443	0.445185	1.25334	1.23169	2.46365	0.693655	1.09409	0.851848	AT1G01760.1		adenosine deaminases;RNA binding;RNA binding;adenosine deaminases
orange1.1g015661m	orange1.1g015229m.g	scaffold00001	1833093	1835977	+	1212	167.922	134.893	125.972	88.3777	175.874	202.872	115.472	64.6912	2.10812	1.82886	1.7165	1.12979	2.16176	2.64722	1.41066	0.905805	AT1G01760.1		adenosine deaminases;RNA binding;RNA binding;adenosine deaminases
orange1.1g017308m	orange1.1g015229m.g	scaffold00001	1833093	1835481	+	1122	3.82153	2.22795	2.47809	2.71291	2.05035	1.04284	1.89463	0.181517	0.0518245	0.0326292	0.0364751	0.0374629	0.0272235	0.0146992	0.0250021	0.00274548	AT1G01760.1		adenosine deaminases;RNA binding;RNA binding;adenosine deaminases
orange1.1g019424m	orange1.1g015229m.g	scaffold00001	1833093	1835401	+	1026	67.0971	12.1174	63.3805	30.6233	26.9598	13.2785	19.0121	26.192	0.995055	0.194069	1.02019	0.462449	0.391451	0.204678	0.274365	0.433225	AT1G01760.1		adenosine deaminases;RNA binding;RNA binding;adenosine deaminases
orange1.1g019683m	orange1.1g015229m.g	scaffold00001	1833093	1835288	+	1014	22.3248	21.5659	46.4332	10.1835	9.87754	23.6326	2.89686	5.64492	0.334997	0.349482	0.756245	0.155603	0.145117	0.368589	0.0422996	0.094474	AT1G01760.1		adenosine deaminases;RNA binding;RNA binding;adenosine deaminases
orange1.1g023762m	orange1.1g015229m.g	scaffold00001	1833093	1835185	+	834	8.45452	0.00150217	0.00724628	0.00334989	3.6034	0.01609	3.57223	4.23211e-05	0.154246	2.95969e-05	0.00014349	6.22333e-05	0.0643658	0.000305112	0.063419	8.61158e-07	AT1G01760.1		adenosine deaminases;RNA binding;RNA binding;adenosine deaminases
orange1.1g023797m	orange1.1g015229m.g	scaffold00001	1833093	1835185	+	834	8.45452	0.00150217	0.00724628	0.00334989	3.6034	0.01609	3.57223	4.23211e-05	0.154246	2.95969e-05	0.00014349	6.22333e-05	0.0643658	0.000305112	0.063419	8.61158e-07	AT1G01760.1		adenosine deaminases;RNA binding;RNA binding;adenosine deaminases
orange1.1g027586m	orange1.1g015229m.g	scaffold00001	1833093	1834447	+	666	7.65924	12.7803	0.00112401	27.9322	19.9074	0.000209746	5.61157	5.28955e-06	0.174986	0.315328	2.78719e-05	0.649816	0.445296	4.98068e-06	0.124754	1.34784e-07	AT1G01760.1		adenosine deaminases;RNA binding;RNA binding;adenosine deaminases
orange1.1g017178m	orange1.1g017178m.g	scaffold00001	1839529	1841385	+	1131	21	7	6	12	32	15	14	4	0.282519	0.101702	0.0876114	0.164391	0.421498	0.209748	0.183279	0.0600191	AT2G45830.1	DTA2	downstream target of AGL15 2
orange1.1g044043m	orange1.1g044043m.g	scaffold00001	1844334	1846702	+	1287	6	4	7	7	9	7	6	6	0.0709354	0.0510712	0.0898238	0.084271	0.104177	0.0860179	0.069027	0.0791161	AT5G23850.1		Arabidopsis thaliana protein of unknown function (DUF821)
orange1.1g001830m	orange1.1g001835m.g	scaffold00001	1852217	1855244	+	3027	3366	1807	1727	2365.5	3868.5	2234.5	5623	2908.5	16.9197	9.80935	9.42219	12.1079	19.0388	11.6745	27.5044	16.3061	AT4G11610.1		C2 calcium/lipid-binding plant phosphoribosyltransferase family protein
orange1.1g001835m	orange1.1g001835m.g	scaffold00001	1852217	1855244	+	3027	3366	1807	1727	2365.5	3868.5	2234.5	5623	2908.5	16.9197	9.80935	9.42219	12.1079	19.0388	11.6745	27.5044	16.3061	AT4G11610.1		C2 calcium/lipid-binding plant phosphoribosyltransferase family protein
orange1.1g048311m	orange1.1g048311m.g	scaffold00001	1856032	1856593	-	561	0	0	0	2	0	0	0	0	0	0	0	0.0552365	0	0	0	0
orange1.1g011058m	orange1.1g011068m.g	scaffold00001	1877595	1880866	+	1485	701.901	381.22	455.189	516.109	848.739	486.906	676.981	430.439	7.19184	4.21836	5.06218	5.38485	8.51445	5.18547	6.74988	4.91901	AT4G00710.1	BSK3	BR-signaling kinase 3
orange1.1g011068m	orange1.1g011068m.g	scaffold00001	1877595	1880866	+	1485	701.901	381.22	455.189	516.109	848.739	486.906	676.981	430.439	7.19184	4.21836	5.06218	5.38485	8.51445	5.18547	6.74988	4.91901	AT4G00710.1	BSK3	BR-signaling kinase 3
orange1.1g011092m	orange1.1g011068m.g	scaffold00001	1877595	1880866	+	1485	701.901	381.22	455.189	516.109	848.739	486.906	676.981	430.439	7.19184	4.21836	5.06218	5.38485	8.51445	5.18547	6.74988	4.91901	AT4G00710.1	BSK3	BR-signaling kinase 3
orange1.1g011184m	orange1.1g011068m.g	scaffold00001	1877595	1880866	+	1476	311.502	183.039	196.71	276.097	376.828	246.308	366.851	162.977	3.21118	2.03775	2.20096	2.89823	3.80334	2.63914	3.68001	1.87384	AT4G00710.1	BSK3	BR-signaling kinase 3
orange1.1g013126m	orange1.1g011068m.g	scaffold00001	1877595	1880121	+	1350	54.8163	49.6862	111.669	60.3083	104.92	110.213	131.019	70.2312	0.617826	0.604779	1.36606	0.692154	1.1578	1.29113	1.43696	0.882854	AT4G00710.1	BSK3	BR-signaling kinase 3
orange1.1g019905m	orange1.1g011068m.g	scaffold00001	1877595	1879753	+	1005	4.16663	0.00123025	0.00630904	0.00363794	0.000375099	14.6985	4.25896e-05	0.0144393	0.0630825	2.01151e-05	0.000103674	5.60852e-05	5.56018e-06	0.231301	6.27456e-07	0.000243822	AT4G00710.1	BSK3	BR-signaling kinase 3
orange1.1g012608m	orange1.1g011068m.g	scaffold00001	1877792	1880866	+	1383	87.7381	49.6155	25.4072	74.9251	106.6	33.5288	82.7056	47.8345	0.965287	0.589508	0.303394	0.83939	1.14827	0.383412	0.885439	0.586963	AT4G00710.1	BSK3	BR-signaling kinase 3
orange1.1g018348m	orange1.1g011068m.g	scaffold00001	1878541	1880866	+	1074	153.923	89.2028	116.117	114.873	120.035	109.918	239.104	118.459	2.18066	1.3648	1.78552	1.65719	1.665	1.61858	3.29631	1.87179	AT4G00710.1	BSK3	BR-signaling kinase 3
orange1.1g019495m	orange1.1g011068m.g	scaffold00001	1878694	1880866	+	1023	232.174	215.788	146.508	147.453	178.384	178.644	334.434	93.1729	3.45325	3.46614	2.36515	2.23325	2.59769	2.76174	4.84039	1.54563	AT4G00710.1	BSK3	BR-signaling kinase 3
orange1.1g034916m	orange1.1g034916m.g	scaffold00001	1884087	1885970	+	240	47	38	22	36	33	34	27	31	2.97973	2.60176	1.51385	2.32407	2.04838	2.24046	1.66571	2.19201	AT4G00530.1
orange1.1g015152m	orange1.1g015152m.g	scaffold00001	1886866	1888798	+	1239	132.471	63.8871	59.186	93.1303	119.613	82.061	90.6174	28.6425	1.62683	0.847298	0.788895	1.1646	1.43819	1.04745	1.0829	0.392312	AT3G61320.1		Bestrophin-like protein
orange1.1g017883m	orange1.1g015152m.g	scaffold00001	1886866	1888301	+	1095	17.2393	9.40076	45.0818	52.7306	69.3759	37.9575	12.3868	13.7892	0.23955	0.141073	0.679923	0.746117	0.94385	0.548218	0.167491	0.213706	AT3G61320.1		Bestrophin-like protein
orange1.1g017987m	orange1.1g015152m.g	scaffold00001	1886866	1888638	+	1092	26.3717	10.7534	13.0812	0.793581	12.4055	0.00565186	0.328963	7.01043	0.367457	0.161815	0.197832	0.0112597	0.169239	8.18537e-05	0.00446036	0.108947	AT3G61320.1		Bestrophin-like protein
orange1.1g021473m	orange1.1g015152m.g	scaffold00001	1886866	1888149	+	939	8.95881	13.4794	16.3255	18.6727	21.3028	7.98796	13.8334	2.77894	0.145169	0.235884	0.287126	0.308106	0.337971	0.134536	0.218127	0.0502233	AT3G61320.1		Bestrophin-like protein
orange1.1g021478m	orange1.1g015152m.g	scaffold00001	1886866	1888149	+	939	8.95881	13.4794	16.3255	18.6727	21.3028	7.98796	13.8334	2.77894	0.145169	0.235884	0.287126	0.308106	0.337971	0.134536	0.218127	0.0502233	AT3G61320.1		Bestrophin-like protein
orange1.1g031490m	orange1.1g031490m.g	scaffold00001	1898039	1899870	+	477	138	96	72	80	135	88	107	81	4.40201	3.3071	2.49279	2.59855	4.21623	2.91765	3.32133	2.88177	AT4G00525.1
orange1.1g013101m	orange1.1g013101m.g	scaffold00001	1916726	1919444	+	1350	793	541	443	441	553	428	585	416	8.93779	6.58503	5.41929	5.06132	6.10239	5.01394	6.41606	5.2294	AT3G49050.1		alpha/beta-Hydrolases superfamily protein
orange1.1g006217m	orange1.1g006217m.g	scaffold00001	1937500	1940861	+	1971	32.878	1.79217	17.9664	16.9648	32.3861	16.1931	38.7836	1.22892	0.25381	0.0149412	0.150538	0.133358	0.244782	0.129931	0.291345	0.010581	AT5G41315.1	GL3,MYC6.2	basic helix-loop-helix (bHLH) DNA-binding superfamily protein
orange1.1g007097m	orange1.1g006217m.g	scaffold00001	1938184	1940861	+	1857	2.12204	33.2078	22.0336	14.0352	19.6139	9.80694	6.21638	22.7711	0.0173873	0.293848	0.19595	0.117102	0.157348	0.0835201	0.0495646	0.208096	AT5G41315.1	GL3,MYC6.2	basic helix-loop-helix (bHLH) DNA-binding superfamily protein
orange1.1g041621m	orange1.1g041621m.g	scaffold00001	1952456	1954832	+	1359	84	46	39	46	86	47	51	25	0.940482	0.556203	0.473933	0.524442	0.94273	0.54695	0.555644	0.312186	AT1G01700.1	ATROPGEF2,ROPGEF2	RHO guanyl-nucleotide exchange factor 2
orange1.1g032601m	orange1.1g032601m.g	scaffold00001	1976557	1977381	+	414	141.5	72	53.5	59.5	85.5	57.5	79.5	41.5	5.20052	2.85777	2.13415	2.22677	3.07662	2.19653	2.84324	1.70114	AT3G61370.1		Protein of unknown function (DUF3245)
orange1.1g032629m	orange1.1g032601m.g	scaffold00001	1976557	1977381	+	414	141.5	72	53.5	59.5	85.5	57.5	79.5	41.5	5.20052	2.85777	2.13415	2.22677	3.07662	2.19653	2.84324	1.70114	AT3G61370.1		Protein of unknown function (DUF3245)
orange1.1g002719m	orange1.1g002719m.g	scaffold00001	1997855	2003046	+	2667	2971.55	1403.45	1704.8	2394.48	3128.07	1813.05	3043.26	1518.23	16.9532	8.64704	10.5566	13.9106	17.4728	10.7512	16.8952	9.66068	AT2G45910.1		U-box domain-containing protein kinase family protein
orange1.1g003033m	orange1.1g002719m.g	scaffold00001	1997855	2003046	+	2568	106.353	53.667	90.2114	62.4285	51.259	71.7594	118.301	44.0968	0.630153	0.343405	0.580147	0.376658	0.297361	0.44193	0.682087	0.29141	AT2G45910.1		U-box domain-containing protein kinase family protein
orange1.1g003121m	orange1.1g002719m.g	scaffold00001	1997855	2002780	+	2541	139.848	83.5743	91.0544	154.311	238.648	178.739	102.329	78.4346	0.83742	0.540459	0.591791	0.940916	1.39914	1.11246	0.596265	0.523836	AT2G45910.1		U-box domain-containing protein kinase family protein
orange1.1g007740m	orange1.1g002719m.g	scaffold00001	1997855	2001455	+	1776	26.9018	0.332114	20.3524	39.6979	88.2677	20.1093	81.8744	30.3566	0.230478	0.00307283	0.189254	0.346325	0.740401	0.17907	0.682576	0.290069	AT2G45910.1		U-box domain-containing protein kinase family protein
orange1.1g003384m	orange1.1g002719m.g	scaffold00001	1998043	2003046	+	2475	144.729	114.751	159.955	197.557	185.601	221.797	154.168	221.59	0.889758	0.761859	1.06732	1.23674	1.11715	1.41726	0.922282	1.51939	AT2G45910.1		U-box domain-containing protein kinase family protein
orange1.1g006545m	orange1.1g002719m.g	scaffold00001	1999626	2003046	+	1926	224.269	404.133	151.382	148.648	159.655	131.365	219.81	125.763	1.77176	3.44796	1.29805	1.19581	1.23491	1.07868	1.68981	1.10813	AT2G45910.1		U-box domain-containing protein kinase family protein
orange1.1g010882m	orange1.1g002719m.g	scaffold00001	2000849	2003046	+	1497	544.325	320.092	316.251	108.882	458.556	122.188	736.26	376.542	5.53258	3.51356	3.48884	1.12692	4.5633	1.29085	7.28208	4.26858	AT2G45910.1		U-box domain-containing protein kinase family protein
orange1.1g009437m	orange1.1g009437m.g	scaffold00001	2007592	2014639	+	1608	6604.99	3853.45	3361.76	3872.88	6399.87	3978.23	5595.89	3238.95	62.4995	39.3784	34.5266	37.317	59.2917	39.1267	51.5263	34.183	AT1G01650.1	ATSPPL4,SPPL4	SIGNAL PEPTIDE PEPTIDASE-LIKE 4
orange1.1g009810m	orange1.1g009437m.g	scaffold00001	2007592	2014639	+	1578	204.996	67.0357	93.646	72.9238	170.132	98.6294	154.884	61.5574	1.97665	0.698061	0.980064	0.716013	1.60616	0.988482	1.45327	0.662011	AT1G01650.1	ATSPPL4,SPPL4	SIGNAL PEPTIDE PEPTIDASE-LIKE 4
orange1.1g010921m	orange1.1g009437m.g	scaffold00001	2007592	2013755	+	1494	0.720646	9.24938	19.4883	20.8175	35.7863	21.3611	36.6478	27.9632	0.00733942	0.101732	0.215425	0.215892	0.356841	0.226121	0.363197	0.317635	AT1G01650.1	ATSPPL4,SPPL4	SIGNAL PEPTIDE PEPTIDASE-LIKE 4
orange1.1g012828m	orange1.1g009437m.g	scaffold00001	2007592	2013250	+	1368	7.03288	0.00861128	0.0136616	5.36546	9.53702	0.0630339	6.05091	4.70412	0.0782236	0.000103437	0.000164925	0.0607687	0.103857	0.000728715	0.0654909	0.0583558	AT1G01650.1	ATSPPL4,SPPL4	SIGNAL PEPTIDE PEPTIDASE-LIKE 4
orange1.1g019438m	orange1.1g009437m.g	scaffold00001	2007592	2010907	+	1026	28.1066	6.21536	6.19077	25.1624	27.8873	13.7273	36.5854	12.7993	0.416823	0.0995436	0.0996482	0.379983	0.404919	0.211595	0.527967	0.211705	AT1G01650.1	ATSPPL4,SPPL4	SIGNAL PEPTIDE PEPTIDASE-LIKE 4
orange1.1g010860m	orange1.1g010860m.g	scaffold00001	2025140	2028230	+	1500	2485.98	1152.67	1382.72	1358.02	4238.29	2041.27	1614.92	736.179	25.2172	12.6273	15.2235	14.0272	42.0928	21.5218	15.9406	8.32884	AT4G00400.1	AtGPAT8,GPAT8	glycerol-3-phosphate acyltransferase 8
orange1.1g017722m	orange1.1g010860m.g	scaffold00001	2025741	2028230	+	1104	146.016	117.161	52.6369	45.9959	79.4275	112.889	101.527	76.4124	2.01243	1.74385	0.787396	0.645519	1.07179	1.61715	1.36162	1.17459	AT4G00400.1	AtGPAT8,GPAT8	glycerol-3-phosphate acyltransferase 8
orange1.1g017734m	orange1.1g010860m.g	scaffold00001	2025741	2028230	+	1104	146.016	117.161	52.6369	45.9959	79.4275	112.889	101.527	76.4124	2.01243	1.74385	0.787396	0.645519	1.07179	1.61715	1.36162	1.17459	AT4G00400.1	AtGPAT8,GPAT8	glycerol-3-phosphate acyltransferase 8
orange1.1g007159m	orange1.1g007159m.g	scaffold00001	2030090	2035302	+	1848	1744.9	1093.14	1358.64	1317.44	1632.11	1080.87	776.483	489.214	14.3668	9.72008	12.1415	11.0456	13.157	9.24998	6.22122	4.49251	AT4G00370.1	ANTR2,PHT4;4	Major facilitator superfamily protein
orange1.1g008070m	orange1.1g007159m.g	scaffold00001	2030090	2035302	+	1740	52.7433	37.8807	13.5161	25.8591	20.2856	27.6343	27.2855	13.5938	0.46122	0.357736	0.128285	0.230263	0.173679	0.25117	0.232182	0.132582	AT4G00370.1	ANTR2,PHT4;4	Major facilitator superfamily protein
orange1.1g009469m	orange1.1g007159m.g	scaffold00001	2030090	2034684	+	1605	45.3311	1.97975	8.84067	19.6969	29.5889	6.50493	4.22665	1.19138	0.429746	0.0202689	0.0909666	0.190144	0.274639	0.0640969	0.0389912	0.012597	AT4G00370.1	ANTR2,PHT4;4	Major facilitator superfamily protein
orange1.1g009235m	orange1.1g009235m.g	scaffold00001	2036509	2038129	-	1620	26	10	18	13	33	12	18	10	0.244202	0.101433	0.183497	0.124333	0.303464	0.117148	0.164514	0.104756	AT2G45970.1	CYP86A8,LCR	cytochrome P450, family 86, subfamily A, polypeptide 8
orange1.1g022815m	orange1.1g020645m.g	scaffold00001	2053977	2054853	-	876	7102	4355	4178	4649	6413	4019	5450	3147	123.358	81.6918	78.7656	82.227	109.06	72.5577	92.1167	60.9656	AT2G45980.1
orange1.1g024003m	orange1.1g024003m.g	scaffold00001	2056825	2058494	+	825	4.28066e-05	8.69826e-06	2.85407e-05	0	8.69826e-06	0.759967	2.85377e-05	2.85377e-05	7.89491e-07	1.7325e-07	5.71325e-07	0	1.57068e-07	0.0145683	5.12167e-07	5.87027e-07	AT2G45990.2
orange1.1g024375m	orange1.1g024003m.g	scaffold00001	2056825	2058494	+	807	0.000126169	2.56373e-05	8.41212e-05	0	2.56373e-05	2.23993	8.41123e-05	8.41123e-05	2.37886e-06	5.22028e-07	1.72149e-06	0	4.73269e-07	0.0438966	1.54324e-06	1.7688e-06	AT2G45990.2
orange1.1g024758m	orange1.1g024003m.g	scaffold00001	2056825	2058384	+	792	0.000316388	6.42898e-05	1.10486e-19	0	6.42898e-05	5.49403e-09	0.000210925	0.000210925	6.07835e-06	1.33386e-06	2.30384e-21	0	1.20928e-06	1.09707e-10	3.94321e-06	4.51956e-06	AT2G45990.2
orange1.1g027701m	orange1.1g024003m.g	scaffold00001	2056825	2058263	+	663	2.26336e-09	0.390403	6.7093e-16	0	0.390403	3.33628e-05	8.81786e-16	8.81786e-16	5.19435e-11	0.00967596	1.67123e-17	0	0.00877219	7.95826e-07	1.96923e-17	2.25706e-17	AT2G45990.2
orange1.1g027798m	orange1.1g024003m.g	scaffold00001	2057103	2058494	+	657	2.99951	0.609499	1.99989	0	0.609499	6.65047e-05	1.99968	1.99968	0.0694666	0.0152441	0.0502704	0	0.0138202	1.60087e-06	0.0450651	0.0516519	AT2G45990.2
orange1.1g024415m	orange1.1g024415m.g	scaffold00001	2060533	2062924	+	807	1067.93	482.443	583.818	424.446	802.626	453.731	1110.66	490.074	20.1354	9.82352	11.9475	8.14907	14.8166	8.8919	20.3777	10.3058	AT2G45990.1
orange1.1g026770m	orange1.1g024415m.g	scaffold00001	2060533	2062827	+	702	604.61	269.512	176.072	273.934	836.313	181.338	393.091	231.187	13.1048	6.30865	4.14215	6.04599	17.7476	4.08527	8.29091	5.5888	AT2G45990.1
orange1.1g028496m	orange1.1g024415m.g	scaffold00001	2060533	2062314	+	627	9.29515	0.000429013	7.73193	8.93773	11.3878	12.2235	18.2986	6.10936	0.225569	1.12434e-05	0.203654	0.220861	0.270572	0.308317	0.432112	0.165356	AT2G45990.1
orange1.1g028880m	orange1.1g024415m.g	scaffold00001	2060533	2062398	+	609	5.21998	0.00178779	9.68498	4.98406	0.901712	0.847848	0.587262	14.407	0.130419	4.82386e-05	0.262636	0.126801	0.0220576	0.0220176	0.0142778	0.401466	AT2G45990.1
orange1.1g029420m	orange1.1g024415m.g	scaffold00001	2060533	2062398	+	582	10.3857	2.52887	1.41309e-10	2.49764	9.90289	5.1175	7.39762	2.47051	0.271522	0.0714	4.00977e-12	0.0664915	0.253482	0.139061	0.188198	0.0720371	AT2G45990.1
orange1.1g029610m	orange1.1g024415m.g	scaffold00001	2060533	2062398	+	573	8.11975	5.31474	7.48423	12.891	5.35768	5.32339	2.61577	4.59851e-09	0.215615	0.152413	0.215707	0.348572	0.139293	0.146927	0.0675913	1.36193e-10	AT2G45990.1
orange1.1g031048m	orange1.1g024415m.g	scaffold00001	2060533	2062106	+	501	3.58966	10.4728	12.7171	6.6742	10.5997	13.9946	23.87	13.5034	0.10902	0.343494	0.419202	0.206405	0.315185	0.441766	0.705442	0.457403	AT2G45990.1
orange1.1g032222m	orange1.1g024415m.g	scaffold00001	2060533	2061452	+	438	1.15271e-05	6.36374e-07	6.20474	2.67289e-06	3.23215	7.67059e-07	2.90683e-06	4.37101e-06	4.00439e-07	2.38744e-08	0.233949	9.45508e-08	0.109932	2.76964e-08	9.82635e-08	1.69356e-07	AT2G45990.1
orange1.1g027821m	orange1.1g024415m.g	scaffold00001	2060776	2062924	+	657	62.8491	170.727	153.288	105.638	40.6908	251.426	75.4735	108.247	1.45554	4.27004	3.85313	2.49123	0.922654	6.05222	1.70089	2.79604	AT2G45990.1
orange1.1g021775m	orange1.1g021775m.g	scaffold00001	2078925	2081300	+	924	13619	8122	6106	7670	13292	8224	18317	10553	224.266	144.439	109.133	128.612	214.302	140.76	293.514	193.819	AT3G61440.1	ARATH;BSAS3;1,ATCYSC1,CYSC1	cysteine synthase C1
orange1.1g000099m	orange1.1g000099m.g	scaffold00001	2088880	2100110	+	6723	2172.7	701.12	3414.45	4712.37	5896.84	2793.81	4536.21	1816.67	4.9173	1.71366	8.38745	10.8601	13.0667	6.57208	9.99024	4.58569	AT2G46020.2	ATBRM,BRM,CHA2,CHR2	transcription regulatory protein SNF2, putative
orange1.1g000101m	orange1.1g000099m.g	scaffold00001	2088880	2100110	+	6720	933.973	423.332	1266.29	2071.26	2421.7	1181.4	1740.08	803.928	2.11473	1.03516	3.11196	4.77555	5.36859	2.78034	3.83395	2.03021	AT2G46020.2	ATBRM,BRM,CHA2,CHR2	transcription regulatory protein SNF2, putative
orange1.1g000169m	orange1.1g000099m.g	scaffold00001	2088880	2097828	+	5862	25.6377	8.98049	109.184	321.567	424.191	136.684	266.733	83.9906	0.0665463	0.0251738	0.307599	0.849931	1.07801	0.368757	0.673717	0.243152	AT2G46020.2	ATBRM,BRM,CHA2,CHR2	transcription regulatory protein SNF2, putative
orange1.1g000328m	orange1.1g000099m.g	scaffold00001	2091918	2100110	+	4971	1109.45	442.853	1179.31	1224.18	1518.22	1370.17	1128.03	1040.51	3.39591	1.46389	3.91793	3.81559	4.54989	4.35913	3.35986	3.55216	AT2G46020.2	ATBRM,BRM,CHA2,CHR2	transcription regulatory protein SNF2, putative
orange1.1g001037m	orange1.1g000099m.g	scaffold00001	2094564	2100110	+	3540	4379.36	2952.69	3773.51	3408.79	5999.73	3858.84	5401.89	3168.92	18.8234	13.7059	17.6041	14.9196	25.2486	17.2394	22.5937	15.1915	AT2G46020.2	ATBRM,BRM,CHA2,CHR2	transcription regulatory protein SNF2, putative
orange1.1g044628m	orange1.1g044628m.g	scaffold00001	2134475	2136473	+	1998	73	25	37	55	57	44	64	30	0.555927	0.205608	0.305829	0.426507	0.424999	0.348278	0.474275	0.254811	AT2G46050.1		Pentatricopeptide repeat (PPR-like) superfamily protein
orange1.1g013401m	orange1.1g013401m.g	scaffold00001	2137963	2140078	+	1332	1033	607	475	614	880	601	1262	693	11.8001	7.48823	5.88927	7.14205	9.84208	7.13575	14.0282	8.8292	AT4G00330.1	CRCK2	calmodulin-binding receptor-like cytoplasmic kinase 2
orange1.1g024510m	orange1.1g024510m.g	scaffold00001	2154248	2156878	+	801	3099.99	2002.13	1732.14	1842.95	2441.74	1655.11	1808.65	1143.13	58.8868	41.0728	35.7128	35.6484	45.4125	32.6786	33.4324	24.219	AT3G09740.1	ATSYP71,SYP71	syntaxin of plants 71
orange1.1g026817m	orange1.1g024510m.g	scaffold00001	2154248	2155477	+	699	0.0545739	4.84584	9.87238	11.0303	13.2593	5.91275	6.34071	14.862	0.00118795	0.113917	0.233247	0.244494	0.282587	0.133777	0.134309	0.36082	AT3G09740.1	ATSYP71,SYP71	syntaxin of plants 71
orange1.1g030902m	orange1.1g030902m.g	scaffold00001	2165982	2166492	-	510	244	121	124	113	193	120	196	127	7.27964	3.89861	4.01535	3.43295	5.63762	3.72118	5.69026	4.22597	AT3G61460.1	BRH1	brassinosteroid-responsive RING-H2
orange1.1g001165m	orange1.1g001165m.g	scaffold00001	2170659	2180203	+	3405	137.659	160.075	112.988	122.65	146.198	149.962	170.591	97.7637	0.615144	0.772507	0.54801	0.558095	0.639634	0.696521	0.741795	0.487251	AT5G28350.1		Quinoprotein amine dehydrogenase, beta chain-like; RIC1-like guanyl-nucleotide exchange factor
orange1.1g001202m	orange1.1g001165m.g	scaffold00001	2170659	2180203	+	3375	1814.76	976.786	1647.97	1680.05	2680.52	1546.33	2302.42	1277.8	8.18157	4.75576	8.06395	7.71272	11.8319	7.24597	10.1008	6.42512	AT5G28350.1		Quinoprotein amine dehydrogenase, beta chain-like; RIC1-like guanyl-nucleotide exchange factor
orange1.1g001205m	orange1.1g001165m.g	scaffold00001	2170659	2180203	+	3375	1814.76	976.786	1647.97	1680.05	2680.52	1546.33	2302.42	1277.8	8.18157	4.75576	8.06395	7.71272	11.8319	7.24597	10.1008	6.42512	AT5G28350.1		Quinoprotein amine dehydrogenase, beta chain-like; RIC1-like guanyl-nucleotide exchange factor
orange1.1g001567m	orange1.1g001165m.g	scaffold00001	2170659	2178866	+	3159	15.6676	15.3724	35.3685	116.542	40.4734	65.9405	51.7376	60.7922	0.0754648	0.0799626	0.184901	0.571601	0.190866	0.33012	0.242495	0.326581	AT5G28350.1		Quinoprotein amine dehydrogenase, beta chain-like; RIC1-like guanyl-nucleotide exchange factor
orange1.1g002405m	orange1.1g001165m.g	scaffold00001	2170659	2178187	+	2784	0.0495936	0.005714	0.725524	2.97263	0.630132	0.393317	13.1188	6.81327	0.000271048	3.37261e-05	0.00430383	0.0165436	0.00337187	0.0022343	0.0697704	0.0415316	AT5G28350.1		Quinoprotein amine dehydrogenase, beta chain-like; RIC1-like guanyl-nucleotide exchange factor
orange1.1g002753m	orange1.1g001165m.g	scaffold00001	2170659	2176857	+	2655	0.0119816	0.000427869	0.579146	0.90383	7.57427	30.9439	11.5815	0.0392813	6.86657e-05	2.64814e-06	0.00360243	0.0052745	0.0424996	0.184323	0.0645873	0.000251081	AT5G28350.1		Quinoprotein amine dehydrogenase, beta chain-like; RIC1-like guanyl-nucleotide exchange factor
orange1.1g003356m	orange1.1g001165m.g	scaffold00001	2170659	2176447	+	2484	0.0029515	9.91939e-05	0.2555	0.366012	0.0831764	0.0856428	5.28563	0.00881103	1.80793e-05	6.56187e-07	0.00169868	0.00228298	0.000498835	0.000545267	0.0315059	6.0196e-05	AT5G28350.1		Quinoprotein amine dehydrogenase, beta chain-like; RIC1-like guanyl-nucleotide exchange factor
orange1.1g005459m	orange1.1g001165m.g	scaffold00001	2170659	2174708	+	2091	0.000128415	3.9681e-06	0.167168	0.517284	0.021636	0.0970826	0.000256811	0.00218702	9.34443e-07	3.11834e-08	0.00132029	0.00383295	0.000154146	0.000734272	1.81847e-06	1.77497e-05	AT5G28350.1		Quinoprotein amine dehydrogenase, beta chain-like; RIC1-like guanyl-nucleotide exchange factor
orange1.1g036520m	orange1.1g036520m.g	scaffold00001	2202298	2203720	-	1422	0	1	0	0	0	0	0	0	0	0.0115557	0	0	0	0	0	0
orange1.1g009075m	orange1.1g009075m.g	scaffold00001	2207554	2210887	+	1635	411	287	307	315	261	163	56	33	3.82485	2.88442	3.10093	2.98505	2.37811	1.57666	0.507127	0.342522	AT3G61490.1		Pectin lyase-like superfamily protein
orange1.1g018714m	orange1.1g014854m.g	scaffold00001	2218299	2219355	-	1056	11207	6924.5	4936	6090	9644	5773.5	8887.5	5007.5	161.479	107.75	77.194	89.3536	136.051	86.4659	124.613	80.4728	AT2G46080.1
orange1.1g018748m	orange1.1g014854m.g	scaffold00001	2218299	2219355	-	1056	11207	6924.5	4936	6090	9644	5773.5	8887.5	5007.5	161.479	107.75	77.194	89.3536	136.051	86.4659	124.613	80.4728	AT2G46080.1
orange1.1g001450m	orange1.1g001450m.g	scaffold00001	2256454	2262628	+	3228	3959.81	2612.2	3514.93	3818.62	5029.35	3062.39	5013.87	2854	18.6651	13.2974	17.9827	18.3287	23.2106	15.0036	22.9978	15.0042	AT4G01290.2
orange1.1g001689m	orange1.1g001450m.g	scaffold00001	2256454	2262628	+	3087	2812.2	1197.89	1821.33	2183.97	3454.94	2047.93	2661.7	1514.36	13.8612	6.37638	9.74368	10.9615	16.673	10.4917	12.7664	8.32504	AT4G01290.2
orange1.1g001699m	orange1.1g001450m.g	scaffold00001	2256454	2262628	+	3081	829.76	395.976	484.752	500.768	1094.52	467.584	850.132	246.538	4.09781	2.11189	2.59836	2.51828	5.29224	2.40014	4.08546	1.35795	AT4G01290.2
orange1.1g003238m	orange1.1g003238m.g	scaffold00001	2317624	2328188	+	2514	5550.43	3100.53	3509.3	3770.91	6634.68	3812.67	5992.59	3284	33.5933	20.2659	23.053	23.2402	39.3154	23.9847	35.2935	22.1682	AT5G12370.1	SEC10	exocyst complex component sec10
orange1.1g004741m	orange1.1g003238m.g	scaffold00001	2317624	2326006	+	2199	3.43554	8.40635	16.7586	95.0477	18.6064	70.4011	9.66401	28.9521	0.0237717	0.062817	0.125859	0.669692	0.126051	0.506319	0.0650696	0.223433	AT5G12370.1	SEC10	exocyst complex component sec10
orange1.1g019126m	orange1.1g019126m.g	scaffold00001	2333841	2335132	+	1041	439	196	201	255	600	342	884	408	6.41659	3.09385	3.18873	3.79532	8.58636	5.19571	12.5733	6.65123	AT4G01250.1	AtWRKY22,WRKY22	WRKY family transcription factor
orange1.1g048807m	orange1.1g048807m.g	scaffold00001	2336234	2338508	-	2274	491	266	339	401	544	339	477	293	3.28535	1.92214	2.46196	2.7322	3.56383	2.35765	3.1058	2.1866	AT5G28460.1		Pentatricopeptide repeat (PPR) superfamily protein
orange1.1g010148m	orange1.1g010148m.g	scaffold00001	2347050	2350645	+	1554	2403.75	1369.68	1415.46	1448	2599.7	1457.51	2427.23	1335.71	23.5357	14.4831	15.0425	14.437	24.9218	14.833	23.1263	14.5866	AT3G61540.1		alpha/beta-Hydrolases superfamily protein
orange1.1g014459m	orange1.1g010148m.g	scaffold00001	2347050	2349359	+	1275	6.22719	5.30832	5.71742	0.328342	10.8769	0.00708389	21.0781	5.35084	0.0743143	0.0684135	0.0740562	0.00399002	0.127087	8.7868e-05	0.244776	0.0712203	AT3G61540.1		alpha/beta-Hydrolases superfamily protein
orange1.1g022257m	orange1.1g010148m.g	scaffold00001	2347050	2348515	+	903	0.00540039	1.43157e-06	3.82008	20.6544	10.4403	8.49373	10.7185	7.92328	9.09971e-05	2.60508e-08	0.0698645	0.354392	0.172239	0.148758	0.175749	0.148905	AT3G61540.1		alpha/beta-Hydrolases superfamily protein
orange1.1g026251m	orange1.1g026251m.g	scaffold00001	2351461	2353939	+	726	433.25	127.732	88.6847	170.451	316.576	169.656	221.98	67.5657	9.08014	2.89106	2.01736	3.63766	6.49606	3.69575	4.52714	1.57936	AT1G14620.1	DECOY	decoy
orange1.1g026876m	orange1.1g026251m.g	scaffold00001	2351491	2353939	+	696	47.5825	57.4229	51.4386	37.5163	13.4741	20.4481	27.673	43.1448	1.04023	1.35572	1.22054	0.83516	0.288403	0.464636	0.588698	1.05199	AT1G14620.1	DECOY	decoy
orange1.1g026891m	orange1.1g026251m.g	scaffold00001	2351491	2353939	+	696	47.5825	57.4229	51.4386	37.5163	13.4741	20.4481	27.673	43.1448	1.04023	1.35572	1.22054	0.83516	0.288403	0.464636	0.588698	1.05199	AT1G14620.1	DECOY	decoy
orange1.1g026919m	orange1.1g026251m.g	scaffold00001	2351491	2353939	+	696	47.5825	57.4229	51.4386	37.5163	13.4741	20.4481	27.673	43.1448	1.04023	1.35572	1.22054	0.83516	0.288403	0.464636	0.588698	1.05199	AT1G14620.1	DECOY	decoy
orange1.1g046286m	orange1.1g046286m.g	scaffold00001	2355401	2357339	+	567	7	4	8	7	12	5	6	5	0.187848	0.115924	0.233012	0.191282	0.315287	0.139462	0.15668	0.149651	AT2G46130.1	ATWRKY43,WRKY43	WRKY DNA-binding protein 43
orange1.1g045101m	orange1.1g045101m.g	scaffold00001	2359114	2359776	+	462	84	43	14	14	32	30	10	8	2.76648	1.5294	0.500447	0.46951	1.03185	1.02695	0.320482	0.29386	AT1G01470.1	LEA14,LSR3	Late embryogenesis abundant protein
orange1.1g048098m	orange1.1g048098m.g	scaffold00001	2362555	2363224	+	669	674	404	254	365	331	240	229	138	15.3294	9.92316	6.27017	8.45329	7.37073	5.67354	5.06822	3.50062	AT2G46150.1		Late embryogenesis abundant (LEA) hydroxyproline-rich glycoprotein family
orange1.1g029203m	orange1.1g029203m.g	scaffold00001	2365073	2365667	+	594	63	52	33	49	43	24	32	18	1.61378	1.43851	0.917486	1.27811	1.07843	0.63899	0.797645	0.514255	AT3G61550.1		RING/U-box superfamily protein
orange1.1g046488m	orange1.1g046488m.g	scaffold00001	2367098	2368541	+	1443	4	7	4	6	8	6	1	2	0.0421778	0.0797125	0.0457789	0.0644234	0.0825909	0.0657589	0.0102608	0.023521	AT4G01240.1		S-adenosyl-L-methionine-dependent methyltransferases superfamily protein
orange1.1g025719m	orange1.1g025719m.g	scaffold00001	2370795	2372557	+	750	2291.38	1258.88	842.943	973	1814	996.248	1264.05	632	46.4864	27.5815	18.5613	20.1007	36.0316	21.0076	24.9545	14.3004	AT2G46170.1		Reticulon family protein
orange1.1g028128m	orange1.1g025719m.g	scaffold00001	2370795	2372087	+	642	3.61209	3.1171	7.0531	5.39858e-06	8.00869	3.74805	20.9447	8.80044e-07	0.0856079	0.079783	0.181433	1.30288e-07	0.185838	0.0923293	0.483043	2.32628e-08	AT2G46170.1		Reticulon family protein
orange1.1g035598m	orange1.1g035598m.g	scaffold00001	2401148	2402045	+	897	2	0	0	0	3	0	0	0	0.0339256	0	0	0	0.0498238	0	0	0	AT5G24090.1	ATCHIA,CHIA	chitinase A
orange1.1g013209m	orange1.1g013209m.g	scaffold00001	2414024	2415368	+	1344	11440	7322	2926	4130	6257	3961	5503	3345	129.514	89.521	35.954	47.6112	69.3546	46.6096	60.6242	42.2366	AT2G46210.1		Fatty acid/sphingolipid desaturase
orange1.1g026404m	orange1.1g026404m.g	scaffold00001	2421819	2423598	+	720	1453	995	735	739	1303	917	1036	653	30.706	22.7083	16.8588	15.9027	26.96	20.1422	21.3046	15.3912	AT2G46220.1		Uncharacterized conserved protein (DUF2358)
orange1.1g022230m	orange1.1g022270m.g	scaffold00001	2425827	2429739	+	903	438.004	253.665	211.999	214.332	390.003	236.332	356.668	197.333	7.38041	4.61602	3.8772	3.67755	6.4341	4.13908	5.84821	3.70854	AT2G46225.1	ABIL1	ABI-1-like 1
orange1.1g022232m	orange1.1g022270m.g	scaffold00001	2425827	2429739	+	903	438.004	253.665	211.999	214.332	390.003	236.332	356.668	197.333	7.38041	4.61602	3.8772	3.67755	6.4341	4.13908	5.84821	3.70854	AT2G46225.1	ABIL1	ABI-1-like 1
orange1.1g022270m	orange1.1g022270m.g	scaffold00001	2425827	2429739	+	903	438.004	253.665	211.999	214.332	390.003	236.332	356.668	197.333	7.38041	4.61602	3.8772	3.67755	6.4341	4.13908	5.84821	3.70854	AT2G46225.1	ABIL1	ABI-1-like 1
orange1.1g018302m	orange1.1g018302m.g	scaffold00001	2431068	2433341	+	1077	411.958	258	273.035	274.86	473.228	278	302.826	186.999	5.82007	3.93639	4.18673	3.95416	6.54581	4.08224	4.16317	2.94657	AT4G01220.1		Nucleotide-diphospho-sugar transferase family protein
orange1.1g021054m	orange1.1g018302m.g	scaffold00001	2431068	2432284	+	957	18.0387	0.000600627	5.3253	11.5319	13.7699	0.000346328	11.8985	0.00055323	0.286803	1.03131e-05	0.0918976	0.186701	0.214352	5.72328e-06	0.184089	9.81038e-06	AT4G01220.1		Nucleotide-diphospho-sugar transferase family protein
orange1.1g027009m	orange1.1g018302m.g	scaffold00001	2431068	2431881	+	690	0.00286708	3.51685e-08	10.6398	4.60827	6.93901e-05	7.56004e-05	3.27468	9.10839e-06	6.3224e-05	8.37528e-10	0.254657	0.103478	1.49816e-06	1.73278e-06	0.0702693	2.24019e-07	AT4G01220.1		Nucleotide-diphospho-sugar transferase family protein
orange1.1g001646m	orange1.1g001646m.g	scaffold00001	2437125	2444605	+	3117	2362.98	1348.86	2213.3	2186.24	2982.45	1866.75	1837.33	1142.68	11.5349	7.11089	11.7267	10.8673	14.2543	9.4715	8.72762	6.22129	AT4G01210.1		glycosyl transferase family 1 protein
orange1.1g002535m	orange1.1g001646m.g	scaffold00001	2437125	2443390	+	2736	56.0434	18.1383	47.7253	70.3295	85.4171	33.0283	96.1721	15.4898	0.311673	0.108937	0.288074	0.398272	0.46509	0.190915	0.52045	0.0960775	AT4G01210.1		glycosyl transferase family 1 protein
orange1.1g004092m	orange1.1g001646m.g	scaffold00001	2437125	2442603	+	2325	8.98102	0.000423379	15.9936	17.4558	5.15613	10.2347	4.48748	4.82781	0.0587751	2.99227e-06	0.113604	0.116326	0.0330376	0.069618	0.0285776	0.0352387	AT4G01210.1		glycosyl transferase family 1 protein
orange1.1g023908m	orange1.1g023908m.g	scaffold00001	2453008	2455240	+	828	7	5	17	20	30	19	25	18	0.128635	0.099228	0.339071	0.374247	0.539758	0.362905	0.44705	0.368922	AT2G46240.1	ATBAG6,BAG6	BCL-2-associated athanogene 6
orange1.1g047341m	orange1.1g047341m.g	scaffold00001	2458264	2459029	+	765	194	108	104	106	221	111	174	79	3.85861	2.31983	2.24514	2.14686	4.30367	2.29473	3.3677	1.7525	AT4G01200.1		Calcium-dependent lipid-binding (CaLB domain) family protein
orange1.1g015502m	orange1.1g015547m.g	scaffold00001	2467268	2468486	+	1218	680.175	433.492	467.657	513.154	730.181	501.321	625.168	375.163	8.49696	5.84829	6.34092	6.52769	8.93082	6.50936	7.59968	5.22714	AT3G61590.1	HS,HWS	Galactose oxidase/kelch repeat superfamily protein
orange1.1g015505m	orange1.1g015547m.g	scaffold00001	2467268	2468486	+	1218	680.175	433.492	467.657	513.154	730.181	501.321	625.168	375.163	8.49696	5.84829	6.34092	6.52769	8.93082	6.50936	7.59968	5.22714	AT3G61590.1	HS,HWS	Galactose oxidase/kelch repeat superfamily protein
orange1.1g015508m	orange1.1g015547m.g	scaffold00001	2467268	2468486	+	1218	680.175	433.492	467.657	513.154	730.181	501.321	625.168	375.163	8.49696	5.84829	6.34092	6.52769	8.93082	6.50936	7.59968	5.22714	AT3G61590.1	HS,HWS	Galactose oxidase/kelch repeat superfamily protein
orange1.1g015511m	orange1.1g015547m.g	scaffold00001	2467268	2468486	+	1218	680.175	433.492	467.657	513.154	730.181	501.321	625.168	375.163	8.49696	5.84829	6.34092	6.52769	8.93082	6.50936	7.59968	5.22714	AT3G61590.1	HS,HWS	Galactose oxidase/kelch repeat superfamily protein
orange1.1g015547m	orange1.1g015547m.g	scaffold00001	2467268	2468486	+	1218	680.175	433.492	467.657	513.154	730.181	501.321	625.168	375.163	8.49696	5.84829	6.34092	6.52769	8.93082	6.50936	7.59968	5.22714	AT3G61590.1	HS,HWS	Galactose oxidase/kelch repeat superfamily protein
orange1.1g015551m	orange1.1g015547m.g	scaffold00001	2467268	2468486	+	1218	680.175	433.492	467.657	513.154	730.181	501.321	625.168	375.163	8.49696	5.84829	6.34092	6.52769	8.93082	6.50936	7.59968	5.22714	AT3G61590.1	HS,HWS	Galactose oxidase/kelch repeat superfamily protein
orange1.1g005989m	orange1.1g005989m.g	scaffold00001	2472190	2475497	+	2001	207	107	160	169	347	204	369	208	1.57403	0.878681	1.32052	1.30857	2.5834	1.61232	2.73039	1.76404	AT5G41620.1
orange1.1g008916m	orange1.1g008916m.g	scaffold00001	2490668	2493852	+	1650	5911.12	3168.6	3126.36	4157.96	6637.44	4036.71	5781.37	2998.78	54.51	31.5557	31.2915	39.0441	59.9274	38.6913	51.8792	30.8428	AT3G61600.1	ATPOB1,POB1	POZ/BTB containin G-protein 1
orange1.1g010134m	orange1.1g008916m.g	scaffold00001	2490668	2493852	+	1554	92.1433	100.909	133.52	117.098	272.121	171.41	197.544	147.064	0.9022	1.06702	1.41895	1.1675	2.60867	1.74443	1.88217	1.606	AT3G61600.1	ATPOB1,POB1	POZ/BTB containin G-protein 1
orange1.1g013145m	orange1.1g008916m.g	scaffold00001	2491663	2493852	+	1350	416.071	109.687	36.483	33.7896	316.906	42.857	402.973	137.294	4.68948	1.3351	0.446302	0.3878	3.49707	0.502063	4.41965	1.72588	AT3G61600.1	ATPOB1,POB1	POZ/BTB containin G-protein 1
orange1.1g015086m	orange1.1g008916m.g	scaffold00001	2492226	2493852	+	1242	147.765	45.3859	41.4939	20.659	109.282	16.9307	167.619	46.0278	1.81026	0.600474	0.551741	0.257719	1.31079	0.215587	1.99824	0.628914	AT3G61600.1	ATPOB1,POB1	POZ/BTB containin G-protein 1
orange1.1g015102m	orange1.1g008916m.g	scaffold00001	2492226	2493852	+	1242	147.765	45.3859	41.4939	20.659	109.282	16.9307	167.619	46.0278	1.81026	0.600474	0.551741	0.257719	1.31079	0.215587	1.99824	0.628914	AT3G61600.1	ATPOB1,POB1	POZ/BTB containin G-protein 1
orange1.1g016908m	orange1.1g008916m.g	scaffold00001	2492430	2493852	+	1143	323.855	179.367	172.328	100.271	281.959	74.4909	342.056	152.629	4.31117	2.57865	2.48989	1.35922	3.67492	1.03069	4.43095	2.26613	AT3G61600.1	ATPOB1,POB1	POZ/BTB containin G-protein 1
orange1.1g018217m	orange1.1g008916m.g	scaffold00001	2492637	2493852	+	1080	427.212	492.568	467.409	307.524	479.152	225.807	488.893	448.207	6.01881	7.4944	7.14736	4.41179	6.60934	3.30661	6.70248	7.04282	AT3G61600.1	ATPOB1,POB1	POZ/BTB containin G-protein 1
orange1.1g032228m	orange1.1g032228m.g	scaffold00001	2496730	2497168	+	438	1917	1182	910	1062	1851	1252	1177	763	66.5945	44.3443	34.3115	37.5672	62.9565	45.2064	39.7877	29.5626	AT2G04520.1		Nucleic acid-binding, OB-fold-like protein
orange1.1g014660m	orange1.1g014660m.g	scaffold00001	2516390	2519679	+	1266	5619.85	3431.28	3028.09	2929.78	4051.48	2509.92	4226.04	2296.19	67.5432	44.5367	39.501	35.8558	47.6747	31.3542	49.4249	30.7799	AT2G46270.1	GBF3	G-box binding factor 3
orange1.1g016182m	orange1.1g014660m.g	scaffold00001	2516390	2519679	+	1185	82.9032	45.2108	36.2146	49.6381	40.8188	57.7479	37.6073	52.066	1.06449	0.626929	0.504705	0.649016	0.513157	0.770704	0.469894	0.745638	AT2G46270.1	GBF3	G-box binding factor 3
orange1.1g016555m	orange1.1g014660m.g	scaffold00001	2516390	2519455	+	1164	39.5946	31.7238	12.251	34.268	21.6247	18.2698	150.08	56.6267	0.517575	0.447844	0.173816	0.456136	0.276762	0.248228	1.90904	0.825582	AT2G46270.1	GBF3	G-box binding factor 3
orange1.1g016610m	orange1.1g014660m.g	scaffold00001	2516390	2519679	+	1161	858.219	679.668	560.406	523.798	613.306	501.021	483.426	445.969	11.2475	9.61965	7.97155	6.99021	7.86962	6.82485	6.16515	6.51875	AT2G46270.1	GBF3	G-box binding factor 3
orange1.1g021987m	orange1.1g014660m.g	scaffold00001	2516390	2519077	+	915	31.3451	7.14728	22.9533	21.5546	11.737	12.0765	13.9434	0.145743	0.521241	0.128355	0.414281	0.364987	0.191094	0.208732	0.225628	0.00270309	AT2G46270.1	GBF3	G-box binding factor 3
orange1.1g021411m	orange1.1g021411m.g	scaffold00001	2521924	2524528	+	939	50	29	39	21	51	30	32	21	0.810205	0.507489	0.685916	0.346507	0.80912	0.505272	0.50458	0.37953	AT3G61610.1		Galactose mutarotase-like superfamily protein
orange1.1g042256m	orange1.1g042256m.g	scaffold00001	2527598	2528189	+	591	70	42	25	24	54	28	32	17	1.80219	1.16777	0.698594	0.629191	1.36118	0.749273	0.801694	0.488151	AT2G46300.1		Late embryogenesis abundant (LEA) hydroxyproline-rich glycoprotein family
orange1.1g032055m	orange1.1g032055m.g	scaffold00001	2530308	2533484	+	447	4021.94	2608.98	2233.96	2362.22	3599.78	2547.14	2670.11	1805.93	136.905	95.9086	82.5355	81.8788	119.971	90.1186	88.4438	68.5625	AT1G64230.1	UBC28	ubiquitin-conjugating enzyme 28
orange1.1g033405m	orange1.1g032055m.g	scaffold00001	2530308	2532511	+	363	6.33679	10.338	7.98155	8.81894	12.8451	10.5604	21.7883	6.35207	0.265615	0.467975	0.363122	0.376416	0.527158	0.460091	0.888717	0.296962	AT1G64230.1	UBC28	ubiquitin-conjugating enzyme 28
orange1.1g033943m	orange1.1g032055m.g	scaffold00001	2530308	2533407	+	327	7.22159	2.34297	2.24091	2.542	4.89676	4.81333	7.51141	7.05952e-10	0.336028	0.117737	0.113175	0.120444	0.223084	0.232792	0.34011	3.6637e-11	AT1G64230.1	UBC28	ubiquitin-conjugating enzyme 28
orange1.1g033969m	orange1.1g032055m.g	scaffold00001	2530308	2532287	+	324	36.5832	21.3522	74.8096	95.413	74.4471	58.524	68.5577	80.7293	1.71801	1.08291	3.81316	4.56269	3.42304	2.85666	3.13298	4.22843	AT1G64230.1	UBC28	ubiquitin-conjugating enzyme 28
orange1.1g022553m	orange1.1g022553m.g	scaffold00001	2536113	2537001	+	888	8	6	11	12	42	24	24	24	0.137078	0.111028	0.204575	0.209376	0.704603	0.427433	0.40017	0.45866	AT2G46310.1	CRF5	cytokinin response factor 5
orange1.1g035607m	orange1.1g035607m.g	scaffold00001	2541849	2542688	+	213	0	0	0	0	1	0	0	0	0	0	0	0	0.0699405	0	0	0
orange1.1g015748m	orange1.1g015748m.g	scaffold00001	2545438	2549963	+	1206	1441.99	794.682	751.495	865.062	1088.61	608.688	741.482	439.608	18.193	10.8278	10.2908	11.1137	13.4473	7.98209	9.10331	6.18601	AT4G27940.1	ATMTM1,MTM1	manganese tracking factor for mitochondrial SOD2
orange1.1g017164m	orange1.1g015748m.g	scaffold00001	2545438	2549963	+	1131	1.01002	0.082487	0.305112	6.88096	9.33098	7.1462	7.45471	0.340412	0.013588	0.00119844	0.00445522	0.0942639	0.122906	0.0999268	0.097592	0.00510781	AT4G27940.1	ATMTM1,MTM1	manganese tracking factor for mitochondrial SOD2
orange1.1g022249m	orange1.1g015748m.g	scaffold00001	2545438	2548856	+	903	0.00337254	0.0716601	0.0625359	0.0184999	0.0164373	0.0511931	0.0184394	0.0159327	5.68277e-05	0.00130402	0.0011437	0.000317424	0.000271176	0.000896588	0.000302347	0.000299429	AT4G27940.1	ATMTM1,MTM1	manganese tracking factor for mitochondrial SOD2
orange1.1g022574m	orange1.1g015748m.g	scaffold00001	2545438	2548966	+	888	0.00766308	0.162834	0.142097	0.0420381	0.0373522	0.116329	0.0419003	0.0362044	0.000131305	0.00301319	0.00264267	0.000733482	0.00062663	0.00207178	0.000698636	0.000691896	AT4G27940.1	ATMTM1,MTM1	manganese tracking factor for mitochondrial SOD2
orange1.1g039429m	orange1.1g039429m.g	scaffold00001	2563313	2563556	-	243	1	0	0	0	0	0	1	0	0.0626158	0	0	0	0	0	0.0609312	0	AT5G41761.1
orange1.1g007815m	orange1.1g007464m.g	scaffold00001	2596996	2600388	+	1767	2211.76	1357.6	1919.79	2309.52	3811.23	2656.08	3753.58	2530.01	19.0455	12.625	17.9427	20.2509	32.1319	23.7724	31.4525	24.2984	AT2G46370.4	FIN219,JAR1	Auxin-responsive GH3 family protein
orange1.1g007464m	orange1.1g007464m.g	scaffold00001	2597205	2600529	+	1812	279.966	86.4827	119.948	129.751	376.214	118.563	516.445	182.457	2.35092	0.784271	1.09321	1.10946	3.09304	1.03481	4.22	1.70881	AT2G46370.4	FIN219,JAR1	Auxin-responsive GH3 family protein
orange1.1g008062m	orange1.1g007464m.g	scaffold00001	2597205	2600388	+	1740	2104.43	1068.49	1436.51	1830.85	3279.99	1766.89	3460.98	1723.9	18.4024	10.0906	13.6343	16.3028	28.0822	16.0594	29.4507	16.8134	AT2G46370.4	FIN219,JAR1	Auxin-responsive GH3 family protein
orange1.1g008068m	orange1.1g007464m.g	scaffold00001	2597205	2600388	+	1740	2104.43	1068.49	1436.51	1830.85	3279.99	1766.89	3460.98	1723.9	18.4024	10.0906	13.6343	16.3028	28.0822	16.0594	29.4507	16.8134	AT2G46370.4	FIN219,JAR1	Auxin-responsive GH3 family protein
orange1.1g015052m	orange1.1g007464m.g	scaffold00001	2597205	2599112	+	1245	0.0709788	0.00727503	0.0733159	0.556283	1.67431	0.555264	6.84296	0.148431	0.000867461	9.60197e-05	0.000972525	0.00692285	0.0200343	0.00705342	0.0813806	0.00202324	AT2G46370.4	FIN219,JAR1	Auxin-responsive GH3 family protein
orange1.1g015118m	orange1.1g007464m.g	scaffold00001	2597205	2598755	+	1242	47.4984	61.7574	202.866	198.07	273.205	160.371	297.532	156.017	0.581899	0.817075	2.69749	2.4709	3.277	2.04209	3.54697	2.13178	AT2G46370.4	FIN219,JAR1	Auxin-responsive GH3 family protein
orange1.1g012409m	orange1.1g007464m.g	scaffold00001	2597636	2600388	+	1395	697.687	772.141	699.289	339.71	421.118	439.912	1045.45	733.419	7.60986	9.0953	8.27856	3.77306	4.49715	4.98725	11.0962	8.92216	AT2G46370.4	FIN219,JAR1	Auxin-responsive GH3 family protein
orange1.1g047011m	orange1.1g047011m.g	scaffold00001	2609294	2612888	+	2748	4451	2368	2989	3635	5652	3419	6153	3447	24.6451	14.1599	17.9631	20.4949	30.6404	19.6767	33.1525	21.2871	AT3G61670.1		Protein of unknown function (DUF3133)
orange1.1g013245m	orange1.1g013245m.g	scaffold00001	2619937	2622663	+	1344	10	11	8	11	11	4	9	0	0.113212	0.134489	0.0983021	0.12681	0.121928	0.0470685	0.0991492	0	AT1G01430.1	TBL25	TRICHOME BIREFRINGENCE-LIKE 25
orange1.1g012063m	orange1.1g012063m.g	scaffold00001	2626396	2627812	+	1416	736	406	353	406	745	455	679	376	7.9087	4.71148	4.11702	4.44244	7.83793	5.0818	7.09991	4.50627	AT4G01070.1	GT72B1,UGT72B1	UDP-Glycosyltransferase superfamily protein
orange1.1g045267m	orange1.1g045267m.g	scaffold00001	2633321	2634770	+	1449	8317	4687	4944	6522	8102	4361	5237	2561	87.3351	53.1522	56.3485	69.7383	83.2976	47.5978	53.5131	29.9939	AT4G01070.1	GT72B1,UGT72B1	UDP-Glycosyltransferase superfamily protein
orange1.1g009820m	orange1.1g009820m.g	scaffold00001	2684881	2686456	+	1575	346	177	197	223	336	205	317	161	3.34261	1.84666	2.06565	2.19373	3.1781	2.05846	2.98006	1.73475	AT4G01037.1	AtWTF1,WTF1	Ubiquitin carboxyl-terminal hydrolase family protein
orange1.1g038364m	orange1.1g038364m.g	scaffold00001	2688007	2691499	+	3231	54	29	37	40	55	31	16	16	0.254301	0.147488	0.18912	0.191815	0.253591	0.151738	0.0733211	0.0840379	AT4G01030.1		pentatricopeptide (PPR) repeat-containing protein
orange1.1g038458m	orange1.1g038458m.g	scaffold00001	2714056	2717278	+	1041	548	192	517	551	886	479	720	358	8.00978	3.03071	8.20185	8.20086	12.6792	7.27703	10.2407	5.83613	AT3G61690.1		nucleotidyltransferases
orange1.1g017545m	orange1.1g017571m.g	scaffold00001	2749116	2752204	+	1110	322.053	193.079	214.106	219.366	314.389	179.712	357.929	193.986	4.41463	2.85829	3.1855	3.06199	4.21943	2.56049	4.77441	2.96579	AT2G46420.1		Plant protein 1589 of unknown function
orange1.1g017560m	orange1.1g017571m.g	scaffold00001	2749116	2752204	+	1110	322.053	193.079	214.106	219.366	314.389	179.712	357.929	193.986	4.41463	2.85829	3.1855	3.06199	4.21943	2.56049	4.77441	2.96579	AT2G46420.1		Plant protein 1589 of unknown function
orange1.1g017571m	orange1.1g017571m.g	scaffold00001	2749116	2752204	+	1110	322.053	193.079	214.106	219.366	314.389	179.712	357.929	193.986	4.41463	2.85829	3.1855	3.06199	4.21943	2.56049	4.77441	2.96579	AT2G46420.1		Plant protein 1589 of unknown function
orange1.1g017576m	orange1.1g017571m.g	scaffold00001	2749116	2752204	+	1110	322.053	193.079	214.106	219.366	314.389	179.712	357.929	193.986	4.41463	2.85829	3.1855	3.06199	4.21943	2.56049	4.77441	2.96579	AT2G46420.1		Plant protein 1589 of unknown function
orange1.1g017585m	orange1.1g017571m.g	scaffold00001	2749116	2752204	+	1110	322.053	193.079	214.106	219.366	314.389	179.712	357.929	193.986	4.41463	2.85829	3.1855	3.06199	4.21943	2.56049	4.77441	2.96579	AT2G46420.1		Plant protein 1589 of unknown function
orange1.1g017596m	orange1.1g017571m.g	scaffold00001	2749116	2752204	+	1110	322.053	193.079	214.106	219.366	314.389	179.712	357.929	193.986	4.41463	2.85829	3.1855	3.06199	4.21943	2.56049	4.77441	2.96579	AT2G46420.1		Plant protein 1589 of unknown function
orange1.1g017602m	orange1.1g017571m.g	scaffold00001	2749116	2752204	+	1110	322.053	193.079	214.106	219.366	314.389	179.712	357.929	193.986	4.41463	2.85829	3.1855	3.06199	4.21943	2.56049	4.77441	2.96579	AT2G46420.1		Plant protein 1589 of unknown function
orange1.1g017604m	orange1.1g017571m.g	scaffold00001	2749116	2752204	+	1110	322.053	193.079	214.106	219.366	314.389	179.712	357.929	193.986	4.41463	2.85829	3.1855	3.06199	4.21943	2.56049	4.77441	2.96579	AT2G46420.1		Plant protein 1589 of unknown function
orange1.1g017623m	orange1.1g017571m.g	scaffold00001	2749116	2752204	+	1107	83.3967	44.7706	75.825	47.6294	112.388	87.3307	184.852	80.7997	1.14628	0.664568	1.13119	0.666632	1.51245	1.24764	2.47242	1.23867	AT2G46420.1		Plant protein 1589 of unknown function
orange1.1g017639m	orange1.1g017571m.g	scaffold00001	2749116	2752204	+	1107	83.3967	44.7706	75.825	47.6294	112.388	87.3307	184.852	80.7997	1.14628	0.664568	1.13119	0.666632	1.51245	1.24764	2.47242	1.23867	AT2G46420.1		Plant protein 1589 of unknown function
orange1.1g018616m	orange1.1g017571m.g	scaffold00001	2749116	2752079	+	1062	0.774424	0.81126	1.53007	0.797796	1.09525	0.665461	0.808197	1.53815	0.0110954	0.0125525	0.0237935	0.0116393	0.0153638	0.00990985	0.0112678	0.0245791	AT2G46420.1		Plant protein 1589 of unknown function
orange1.1g004940m	orange1.1g004940m.g	scaffold00001	2762061	2765236	+	2169	699.671	420.469	287.702	485.19	983.408	559.956	1257.33	693.375	4.90823	3.18544	2.19056	3.46586	6.75433	4.08285	8.58293	5.42502	AT5G53130.1	ATCNGC1,CNGC1	cyclic nucleotide gated channel 1
orange1.1g006857m	orange1.1g004940m.g	scaffold00001	2762061	2764846	+	1887	11.0431	28.6449	11.6264	74.8375	18.5373	38.9105	33.1568	67.11	0.0890452	0.249443	0.101752	0.614478	0.146347	0.326111	0.260163	0.603543	AT5G53130.1	ATCNGC1,CNGC1	cyclic nucleotide gated channel 1
orange1.1g010766m	orange1.1g004940m.g	scaffold00001	2763069	2765236	+	1509	240.285	102.886	101.671	39.9709	281.05	140.134	502.502	224.515	2.42286	1.12037	1.1127	0.410406	2.77462	1.46867	4.93054	2.52493	AT5G53130.1	ATCNGC1,CNGC1	cyclic nucleotide gated channel 1
orange1.1g012310m	orange1.1g012310m.g	scaffold00001	2780659	2782747	+	1401	5372	2972	3592	4138	6974	4080	5945	3288	58.3429	34.8582	42.3419	45.7626	74.157	46.0566	62.829	39.8278	AT4G01000.1		Ubiquitin-like superfamily protein
orange1.1g035129m	orange1.1g035129m.g	scaffold00001	2805340	2805559	+	219	31	12	27	23	51	23	34	26	2.15381	0.900392	2.03607	1.62721	3.46924	1.66094	2.29869	2.01475
orange1.1g000185m	orange1.1g000187m.g	scaffold00001	2812629	2825203	+	5667	318.894	123.355	446.567	574.714	619.666	338.949	590.209	260.748	0.856215	0.357684	1.30138	1.57129	1.62897	0.945912	1.54205	0.780837	AT1G01320.2		Tetratricopeptide repeat (TPR)-like superfamily protein
orange1.1g000186m	orange1.1g000187m.g	scaffold00001	2812629	2825203	+	5667	318.894	123.355	446.567	574.714	619.666	338.949	590.209	260.748	0.856215	0.357684	1.30138	1.57129	1.62897	0.945912	1.54205	0.780837	AT1G01320.2		Tetratricopeptide repeat (TPR)-like superfamily protein
orange1.1g000187m	orange1.1g000187m.g	scaffold00001	2812629	2825203	+	5667	318.894	123.355	446.567	574.714	619.666	338.949	590.209	260.748	0.856215	0.357684	1.30138	1.57129	1.62897	0.945912	1.54205	0.780837	AT1G01320.2		Tetratricopeptide repeat (TPR)-like superfamily protein
orange1.1g000188m	orange1.1g000187m.g	scaffold00001	2812629	2825203	+	5667	318.894	123.355	446.567	574.714	619.666	338.949	590.209	260.748	0.856215	0.357684	1.30138	1.57129	1.62897	0.945912	1.54205	0.780837	AT1G01320.2		Tetratricopeptide repeat (TPR)-like superfamily protein
orange1.1g000189m	orange1.1g000187m.g	scaffold00001	2812629	2825203	+	5667	318.894	123.355	446.567	574.714	619.666	338.949	590.209	260.748	0.856215	0.357684	1.30138	1.57129	1.62897	0.945912	1.54205	0.780837	AT1G01320.2		Tetratricopeptide repeat (TPR)-like superfamily protein
orange1.1g000190m	orange1.1g000187m.g	scaffold00001	2812629	2825203	+	5667	318.894	123.355	446.567	574.714	619.666	338.949	590.209	260.748	0.856215	0.357684	1.30138	1.57129	1.62897	0.945912	1.54205	0.780837	AT1G01320.2		Tetratricopeptide repeat (TPR)-like superfamily protein
orange1.1g000191m	orange1.1g000187m.g	scaffold00001	2812629	2825203	+	5667	318.894	123.355	446.567	574.714	619.666	338.949	590.209	260.748	0.856215	0.357684	1.30138	1.57129	1.62897	0.945912	1.54205	0.780837	AT1G01320.2		Tetratricopeptide repeat (TPR)-like superfamily protein
orange1.1g000292m	orange1.1g000187m.g	scaffold00001	2814208	2825203	+	5142	403.857	320.373	820.17	811.874	727.535	526.351	500.15	481.281	1.19505	1.02381	2.63417	2.44633	2.10781	1.61887	1.44017	1.5884	AT1G01320.2		Tetratricopeptide repeat (TPR)-like superfamily protein
orange1.1g000695m	orange1.1g000187m.g	scaffold00001	2817007	2825203	+	4050	749.381	283.224	670.087	755.385	836.483	579.909	742.143	478.47	2.81539	1.14913	2.73243	2.88983	3.07688	2.26451	2.71318	2.0049	AT1G01320.2		Tetratricopeptide repeat (TPR)-like superfamily protein
orange1.1g001110m	orange1.1g000187m.g	scaffold00001	2817817	2825203	+	3468	1037.14	438.721	612.634	490.661	896.668	518.709	1003.6	516.466	4.55038	2.07876	2.91739	2.1921	3.85178	2.36545	4.28479	2.52729	AT1G01320.2		Tetratricopeptide repeat (TPR)-like superfamily protein
orange1.1g001206m	orange1.1g000187m.g	scaffold00001	2818628	2825203	+	3375	1459.27	975.864	1019.81	949.845	1616.48	1045.76	1492.92	963.782	6.57888	4.75128	4.99017	4.36051	7.1352	4.90036	6.54952	4.84616	AT1G01320.2		Tetratricopeptide repeat (TPR)-like superfamily protein
orange1.1g001523m	orange1.1g000187m.g	scaffold00001	2819364	2825203	+	3183	656.026	583.406	297.401	179.387	453.404	346.523	668.571	344.709	3.13599	3.01182	1.54304	0.873198	2.12206	1.72173	3.10998	1.83784	AT1G01320.2		Tetratricopeptide repeat (TPR)-like superfamily protein
orange1.1g022192m	orange1.1g022192m.g	scaffold00001	2849734	2851871	+	906	317.235	178.148	178.443	157.946	145.77	102.048	109.63	68.386	5.32774	3.23108	3.25269	2.70108	2.3969	1.78133	1.79163	1.28095	AT3G61770.1		Acid phosphatase/vanadium-dependent haloperoxidase-related protein
orange1.1g024830m	orange1.1g022192m.g	scaffold00001	2849734	2851717	+	789	4.76516	28.8522	12.5578	43.0544	36.2297	21.9524	14.3698	2.61398	0.0918948	0.600892	0.26285	0.845471	0.684063	0.440023	0.269662	0.0562234	AT3G61770.1		Acid phosphatase/vanadium-dependent haloperoxidase-related protein
orange1.1g040810m	orange1.1g040810m.g	scaffold00001	2874025	2875468	-	1443	2432	1217	1437	1470	3464	1647	519	261	25.6441	13.8586	16.4461	15.7837	35.7618	18.0508	5.32534	3.06949	AT1G01300.1		Eukaryotic aspartyl protease family protein
orange1.1g013049m	orange1.1g013049m.g	scaffold00001	2893005	2895122	+	1353	799	424	983	831	1520	891	1379	783	8.98544	5.14947	11.9985	9.51617	16.7361	10.4148	15.0908	9.82101	AT4G00980.1		zinc knuckle (CCHC-type) family protein
orange1.1g048817m	orange1.1g048817m.g	scaffold00001	2899053	2900895	-	1842	6068	3462	2667	3262	5229	3240	6152	3526	50.1241	30.8839	23.9114	27.438	42.29	27.8179	49.4507	32.4852	AT1G01260.2		basic helix-loop-helix (bHLH) DNA-binding superfamily protein
orange1.1g029627m	orange1.1g029627m.g	scaffold00001	2913208	2913781	+	573	9	4	6	4	4	1	0	4	0.238989	0.11471	0.172929	0.108159	0.103995	0.0276004	0	0.118467	AT1G01250.1		Integrase-type DNA-binding superfamily protein
orange1.1g002048m	orange1.1g002048m.g	scaffold00001	2919633	2922561	+	2928	2636	1404	1883	2288	3845	2074	3047	1623	13.6982	7.87935	10.6207	12.1072	19.5629	11.2023	15.408	9.40675	AT2G46520.1		cellular apoptosis susceptibility protein, putative / importin-alpha re-exporter, putative
orange1.1g005368m	orange1.1g005368m.g	scaffold00001	2933857	2937670	+	2100	275.238	163.183	279.159	280.411	254.498	170.395	96.6689	49.7855	1.99425	1.27688	2.19536	2.06888	1.8054	1.28324	0.681575	0.402324	AT3G61830.1	ARF18	auxin response factor 18
orange1.1g005623m	orange1.1g005368m.g	scaffold00001	2933857	2937670	+	2064	2.0338	16.7785	35.2965	18.0175	9.93572	6.89591	4.72347	2.52604	0.014993	0.133579	0.282419	0.135252	0.071713	0.0528386	0.0338842	0.0207694	AT3G61830.1	ARF18	auxin response factor 18
orange1.1g006028m	orange1.1g005368m.g	scaffold00001	2933857	2937670	+	1995	10.7275	0.0381422	0.544309	8.57142	6.5664	6.70889	3.60761	6.68851	0.0818174	0.000314165	0.00450583	0.0665685	0.0490335	0.0531835	0.0267746	0.0568957	AT3G61830.1	ARF18	auxin response factor 18
orange1.1g024192m	orange1.1g024192m.g	scaffold00001	2944211	2945822	+	816	158	103	65	100	86	46	59	44	2.94617	2.07416	1.31551	1.89875	1.57006	0.891532	1.07055	0.915071	AT4G00950.1	MEE47	Protein of unknown function (DUF688)
orange1.1g034334m	orange1.1g034334m.g	scaffold00001	2981045	2983359	+	294	149.5	82	64.5	58	116.5	83	131	61.5	7.73721	4.58312	3.62313	3.05661	5.90319	4.46478	6.59736	3.54993	AT5G16950.1
orange1.1g034349m	orange1.1g034334m.g	scaffold00001	2981045	2983359	+	294	149.5	82	64.5	58	116.5	83	131	61.5	7.73721	4.58312	3.62313	3.05661	5.90319	4.46478	6.59736	3.54993	AT5G16950.1
orange1.1g035779m	orange1.1g035779m.g	scaffold00001	2985471	2988698	+	1980	0	0	0	0	0	1	0	0	0	0	0	0	0	0.00798738	0	0
orange1.1g032712m	orange1.1g032712m.g	scaffold00001	2989305	2989713	+	408	408	217	161	165	362	210	307	164	15.2156	8.73965	6.51685	6.26589	13.2177	8.14008	11.141	6.82144	AT4G10810.1
orange1.1g021641m	orange1.1g021641m.g	scaffold00001	3017975	3019359	+	930	1121.15	698.795	1019.28	823.499	1599.07	1072.51	1201.81	808.563	18.343	12.347	18.1001	13.7195	25.6149	18.2385	19.1337	14.7545	AT3G61850.4	DAG1	Dof-type zinc finger DNA-binding family protein
orange1.1g022872m	orange1.1g021641m.g	scaffold00001	3018483	3019359	+	876	782.855	443.213	627.71	755.501	973.919	559.485	831.191	496.436	13.5978	8.31387	11.8339	13.3626	16.5625	10.1008	14.0489	9.61727	AT3G61850.4	DAG1	Dof-type zinc finger DNA-binding family protein
orange1.1g005017m	orange1.1g005017m.g	scaffold00001	3039934	3043175	+	2160	259.495	223.559	190.774	331.241	442.544	291.947	435.623	256.162	1.82795	1.70072	1.4586	2.37602	3.05219	2.13757	2.98609	2.01258	AT5G41990.1	ATWNK8,WNK8	with no lysine (K) kinase 8
orange1.1g006528m	orange1.1g005017m.g	scaffold00001	3040124	3043175	+	1926	88.1835	36.9316	80.6277	44.881	80.0663	68.9363	104.859	54.9288	0.696661	0.315092	0.691353	0.361048	0.619301	0.566058	0.806116	0.48399	AT5G41990.1	ATWNK8,WNK8	with no lysine (K) kinase 8
orange1.1g006593m	orange1.1g005017m.g	scaffold00001	3040840	3043175	+	1920	221.825	80.354	183.196	156.65	325.308	197.022	308.683	202.138	1.75792	0.687703	1.57575	1.26412	2.52407	1.62286	2.38044	1.78665	AT5G41990.1	ATWNK8,WNK8	with no lysine (K) kinase 8
orange1.1g008504m	orange1.1g005017m.g	scaffold00001	3041068	3043175	+	1692	146.495	63.1543	38.4028	43.2267	190.079	66.0936	176.833	120.77	1.31738	0.613335	0.37483	0.395831	1.67356	0.617773	1.54742	1.2113	AT5G41990.1	ATWNK8,WNK8	with no lysine (K) kinase 8
orange1.1g039667m	orange1.1g039667m.g	scaffold00001	3045398	3045855	+	324	4	3	0	0	1	1	1	0	0.187848	0.15215	0	0	0.0459794	0.0488117	0.0456984	0	AT4G27745.1		Yippee family putative zinc-binding protein
orange1.1g033062m	orange1.1g033062m.g	scaffold00001	3051247	3051634	+	387	401	188	110	130	284	146	238	127	15.7661	7.98255	4.69412	5.20465	10.9324	5.96638	9.10567	5.5691	AT2G46600.1		Calcium-binding EF-hand family protein
orange1.1g001568m	orange1.1g001568m.g	scaffold00001	3061887	3066115	+	3156	1643	880	803.97	1068.39	1717.3	975.336	1798.86	1011.78	7.9212	4.58184	4.20702	5.24509	8.10619	4.8875	8.43929	5.44051	AT4G00900.1	ATECA2,ECA2	ER-type Ca2+-ATPase 2
orange1.1g004437m	orange1.1g001568m.g	scaffold00001	3061887	3064696	+	2262	0.00163318	1.95006e-05	0.0157108	3.80186	0.361511	6.82954	0.0759333	5.6103	1.09858e-05	1.41661e-07	0.000114704	0.0260413	0.00238088	0.0477494	0.000497033	0.0420907	AT4G00900.1	ATECA2,ECA2	ER-type Ca2+-ATPase 2
orange1.1g004441m	orange1.1g001568m.g	scaffold00001	3061887	3064696	+	2262	0.00163318	1.95006e-05	0.0157108	3.80186	0.361511	6.82954	0.0759333	5.6103	1.09858e-05	1.41661e-07	0.000114704	0.0260413	0.00238088	0.0477494	0.000497033	0.0420907	AT4G00900.1	ATECA2,ECA2	ER-type Ca2+-ATPase 2
orange1.1g043284m	orange1.1g043284m.g	scaffold00001	3076201	3077785	-	1584	338	188	212	236	327	215	317	198	3.24677	1.95028	2.21031	2.30842	3.0754	2.14661	2.96313	2.1213	AT5G16420.1		Pentatricopeptide repeat (PPR-like) superfamily protein
orange1.1g040346m	orange1.1g040346m.g	scaffold00001	3078224	3078938	-	714	476	288	199	196	265	169	276	173	10.1438	6.6281	4.60285	4.25321	5.52912	3.74333	5.72344	4.11188	AT4G09650.1	ATPD	ATP synthase delta-subunit gene
orange1.1g026548m	orange1.1g026548m.g	scaffold00001	3081808	3082605	+	714	661	459	326	331	503	312	254	180	14.0862	10.5635	7.54035	7.18271	10.4949	6.91076	5.26722	4.27825	AT1G01200.1	ATRAB-A3,ATRABA3,RABA3	RAB GTPase homolog A3
orange1.1g011664m	orange1.1g011664m.g	scaffold00001	3086653	3088096	-	1443	14091	9070	7846	8948	16157	9747	20291	12004	148.582	103.285	89.7954	96.0768	166.803	106.825	208.201	141.173	AT2G46620.1		P-loop containing nucleoside triphosphate hydrolases superfamily protein
orange1.1g021217m	orange1.1g021217m.g	scaffold00001	3095634	3097106	+	951	1434.93	819.866	880.389	811.994	1341.06	799.012	1550.6	804.974	22.9584	14.1663	15.2886	13.2291	21.0076	13.2875	24.1416	14.3646	AT3G61870.1
orange1.1g028805m	orange1.1g021217m.g	scaffold00001	3096056	3097106	+	612	0.0681571	2.13618	30.6129	0.00748512	18.9338	25.9917	34.406	53.0232	0.00169453	0.0573563	0.826086	0.000189499	0.460887	0.671666	0.832393	1.4703	AT3G61870.1
orange1.1g011479m	orange1.1g011479m.g	scaffold00001	3101632	3103087	+	1455	222	96	184	197	283	145	197	93	2.32156	1.08418	2.08846	2.09779	2.89756	1.57607	2.0047	1.08471	AT2G46630.1
orange1.1g023604m	orange1.1g023604m.g	scaffold00001	3113362	3114754	+	843	4	1	10	7	6	6	0	0	0.0721976	0.0194925	0.195905	0.128656	0.106031	0.112562	0	0	AT2G46640.2
orange1.1g032893m	orange1.1g032893m.g	scaffold00001	3119334	3120714	+	396	6465	4706	3193	3178	4482	3018	5962	3804	248.407	195.277	133.161	124.342	168.611	120.53	222.917	163.019	AT5G53560.1	ATB5-A,ATCB5-E,B5 #2,CB5-E	cytochrome B5 isoform E
orange1.1g033749m	orange1.1g033760m.g	scaffold00001	3176985	3177324	+	339	132	76	56.5	45.5	62.5	47	46.5	24.5	5.92468	3.68391	2.75246	2.07956	2.74656	2.19264	2.03095	1.22648	AT2G46690.1		SAUR-like auxin-responsive protein family
orange1.1g033760m	orange1.1g033760m.g	scaffold00001	3176985	3177324	+	339	132	76	56.5	45.5	62.5	47	46.5	24.5	5.92468	3.68391	2.75246	2.07956	2.74656	2.19264	2.03095	1.22648	AT2G46690.1		SAUR-like auxin-responsive protein family
orange1.1g036126m	orange1.1g036126m.g	scaffold00001	3182697	3183555	-	858	1	0	0	0	0	0	0	0	0.0177339	0	0	0	0	0	0	0	AT1G14720.1	ATXTH28,EXGT-A2,XTH28,XTR2	xyloglucan endotransglucosylase/hydrolase 28
orange1.1g010138m	orange1.1g010138m.g	scaffold00001	3204951	3208400	+	1554	1	2	1	3	1	0	0	1	0.00979128	0.0211482	0.0106273	0.0299109	0.00958644	0	0	0.0109205	AT2G46710.1		Rho GTPase activating protein with PAK-box/P21-Rho-binding domain
orange1.1g046178m	orange1.1g046178m.g	scaffold00001	3222010	3223558	+	1548	1154	720	908	946	1465	910	1147	659	11.3429	7.64286	9.68695	9.46845	14.0986	9.29694	10.9708	7.22448	AT1G32640.1	ATMYC2,JAI1,JIN1,MYC2,RD22BP1,ZBF1	Basic helix-loop-helix (bHLH) DNA-binding family protein
orange1.1g041517m	orange1.1g041517m.g	scaffold00001	3233072	3234056	-	984	920	523	486	563	1303	637	1353	691	14.226	8.73376	8.15668	8.86486	19.7269	10.238	20.3586	11.9172	AT1G01180.1		S-adenosyl-L-methionine-dependent methyltransferases superfamily protein
orange1.1g021385m	orange1.1g021385m.g	scaffold00001	3243381	3245581	+	942	121.84	79.6011	55.2532	66.5952	119.626	60.5867	55.4461	45.4425	1.96803	1.38855	0.968677	1.09534	1.89183	1.01718	0.871497	0.81866	AT4G00840.1		DHHC-type zinc finger family protein
orange1.1g022225m	orange1.1g021385m.g	scaffold00001	3243381	3245598	+	903	867.681	544.204	546.831	480.209	801.273	494.627	580.92	332.514	14.6205	9.90304	10.0009	8.23951	13.2191	8.66282	9.52521	6.24905	AT4G00840.1		DHHC-type zinc finger family protein
orange1.1g023152m	orange1.1g021385m.g	scaffold00001	3243381	3245328	+	861	11.486	1.19482	1.91494	0.195174	4.10343	1.78742	5.63075	8.043	0.202981	0.0228031	0.0367303	0.00351218	0.070999	0.0328316	0.0968298	0.158529	AT4G00840.1		DHHC-type zinc finger family protein
orange1.1g033877m	orange1.1g033877m.g	scaffold00001	3247162	3247495	-	333	267	242	160	141	174	162	75	45	12.1999	11.9417	7.93502	6.56045	7.78419	7.69379	3.33475	2.2933
orange1.1g012228m	orange1.1g012228m.g	scaffold00001	3251934	3255790	+	1407	12.5766	17.3903	17.1655	18.1882	24.7871	19.2794	41.4018	23.7275	0.136007	0.203098	0.201481	0.200288	0.262446	0.216704	0.435684	0.286187	AT1G01140.2	CIPK9,PKS6,SnRK3.12	CBL-interacting protein kinase 9
orange1.1g012394m	orange1.1g012228m.g	scaffold00001	3251934	3255751	+	1395	654.368	284.526	324.612	369.69	890.843	442.907	954.479	448.311	7.13737	3.35152	3.84293	4.10603	9.51339	5.02121	10.1307	5.45378	AT1G01140.2	CIPK9,PKS6,SnRK3.12	CBL-interacting protein kinase 9
orange1.1g013487m	orange1.1g012228m.g	scaffold00001	3251934	3255790	+	1329	8382.07	4867.28	5104.34	5432.05	11920	7639.53	11675.7	6906	95.9659	60.1805	63.4289	63.3283	133.616	90.9099	130.078	88.1849	AT1G01140.2	CIPK9,PKS6,SnRK3.12	CBL-interacting protein kinase 9
orange1.1g014191m	orange1.1g012228m.g	scaffold00001	3251934	3255555	+	1290	234.362	464.743	539.79	733.144	371.406	792.003	290.257	730.891	2.76432	5.91994	6.91047	8.80559	4.28911	9.70971	3.33149	9.61513	AT1G01140.2	CIPK9,PKS6,SnRK3.12	CBL-interacting protein kinase 9
orange1.1g018044m	orange1.1g012228m.g	scaffold00001	3252681	3255790	+	1086	728.163	784.59	654.393	476.189	984.029	907.275	1038.34	952.242	10.2021	11.8716	9.95132	6.79373	13.4985	13.2123	14.1565	14.8802	AT1G01140.2	CIPK9,PKS6,SnRK3.12	CBL-interacting protein kinase 9
orange1.1g018052m	orange1.1g012228m.g	scaffold00001	3252681	3255790	+	1086	728.163	784.59	654.393	476.189	984.029	907.275	1038.34	952.242	10.2021	11.8716	9.95132	6.79373	13.4985	13.2123	14.1565	14.8802	AT1G01140.2	CIPK9,PKS6,SnRK3.12	CBL-interacting protein kinase 9
orange1.1g009598m	orange1.1g009598m.g	scaffold00001	3264344	3265940	+	1596	1511	890	884	945	1841	1091	585	350	14.4053	9.1633	9.14727	9.17398	17.1842	10.8109	5.42712	3.72158	AT1G01120.1	KCS1	3-ketoacyl-CoA synthase 1
orange1.1g031741m	orange1.1g031741m.g	scaffold00001	3272512	3272974	+	462	711	413	303	312	560	283	369	191	23.4163	14.6894	10.8311	10.4634	18.0574	9.68755	11.8258	7.01591	AT2G46735.1
orange1.1g037576m	orange1.1g037576m.g	scaffold00001	3328491	3328815	+	324	61	23	22	26	56	23	101	54	2.86467	1.16648	1.12137	1.24333	2.57485	1.12267	4.61554	2.8284	AT3G61930.1
orange1.1g023688m	orange1.1g023688m.g	scaffold00001	3340765	3342387	+	837	1	1	0	3	4	1	0	0	0.0181788	0.0196322	0	0.0555334	0.0711939	0.0188949	0	0	AT2G46780.1		RNA-binding (RRM/RBD/RNP motifs) family protein
orange1.1g043204m	orange1.1g043204m.g	scaffold00001	3344860	3346375	+	1515	178	105	119	172	166	97	116	69	1.78771	1.13886	1.2972	1.75904	1.63231	1.01258	1.13368	0.77291	AT1G05600.2		Tetratricopeptide repeat (TPR)-like superfamily protein
orange1.1g000170m	orange1.1g000170m.g	scaffold00001	3363211	3373988	+	5853	3428	1950	4466	4842	6637	4198	6711	3895	8.91154	5.47458	12.6012	12.8176	16.8928	11.3431	16.9768	11.2933	AT4G00800.1		transducin family protein / WD-40 repeat family protein
orange1.1g013928m	orange1.1g013928m.g	scaffold00001	3375161	3377723	+	1305	4731.95	2519.47	3136.65	3375.17	5121.7	3046.72	3316.67	1785.36	55.1721	31.7244	39.6943	40.0723	58.4672	36.9225	37.6303	23.217	AT1G01090.1	PDH-E1 ALPHA	pyruvate dehydrogenase E1 alpha
orange1.1g014288m	orange1.1g013928m.g	scaffold00001	3375161	3377723	+	1284	320.822	176.411	165.186	113.775	282.122	179.904	181.087	118.477	3.8018	2.25764	2.12462	1.37291	3.27326	2.21587	2.08818	1.56588	AT1G01090.1	PDH-E1 ALPHA	pyruvate dehydrogenase E1 alpha
orange1.1g018048m	orange1.1g013928m.g	scaffold00001	3375161	3376733	+	1086	11.821	0.865169	13.4735	6.6498	14.3619	2.60259	13.3397	0.679667	0.16562	0.0130908	0.20489	0.0948718	0.197011	0.0379005	0.181871	0.0106208	AT1G01090.1	PDH-E1 ALPHA	pyruvate dehydrogenase E1 alpha
orange1.1g019523m	orange1.1g013928m.g	scaffold00001	3375932	3377723	+	1020	88.4864	13.2165	4.66152	3.47451	12.9569	6.73415	38.9734	4.47742	1.31998	0.212917	0.0754743	0.0527778	0.189238	0.104412	0.565736	0.0744938	AT1G01090.1	PDH-E1 ALPHA	pyruvate dehydrogenase E1 alpha
orange1.1g022096m	orange1.1g022096m.g	scaffold00001	3383479	3384638	+	909	28.7621	7.29873	23.4401	7.90649	38.6202	0.373331	20.907	21.0677	0.481446	0.13194	0.42586	0.134765	0.632935	0.0064953	0.340545	0.39332	AT1G01080.1		RNA-binding (RRM/RBD/RNP motifs) family protein
orange1.1g023297m	orange1.1g022096m.g	scaffold00001	3383479	3384673	+	855	1377.26	873.692	764.556	775.091	1243.4	784.633	1338.09	712.928	24.5098	16.7914	14.7678	14.0458	21.6646	14.5134	23.1721	14.1505	AT1G01080.1		RNA-binding (RRM/RBD/RNP motifs) family protein
orange1.1g012126m	orange1.1g012126m.g	scaffold00001	3386596	3388009	-	1413	157	108	102	115	139	83	111	68	1.69063	1.25596	1.19215	1.261	1.46548	0.928978	1.16313	0.816693	AT4G01400.3
orange1.1g042954m	orange1.1g042954m.g	scaffold00001	3390805	3395428	+	2163	665	377	964	883	1136	751	1160	656	4.67795	2.86404	7.36025	6.32504	7.82403	5.49102	7.94049	5.14683	AT5G24470.1	APRR5,PRR5	pseudo-response regulator 5
orange1.1g038323m	orange1.1g038323m.g	scaffold00001	3397892	3398510	+	618	649	308	348	368	669	323	219	103	15.9789	8.18949	9.29957	9.2261	16.1267	8.26577	5.24689	2.8284	AT4G01410.1		Late embryogenesis abundant (LEA) hydroxyproline-rich glycoprotein family
orange1.1g041429m	orange1.1g041429m.g	scaffold00001	3403696	3404923	+	1227	3519	1889	1912	2097	3604	1964	2287	1152	43.638	25.2978	25.7345	26.4797	43.7571	25.3143	27.5974	15.9331	AT3G61940.1	ATMTPA1,MTPA1	Cation efflux family protein
orange1.1g014958m	orange1.1g013752m.g	scaffold00001	3408300	3410174	+	1248	0	0.126368	0	0	0	0	0	0	0	0.00166386	0	0	0	0	0	0
orange1.1g015848m	orange1.1g013752m.g	scaffold00001	3408300	3410024	+	1200	0	0.863517	0	0	0	0	0	0	0	0.0118245	0	0	0	0	0	0
orange1.1g013752m	orange1.1g013752m.g	scaffold00001	3408622	3410174	+	1314	0	0.0101153	0	0	0	0	0	0	0	0.000126496	0	0	0	0	0	0
orange1.1g030898m	orange1.1g030898m.g	scaffold00001	3418587	3420525	+	510	0.0041356	0	1	2.03632e-09	6	4	1	0	0.000123384	0	0.0323819	6.18636e-11	0.175263	0.124039	0.0290319	0	AT2G46820.2	PSAP,PSI-P,PTAC8,TMP14	photosystem I P subunit
orange1.1g031864m	orange1.1g030898m.g	scaffold00001	3418587	3420333	+	456	0.995864	0	0	4.90352e-07	8.32874e-07	1.70929e-28	0	0	0.0332297	0	0	1.6661e-08	2.72096e-08	5.92815e-30	0	0	AT2G46820.2	PSAP,PSI-P,PTAC8,TMP14	photosystem I P subunit
orange1.1g033726m	orange1.1g030898m.g	scaffold00001	3418587	3419008	+	339	0	0	0	1	7.86538e-16	3.48584e-22	0	0	0	0	0	0.0457045	3.45643e-17	1.62621e-23	0	0	AT2G46820.2	PSAP,PSI-P,PTAC8,TMP14	photosystem I P subunit
orange1.1g033735m	orange1.1g030898m.g	scaffold00001	3418587	3419008	+	339	0	0	0	1	7.86538e-16	3.48584e-22	0	0	0	0	0	0.0457045	3.45643e-17	1.62621e-23	0	0	AT2G46820.2	PSAP,PSI-P,PTAC8,TMP14	photosystem I P subunit
orange1.1g004250m	orange1.1g004262m.g	scaffold00001	3457112	3462414	+	2298	2322.92	1316.48	2037.23	2173.42	2254.48	1419.48	2529.67	1471.13	15.3806	9.41367	14.6407	14.6539	14.6152	9.76894	16.2989	10.8641	AT1G01060.4	LHY,LHY1	Homeodomain-like superfamily protein
orange1.1g004251m	orange1.1g004262m.g	scaffold00001	3457112	3462414	+	2298	2322.92	1316.48	2037.23	2173.42	2254.48	1419.48	2529.67	1471.13	15.3806	9.41367	14.6407	14.6539	14.6152	9.76894	16.2989	10.8641	AT1G01060.4	LHY,LHY1	Homeodomain-like superfamily protein
orange1.1g004257m	orange1.1g004262m.g	scaffold00001	3457112	3462414	+	2298	2322.92	1316.48	2037.23	2173.42	2254.48	1419.48	2529.67	1471.13	15.3806	9.41367	14.6407	14.6539	14.6152	9.76894	16.2989	10.8641	AT1G01060.4	LHY,LHY1	Homeodomain-like superfamily protein
orange1.1g004258m	orange1.1g004262m.g	scaffold00001	3457112	3462414	+	2298	2322.92	1316.48	2037.23	2173.42	2254.48	1419.48	2529.67	1471.13	15.3806	9.41367	14.6407	14.6539	14.6152	9.76894	16.2989	10.8641	AT1G01060.4	LHY,LHY1	Homeodomain-like superfamily protein
orange1.1g004260m	orange1.1g004262m.g	scaffold00001	3457112	3462414	+	2298	2322.92	1316.48	2037.23	2173.42	2254.48	1419.48	2529.67	1471.13	15.3806	9.41367	14.6407	14.6539	14.6152	9.76894	16.2989	10.8641	AT1G01060.4	LHY,LHY1	Homeodomain-like superfamily protein
orange1.1g004262m	orange1.1g004262m.g	scaffold00001	3457112	3462414	+	2298	2322.92	1316.48	2037.23	2173.42	2254.48	1419.48	2529.67	1471.13	15.3806	9.41367	14.6407	14.6539	14.6152	9.76894	16.2989	10.8641	AT1G01060.4	LHY,LHY1	Homeodomain-like superfamily protein
orange1.1g004715m	orange1.1g004262m.g	scaffold00001	3457112	3462414	+	2205	573.474	370.114	596.864	478.195	487.791	274.627	438.221	318.575	3.95727	2.75817	4.47032	3.36012	3.29559	1.96972	2.9426	2.45186	AT1G01060.4	LHY,LHY1	Homeodomain-like superfamily protein
orange1.1g006139m	orange1.1g004262m.g	scaffold00001	3457112	3462079	+	1980	281.488	170.299	205.05	219.01	226.456	138.102	359.894	142.411	2.16314	1.41333	1.71027	1.71379	1.70384	1.10307	2.69126	1.2206	AT1G01060.4	LHY,LHY1	Homeodomain-like superfamily protein
orange1.1g004618m	orange1.1g004262m.g	scaffold00001	3457573	3462414	+	2226	2460.85	1561.24	3118.64	3035.13	2815.15	1282.96	3542.74	1614.72	16.821	11.5249	23.1373	21.1257	18.8401	9.11503	23.5646	12.3102	AT1G01060.4	LHY,LHY1	Homeodomain-like superfamily protein
orange1.1g045897m	orange1.1g045897m.g	scaffold00001	3471826	3474314	+	1857	0	0	0	2	0	0	0	0	0	0	0	0.0166869	0	0	0	0
orange1.1g040461m	orange1.1g040461m.g	scaffold00001	3478177	3479797	+	954	103	57	69	72	108	62	68	51	1.64278	0.981796	1.19446	1.16935	1.68649	1.02781	1.05537	0.907223	AT1G01050.1	AtPPa1,PPa1	pyrophosphorylase 1
orange1.1g015743m	orange1.1g015743m.g	scaffold00001	3507669	3508875	+	1206	1207	676	842	821	1717	1022	1794	914	15.2283	9.21073	11.5302	10.5476	21.2095	13.4021	22.0253	12.8615	AT2G46870.1	NGA1	AP2/B3-like transcriptional factor family protein
orange1.1g026819m	orange1.1g026819m.g	scaffold00001	3514517	3516623	+	699	339.253	219.918	177.314	213.898	303.496	206.739	264.685	189.37	7.38476	5.16985	4.18925	4.74121	6.46822	4.6775	5.60659	4.59755	AT1G01020.1	ARV1	Arv1-like protein
orange1.1g028469m	orange1.1g026819m.g	scaffold00001	3514517	3516191	+	627	0.0620739	0.0897709	0.0569886	0.00846057	5.47491	0.021673	7.04892	0.0523027	0.00150637	0.00235268	0.00150104	0.00020907	0.130082	0.000546666	0.166457	0.00141563	AT1G01020.1	ARV1	Arv1-like protein
orange1.1g029119m	orange1.1g026819m.g	scaffold00001	3514517	3515929	+	597	0.685926	0.991975	0.62973	0.0934913	0.0296935	0.239491	0.265362	0.577953	0.0174821	0.0273037	0.0174202	0.00242636	0.000740962	0.00634431	0.00658129	0.016429	AT1G01020.1	ARV1	Arv1-like protein
orange1.1g035726m	orange1.1g035726m.g	scaffold00001	3550163	3550469	-	306	5	4	1	1	3	4	5	6	0.248622	0.214799	0.0539698	0.0506334	0.146052	0.206732	0.241933	0.332753	AT3G10500.1	anac053,NAC053	NAC domain containing protein 53
orange1.1g036036m	orange1.1g036036m.g	scaffold00001	3554877	3555174	-	297	1	2	2	2	2	1	0	1	0.0512311	0.110654	0.11121	0.104336	0.100319	0.0532492	0	0.0571394	AT4G36160.1	ANAC076,NAC076,VND2	NAC domain containing protein 76
orange1.1g021577m	orange1.1g021577m.g	scaffold00001	3568111	3569044	+	933	0	0	1	0	3	0	0	0	0	0	0.0177007	0	0.0479014	0	0	0	AT2G41610.1
orange1.1g003872m	orange1.1g003872m.g	scaffold00001	3583908	3586281	+	2373	443	240	371	403	549	369	421	254	2.84051	1.66191	2.58195	2.63127	3.44654	2.45922	2.62682	1.81647	AT4G01570.1		Tetratricopeptide repeat (TPR)-like superfamily protein
orange1.1g033423m	orange1.1g033423m.g	scaffold00001	3586907	3587267	-	360	982	586	364	448	732	501	860	526	41.5049	26.7479	16.6982	19.2812	30.2912	22.0092	35.3706	24.7957	AT4G01575.1		serine protease inhibitor, Kazal-type family protein
orange1.1g006572m	orange1.1g006572m.g	scaffold00001	3605313	3608685	+	1923	2143.69	1369.11	1230.38	1280.03	2037.67	1379.9	2093.76	1172.44	16.9618	11.6991	10.5665	10.3133	15.7857	11.3485	16.1211	10.3468	AT2G46900.1
orange1.1g009170m	orange1.1g006572m.g	scaffold00001	3605313	3608056	+	1626	90.08	17.0432	41.8961	202.312	185.071	119.049	31.618	25.423	0.842943	0.172236	0.425525	1.92779	1.69561	1.15791	0.287912	0.265337	AT2G46900.1
orange1.1g013950m	orange1.1g006572m.g	scaffold00001	3607051	3608685	+	1302	64.2445	7.86752	22.724	6.65785	21.2793	8.03485	46.6098	29.1347	0.750784	0.0992937	0.288235	0.0792285	0.243475	0.0975969	0.530045	0.379745	AT2G46900.1
orange1.1g023834m	orange1.1g023858m.g	scaffold00001	3614392	3617185	+	831	222.41	103.805	120.248	103.904	139.756	78.8789	111.749	63.772	4.07233	2.05263	2.38972	1.93727	2.5054	1.50117	1.99109	1.30233	AT2G46910.1		Plastid-lipid associated protein PAP / fibrillin family protein
orange1.1g023858m	orange1.1g023858m.g	scaffold00001	3614392	3617185	+	831	222.41	103.805	120.248	103.904	139.756	78.8789	111.749	63.772	4.07233	2.05263	2.38972	1.93727	2.5054	1.50117	1.99109	1.30233	AT2G46910.1		Plastid-lipid associated protein PAP / fibrillin family protein
orange1.1g028321m	orange1.1g023858m.g	scaffold00001	3614741	3617185	+	633	45.9792	38.2965	38.366	20.2265	26.0519	18.5073	29.807	24.8611	1.10522	0.994145	1.00096	0.49508	0.613118	0.46239	0.697204	0.666512	AT2G46910.1		Plastid-lipid associated protein PAP / fibrillin family protein
orange1.1g029896m	orange1.1g023858m.g	scaffold00001	3614905	3617185	+	558	0.399655	0.364601	0.712792	12.9873	0.145312	0.245038	0.231512	0.531566	0.0108979	0.0107369	0.021096	0.360614	0.0038795	0.00694493	0.00614308	0.0161665	AT2G46910.1		Plastid-lipid associated protein PAP / fibrillin family protein
orange1.1g029915m	orange1.1g023858m.g	scaffold00001	3614905	3617185	+	558	0.399655	0.364601	0.712792	12.9873	0.145312	0.245038	0.231512	0.531566	0.0108979	0.0107369	0.021096	0.360614	0.0038795	0.00694493	0.00614308	0.0161665	AT2G46910.1		Plastid-lipid associated protein PAP / fibrillin family protein
orange1.1g029932m	orange1.1g023858m.g	scaffold00001	3614905	3617185	+	558	0.399655	0.364601	0.712792	12.9873	0.145312	0.245038	0.231512	0.531566	0.0108979	0.0107369	0.021096	0.360614	0.0038795	0.00694493	0.00614308	0.0161665	AT2G46910.1		Plastid-lipid associated protein PAP / fibrillin family protein
orange1.1g032121m	orange1.1g023858m.g	scaffold00001	3614905	3616991	+	444	0.00188594	0.00059229	0.000116333	0.00286672	1.6135e-05	1.22869e-07	1.92708e-05	0.000333235	6.46301e-05	2.19203e-05	4.32704e-06	0.000100037	5.4137e-07	4.37651e-09	6.42632e-07	1.27368e-05	AT2G46910.1		Plastid-lipid associated protein PAP / fibrillin family protein
orange1.1g007786m	orange1.1g007793m.g	scaffold00001	3626472	3628242	-	1770	345	184	267.5	271	353	199.5	233.5	132.5	2.96576	1.7082	2.49587	2.37222	2.97105	1.78254	1.95326	1.27038	AT1G02290.1
orange1.1g007793m	orange1.1g007793m.g	scaffold00001	3626472	3628242	-	1770	345	184	267.5	271	353	199.5	233.5	132.5	2.96576	1.7082	2.49587	2.37222	2.97105	1.78254	1.95326	1.27038	AT1G02290.1
orange1.1g027849m	orange1.1g027849m.g	scaffold00001	3630440	3631452	+	657	77.3211	9.28441	38.1938	0.589064	44.1527	16.7517	17.0298	0.323286	1.7907	0.232211	0.960062	0.0138917	1.00115	0.403239	0.383788	0.00835052	AT2G22475.1	GEM	GRAM domain family protein
orange1.1g027984m	orange1.1g027849m.g	scaffold00001	3630440	3631452	+	651	364.518	305.129	292.211	353.17	295.199	197.459	75.1646	52.4816	8.51978	7.70188	7.41289	8.40546	6.75527	4.79695	1.70954	1.3681	AT2G22475.1	GEM	GRAM domain family protein
orange1.1g031644m	orange1.1g027849m.g	scaffold00001	3630440	3631199	+	471	10.1483	0.0109756	0.593522	10.2008	6.63196	4.66585	4.6356	0.00290969	0.32784	0.000382913	0.0208108	0.335562	0.209763	0.156668	0.145724	0.000104838	AT2G22475.1	GEM	GRAM domain family protein
orange1.1g032028m	orange1.1g027849m.g	scaffold00001	3630932	3631452	+	447	0.0129191	0.575969	0.00195872	1.03943	0.0160314	2.12349	0.169984	4.1922	0.000439759	0.0211732	7.23664e-05	0.0360284	0.000534284	0.0751297	0.00563048	0.159157	AT2G22475.1	GEM	GRAM domain family protein
orange1.1g018568m	orange1.1g018568m.g	scaffold00001	3639621	3642473	+	1065	64002.9	35313.4	28627.6	34450.6	63767.6	36384.4	47008.7	24470.3	914.409	544.859	443.923	501.195	891.988	540.3	653.544	389.926	AT1G02305.1		Cysteine proteinases superfamily protein
orange1.1g022267m	orange1.1g018568m.g	scaffold00001	3639621	3642112	+	903	361.429	91.2691	48.9683	151.599	331.48	160.655	296.293	83.626	6.09012	1.66085	0.89557	2.60117	5.46863	2.81368	4.85825	1.57161	AT1G02305.1		Cysteine proteinases superfamily protein
orange1.1g023657m	orange1.1g018568m.g	scaffold00001	3639621	3641830	+	840	4.45782	21.8828	42.5048	46.1059	39.4709	41.9642	74.3669	48.1796	0.0807484	0.428073	0.835662	0.850424	0.700013	0.790077	1.31083	0.973366	AT1G02305.1		Cysteine proteinases superfamily protein
orange1.1g018707m	orange1.1g018568m.g	scaffold00001	3640176	3642473	+	1056	1482.03	1312.11	947.145	1137.65	1044.42	1325.38	1255.83	1393.78	21.3542	20.4175	14.8124	16.6918	14.734	19.8493	17.6081	22.3987	AT1G02305.1		Cysteine proteinases superfamily protein
orange1.1g018877m	orange1.1g018568m.g	scaffold00001	3640260	3642473	+	1050	2367.05	1976.47	2113.36	2179.32	2334.2	2231.46	3502.34	2538.19	34.3011	30.9312	33.2397	32.1582	33.1174	33.6101	49.3873	41.0229	AT1G02305.1		Cysteine proteinases superfamily protein
orange1.1g025695m	orange1.1g018568m.g	scaffold00001	3641001	3642473	+	750	230.951	3021.66	3047.28	1742.55	273.462	2513.49	404.725	2669.39	4.68543	66.2033	67.1	35.9984	5.4318	53.0012	7.98996	60.4009	AT1G02305.1		Cysteine proteinases superfamily protein
orange1.1g027054m	orange1.1g018568m.g	scaffold00001	3641174	3642473	+	690	133.728	884.574	1301.18	563.906	237.305	969.759	181.953	929.24	2.94892	21.0659	31.143	12.6624	5.12348	22.2272	3.90442	22.8545	AT1G02305.1		Cysteine proteinases superfamily protein
orange1.1g000835m	orange1.1g000835m.g	scaffold00001	3645827	3658930	+	3792	500.134	234.171	492.996	458.488	1065.62	503.061	1572.21	935.727	2.00682	1.01475	2.14708	1.87335	4.18641	2.09808	6.13886	4.18768	AT3G62010.1
orange1.1g000850m	orange1.1g000835m.g	scaffold00001	3645827	3658930	+	3765	3622	1375.08	2007.06	2727.52	5011.1	2164.43	4930.47	2370.4	14.6377	6.00147	8.80376	11.2244	19.8279	9.09176	19.3896	10.6844	AT3G62010.1
orange1.1g000958m	orange1.1g000835m.g	scaffold00001	3645827	3658930	+	3627	946.005	552.729	870.83	760.814	1165.68	953.028	1776.52	842.231	3.96859	2.50414	3.96513	3.25005	4.78784	4.15554	7.25218	3.94072	AT3G62010.1
orange1.1g001191m	orange1.1g000835m.g	scaffold00001	3650105	3658930	+	3384	1842.95	1731.95	1944.06	2015.34	2337.52	2153.46	3767.66	2766.76	8.28656	8.41007	9.48751	9.22735	10.2904	10.0641	16.485	13.875	AT3G62010.1
orange1.1g043870m	orange1.1g043870m.g	scaffold00001	3660741	3664117	+	1581	5	1	3	1	10	5	4	4	0.0481203	0.0103935	0.0313373	0.00980002	0.0942273	0.0500158	0.0374606	0.0429359	AT1G27680.1	APL2	ADPGLC-PPase large subunit
orange1.1g045553m	orange1.1g045553m.g	scaffold00001	3671498	3674747	-	3249	204	143	176	182	238	163	226	117	0.955369	0.723237	0.894613	0.867922	1.09128	0.793428	1.02992	0.611123	AT3G02130.1	RPK2,TOAD2	receptor-like protein kinase 2
orange1.1g039993m	orange1.1g039993m.g	scaffold00001	3686335	3687045	+	357	0	0	0	1	0	1	1	0	0	0	0	0.0434001	0	0.0442997	0.0414742	0	AT5G03050.1
orange1.1g042474m	orange1.1g042474m.g	scaffold00001	3690056	3691023	+	768	1	2	0	0	0	0	2	0	0.019812	0.0427921	0	0	0	0	0.038558	0	AT4G01630.1	ATEXP17,ATEXPA17,ATHEXP ALPHA 1.13,EXPA17	expansin A17
orange1.1g024387m	orange1.1g024387m.g	scaffold00001	3713888	3717224	+	807	150.637	88.0731	57.9904	58.3486	127.416	47.2778	117.382	53.1145	2.84019	1.79335	1.18674	1.12025	2.35211	0.926517	2.15364	1.11694	AT3G62030.1	ROC4	rotamase CYP 4
orange1.1g024478m	orange1.1g024387m.g	scaffold00001	3713888	3717224	+	804	2908.75	1679.83	1289.34	1447.64	2321.37	1260.26	2186.9	1133.52	55.0479	34.3324	26.4839	27.8974	43.0127	24.7898	40.2735	23.9256	AT3G62030.1	ROC4	rotamase CYP 4
orange1.1g027269m	orange1.1g024387m.g	scaffold00001	3713888	3716672	+	678	27.8326	1.65194	1.57554	26.4921	2.2492	25.5377	15.5179	0.595589	0.624617	0.0400367	0.0383771	0.605404	0.0494204	0.595691	0.338883	0.0149076	AT3G62030.1	ROC4	rotamase CYP 4
orange1.1g025245m	orange1.1g024387m.g	scaffold00001	3714689	3717224	+	768	51.6589	56.9854	63.875	33.6572	34.9432	89.5134	36.485	34.3024	1.02347	1.21926	1.37354	0.679009	0.677812	1.8433	0.703395	0.757977	AT3G62030.1	ROC4	rotamase CYP 4
orange1.1g026524m	orange1.1g024387m.g	scaffold00001	3715267	3717224	+	714	60.5177	59.7284	61.6105	22.9269	22.5094	54.2051	46.3489	54.7328	1.28966	1.3746	1.42505	0.497514	0.469649	1.20064	0.961142	1.30089	AT3G62030.1	ROC4	rotamase CYP 4
orange1.1g026537m	orange1.1g024387m.g	scaffold00001	3715267	3717224	+	714	60.5177	59.7284	61.6105	22.9269	22.5094	54.2051	46.3489	54.7328	1.28966	1.3746	1.42505	0.497514	0.469649	1.20064	0.961142	1.30089	AT3G62030.1	ROC4	rotamase CYP 4
orange1.1g007181m	orange1.1g007181m.g	scaffold00001	3721197	3726163	+	1845	2331	1352.38	1193	1304	2097.68	1308	2211	1291	19.2237	12.0447	10.6786	10.9507	16.9376	11.2119	17.7435	11.8747	AT4G01660.1	ABC1,ATABC1,ATATH10	ABC transporter 1
orange1.1g011921m	orange1.1g007181m.g	scaffold00001	3721197	3725010	+	1428	3.78026e-06	9.62255	2.13439e-05	0.00280691	3.30103	0.000117168	1.56445e-05	2.58108e-05	4.02795e-08	0.110728	2.46842e-07	3.04551e-05	0.0344374	1.29762e-06	1.6221e-07	3.06736e-07	AT4G01660.1	ABC1,ATABC1,ATATH10	ABC transporter 1
orange1.1g014548m	orange1.1g014548m.g	scaffold00001	3728264	3731421	+	1272	6.81554	0.0940873	19.9867	17.331	25.158	11.7784	0.156214	0.0141091	0.0815274	0.00121545	0.259493	0.211103	0.294644	0.146443	0.00181835	0.000188237	AT3G62060.1		Pectinacetylesterase family protein
orange1.1g015266m	orange1.1g014548m.g	scaffold00001	3728264	3731891	+	1233	1112.58	569.731	577.082	670.029	919.776	412.703	402.775	180.178	13.7296	7.59279	7.72941	8.41956	11.1129	5.29351	4.83667	2.47988	AT3G62060.1		Pectinacetylesterase family protein
orange1.1g020169m	orange1.1g014548m.g	scaffold00001	3728264	3730508	+	993	2.78683	6.02352e-08	7.97296	2.73225	3.14394	5.21955	1.06055e-05	4.99407	0.0427024	9.96772e-10	0.1326	0.0426315	0.0471664	0.0831291	1.58134e-07	0.0853489	AT3G62060.1		Pectinacetylesterase family protein
orange1.1g020823m	orange1.1g014548m.g	scaffold00001	3728264	3730597	+	966	12.0649	16.517	15.7884	16.2554	10.1845	7.93569	5.88485	1.70971e-05	0.190036	0.280964	0.269918	0.260723	0.157061	0.12992	0.0901996	3.00357e-07	AT3G62060.1		Pectinacetylesterase family protein
orange1.1g022338m	orange1.1g014548m.g	scaffold00001	3728783	3731891	+	897	124.762	80.6573	134.17	114.649	14.7432	125.364	28.1852	69.8136	2.11631	1.47756	2.47022	1.98032	0.244854	2.21028	0.465237	1.32081	AT3G62060.1		Pectinacetylesterase family protein
orange1.1g013999m	orange1.1g013999m.g	scaffold00001	3768774	3771472	+	1299	275.065	147.773	169.959	153.47	244.693	172.578	283.087	122.292	3.22193	1.86931	2.16077	1.83051	2.80622	2.10109	3.22669	1.59765	AT3G62080.2		SNF7 family protein
orange1.1g019111m	orange1.1g013999m.g	scaffold00001	3769471	3771472	+	1041	38.1999	22.93	10.5347	92.2367	60.4884	56.9716	140.496	196.148	0.558345	0.361949	0.167125	1.37281	0.865626	0.865521	1.99829	3.1976	AT3G62080.2		SNF7 family protein
orange1.1g021226m	orange1.1g013999m.g	scaffold00001	3769564	3771472	+	948	150.736	112.296	41.5063	28.2936	159.818	84.4501	189.417	7.55996	2.41935	1.94649	0.723065	0.462422	2.51145	1.40884	2.9584	0.135333	AT3G62080.2		SNF7 family protein
orange1.1g014922m	orange1.1g014922m.g	scaffold00001	3790899	3794552	+	1251	1367.94	787.606	1102.36	1107.69	2163.51	1137.98	2025.87	1162.15	16.638	10.3454	14.5526	13.7189	25.7638	14.3862	23.9773	15.7651	AT4G01690.1	HEMG1,PPO1,PPOX	Flavin containing amine oxidoreductase family
orange1.1g021604m	orange1.1g014922m.g	scaffold00001	3791805	3794552	+	933	92.0245	123.701	97.3176	70.1522	29.2281	121.519	164.546	108.923	1.50076	2.17865	1.72259	1.16498	0.466689	2.05983	2.61127	1.98121	AT4G01690.1	HEMG1,PPO1,PPOX	Flavin containing amine oxidoreductase family
orange1.1g021616m	orange1.1g014922m.g	scaffold00001	3791805	3794552	+	933	92.0245	123.701	97.3176	70.1522	29.2281	121.519	164.546	108.923	1.50076	2.17865	1.72259	1.16498	0.466689	2.05983	2.61127	1.98121	AT4G01690.1	HEMG1,PPO1,PPOX	Flavin containing amine oxidoreductase family
orange1.1g035700m	orange1.1g035700m.g	scaffold00001	3797447	3798306	+	540	2	6	5	4	6	3	0	0	0.0563543	0.18258	0.152914	0.114769	0.165526	0.0878612	0	0	AT3G62100.1	IAA30	indole-3-acetic acid inducible 30
orange1.1g040711m	orange1.1g040711m.g	scaffold00001	3810277	3813168	+	1506	1515	862	1269	1329	2165	1214	1706	902	15.3066	9.40539	13.9158	13.6728	21.4161	12.7486	16.7726	10.1642	AT4G01720.1	AtWRKY47,WRKY47	WRKY family transcription factor
orange1.1g008418m	orange1.1g008418m.g	scaffold00001	3813228	3818486	+	1701	21	11	45	24	43	36	39	30	0.187848	0.106263	0.436898	0.218608	0.376593	0.334709	0.339474	0.299302	AT4G01730.1		DHHC-type zinc finger family protein
orange1.1g029226m	orange1.1g029226m.g	scaffold00001	3825508	3827484	+	594	572	314	275	344	427	307	372	214	14.6521	8.68636	7.64572	8.97286	10.709	8.17375	9.27262	6.11392	AT4G01790.1		Ribosomal protein L7Ae/L30e/S12e/Gadd45 family protein
orange1.1g012971m	orange1.1g012971m.g	scaffold00001	3850355	3851714	+	1359	519.5	309.5	432	409	502	279	437	242	5.81643	3.74228	5.24972	4.66297	5.50291	3.24679	4.76111	3.02196	AT3G62130.1		Pyridoxal phosphate (PLP)-dependent transferases superfamily protein
orange1.1g012991m	orange1.1g012971m.g	scaffold00001	3850355	3851714	+	1359	519.5	309.5	432	409	502	279	437	242	5.81643	3.74228	5.24972	4.66297	5.50291	3.24679	4.76111	3.02196	AT3G62130.1		Pyridoxal phosphate (PLP)-dependent transferases superfamily protein
orange1.1g028180m	orange1.1g028180m.g	scaffold00001	3856292	3858270	+	639	710	487	398	405	694	471	688	446	16.9063	12.5234	10.2862	9.82003	16.1796	11.6571	15.9417	11.8448	AT3G62140.1
orange1.1g016527m	orange1.1g016527m.g	scaffold00001	3878523	3879927	+	1167	166	83	63	59	107	61	79	43	2.16435	1.1687	0.891542	0.783321	1.36591	0.826663	1.00231	0.625302	AT4G01840.1	ATKCO5,ATTPK5,KCO5,TPK5	Ca2+ activated outward rectifying K+ channel 5
orange1.1g039468m	orange1.1g039468m.g	scaffold00001	3886356	3895258	+	3849	2046	1141	1337	1586	2409	1434	2005	1211	8.08813	4.87116	5.73661	6.38431	9.32389	5.89211	7.71281	5.33935	AT2G47010.2
orange1.1g035755m	orange1.1g035755m.g	scaffold00001	3914023	3914716	+	219	26	11	13	26	58	28	63	28	1.80642	0.82536	0.980328	1.83945	3.94541	2.02201	4.25934	2.16973	AT3G62190.1		Chaperone DnaJ-domain superfamily protein
orange1.1g044693m	orange1.1g044693m.g	scaffold00001	3915869	3919185	+	2694	4462	2555	3973	4603	7019	4443	7837	4446	25.2013	15.5843	24.3553	26.4729	38.8138	26.0824	43.0723	28.0068	AT3G17450.1		hAT dimerisation domain-containing protein
orange1.1g042010m	orange1.1g042010m.g	scaffold00001	3920062	3920318	+	153	10	9	7	12	24	13	37	24	0.994487	0.966597	0.755577	1.2152	2.33684	1.34376	3.5806	2.66203	AT3G62190.1		Chaperone DnaJ-domain superfamily protein
orange1.1g001971m	orange1.1g001971m.g	scaffold00001	3934009	3939516	+	2967	4709.63	2256.06	4089.12	4934.15	7272.17	4139.28	4632.09	2552.81	24.1524	12.4947	22.7606	25.7664	36.5136	22.0636	23.1156	14.6013	AT3G60030.1	SPL12	squamosa promoter-binding protein-like 12
orange1.1g002122m	orange1.1g001971m.g	scaffold00001	3934009	3939516	+	2895	1106.71	710.49	765.193	959.778	1386.34	781.096	944.804	445.901	5.81668	4.03277	4.3651	5.13666	7.13396	4.26703	4.83214	2.61386	AT3G60030.1	SPL12	squamosa promoter-binding protein-like 12
orange1.1g003063m	orange1.1g001971m.g	scaffold00001	3934009	3938518	+	2556	13.2223	15.3481	58.9136	38.822	77.2933	58.7026	19.8154	11.0933	0.0787111	0.098671	0.380651	0.235329	0.450494	0.363217	0.114786	0.0736536	AT3G60030.1	SPL12	squamosa promoter-binding protein-like 12
orange1.1g004091m	orange1.1g001971m.g	scaffold00001	3934009	3938411	+	2325	17.2484	18.9663	36.9593	92.9466	17.2305	34.7012	22.3431	16.0315	0.11288	0.134046	0.262526	0.619398	0.110404	0.236043	0.142287	0.117016	AT3G60030.1	SPL12	squamosa promoter-binding protein-like 12
orange1.1g004246m	orange1.1g001971m.g	scaffold00001	3934009	3938411	+	2301	16.3329	9.77131	5.54229	44.6701	24.7072	9.65083	28.347	8.43911	0.108004	0.06978	0.0397782	0.300787	0.159962	0.0663311	0.182405	0.0622404	AT3G60030.1	SPL12	squamosa promoter-binding protein-like 12
orange1.1g006174m	orange1.1g001971m.g	scaffold00001	3934009	3937347	+	1977	0.00614588	13.5775	15.2333	25.3297	11.1182	27.5876	0.00291329	18.6895	4.73008e-05	0.112852	0.12725	0.19851	0.0837791	0.220687	2.18184e-05	0.160429	AT3G60030.1	SPL12	squamosa promoter-binding protein-like 12
orange1.1g007712m	orange1.1g001971m.g	scaffold00001	3934009	3936895	+	1779	32.3202	21.4849	78.6302	63.7364	46.1787	30.6623	64.8867	37.7991	0.276432	0.198451	0.729937	0.555099	0.3867	0.272582	0.54004	0.360576	AT3G60030.1	SPL12	squamosa promoter-binding protein-like 12
orange1.1g007870m	orange1.1g001971m.g	scaffold00001	3934009	3937002	+	1761	2.81272	5.11985	3.21374	11.8828	0.762783	3.68381	2.66308	0.0229248	0.0243029	0.0477741	0.0301386	0.104549	0.00645283	0.0330832	0.0223908	0.000220922	AT3G60030.1	SPL12	squamosa promoter-binding protein-like 12
orange1.1g007883m	orange1.1g001971m.g	scaffold00001	3934009	3937002	+	1761	2.81272	5.11985	3.21374	11.8828	0.762783	3.68381	2.66308	0.0229248	0.0243029	0.0477741	0.0301386	0.104549	0.00645283	0.0330832	0.0223908	0.000220922	AT3G60030.1	SPL12	squamosa promoter-binding protein-like 12
orange1.1g008080m	orange1.1g001971m.g	scaffold00001	3934009	3937123	+	1737	64.306	90.9102	117.77	197.628	142.48	196.697	99.7911	62.6545	0.563303	0.860018	1.11971	1.76282	1.22198	1.79089	0.850625	0.612132	AT3G60030.1	SPL12	squamosa promoter-binding protein-like 12
orange1.1g005557m	orange1.1g001971m.g	scaffold00001	3935710	3939516	+	2076	1202.67	870.616	864.107	815.055	1087.7	774.166	1135.23	666.268	8.81476	6.89118	6.87404	6.083	7.80533	5.89761	8.0966	5.44645	AT3G60030.1	SPL12	squamosa promoter-binding protein-like 12
orange1.1g005567m	orange1.1g001971m.g	scaffold00001	3935710	3939516	+	2076	1202.67	870.616	864.107	815.055	1087.7	774.166	1135.23	666.268	8.81476	6.89118	6.87404	6.083	7.80533	5.89761	8.0966	5.44645	AT3G60030.1	SPL12	squamosa promoter-binding protein-like 12
orange1.1g032550m	orange1.1g032550m.g	scaffold00001	3943809	3944634	+	417	0	1	0	0	0	0	0	0	0	0.0394057	0	0	0	0	0	0	AT2G43670.1		Carbohydrate-binding X8 domain superfamily protein
orange1.1g016192m	orange1.1g015873m.g	scaffold00001	3945623	3946805	-	1182	49762.5	26493.5	21943.5	25232	44304	24010	35520	18074	640.583	368.313	306.592	330.745	558.385	321.251	444.94	259.495	AT4G01850.1	AtSAM2,MAT2,SAM-2,SAM2	S-adenosylmethionine synthetase 2
orange1.1g016215m	orange1.1g015873m.g	scaffold00001	3945623	3946805	-	1182	49762.5	26493.5	21943.5	25232	44304	24010	35520	18074	640.583	368.313	306.592	330.745	558.385	321.251	444.94	259.495	AT4G01850.1	AtSAM2,MAT2,SAM-2,SAM2	S-adenosylmethionine synthetase 2
orange1.1g033214m	orange1.1g033214m.g	scaffold00001	3966274	3968199	+	378	1848	1254	812	750	1390	973	1404	908	74.3876	54.513	35.4761	30.7417	54.7812	40.709	54.9948	40.7649	AT3G15580.1	APG8H,ATG8I	Ubiquitin-like superfamily protein
orange1.1g046931m	orange1.1g046931m.g	scaffold00001	3981802	3982579	+	777	1	2	3	1	5	4	3	1	0.0195826	0.0422964	0.0637635	0.0199406	0.0958644	0.0814157	0.0571671	0.0218409	AT2G47140.1		NAD(P)-binding Rossmann-fold superfamily protein
orange1.1g014565m	orange1.1g014565m.g	scaffold00001	3985661	3988865	+	1269	495.226	312.414	215.037	333.85	536	372.992	589	345.396	5.93789	4.04542	2.79848	4.07614	6.29233	4.64844	6.87226	4.619	AT1G10660.3
orange1.1g018880m	orange1.1g014565m.g	scaffold00001	3985661	3988360	+	1050	3.77537	3.58606	3.96365	9.14952	7.96915e-06	0.0094708	5.216e-07	12.6047	0.0547093	0.0561206	0.0623416	0.135011	1.13066e-07	0.000142648	7.3552e-09	0.203721	AT1G10660.3
orange1.1g031604m	orange1.1g031604m.g	scaffold00001	3989929	3990400	-	471	1097	589	407	454	856	471	767	428	35.4386	20.5489	14.2707	14.9346	27.0746	15.815	24.1113	15.4211	AT2G47110.1	UBQ6	ubiquitin 6
orange1.1g024198m	orange1.1g024198m.g	scaffold00001	3999285	4001217	+	816	388	204	203	200	287	172	221	151	7.23489	4.10804	4.10845	3.79751	5.23962	3.33356	4.01004	3.14036	AT1G02475.1		Polyketide cyclase/dehydrase and lipid transport superfamily protein
orange1.1g015615m	orange1.1g015632m.g	scaffold00001	4059235	4061906	+	1212	397.243	215.144	176.15	236.458	322.469	206.012	234.035	163.91	4.98705	2.9169	2.40023	3.02281	3.96364	2.68819	2.85906	2.29507	AT5G26751.1	ATSK11,SK 11	shaggy-related kinase 11
orange1.1g015632m	orange1.1g015632m.g	scaffold00001	4059235	4061906	+	1212	397.243	215.144	176.15	236.458	322.469	206.012	234.035	163.91	4.98705	2.9169	2.40023	3.02281	3.96364	2.68819	2.85906	2.29507	AT5G26751.1	ATSK11,SK 11	shaggy-related kinase 11
orange1.1g015645m	orange1.1g015632m.g	scaffold00001	4059235	4061906	+	1212	397.243	215.144	176.15	236.458	322.469	206.012	234.035	163.91	4.98705	2.9169	2.40023	3.02281	3.96364	2.68819	2.85906	2.29507	AT5G26751.1	ATSK11,SK 11	shaggy-related kinase 11
orange1.1g015662m	orange1.1g015632m.g	scaffold00001	4059235	4061906	+	1212	397.243	215.144	176.15	236.458	322.469	206.012	234.035	163.91	4.98705	2.9169	2.40023	3.02281	3.96364	2.68819	2.85906	2.29507	AT5G26751.1	ATSK11,SK 11	shaggy-related kinase 11
orange1.1g018514m	orange1.1g015632m.g	scaffold00001	4059235	4061646	+	1065	118.265	20.7528	61.502	35.2274	53.035	51.4056	122.369	43.5605	1.68966	0.320201	0.9537	0.512495	0.741859	0.763362	1.70125	0.694122	AT5G26751.1	ATSK11,SK 11	shaggy-related kinase 11
orange1.1g022520m	orange1.1g015632m.g	scaffold00001	4059235	4060953	+	891	0.0011074	0.00191365	0.000898838	0.0735278	0.00348459	0.00266378	0.00108642	0.0187819	1.8911e-05	3.52922e-05	1.666e-05	0.00127859	5.82616e-05	4.72813e-05	1.80537e-05	0.000357729	AT5G26751.1	ATSK11,SK 11	shaggy-related kinase 11
orange1.1g017341m	orange1.1g015632m.g	scaffold00001	4059416	4061906	+	1122	101.769	37.5844	6.71854	15.6004	147.647	11.0633	108.429	10.5416	1.38011	0.550439	0.0988905	0.215428	1.96038	0.155942	1.43086	0.159443	AT5G26751.1	ATSK11,SK 11	shaggy-related kinase 11
orange1.1g022797m	orange1.1g015632m.g	scaffold00001	4059874	4061906	+	879	51.992	110.541	75.0911	16.633	78.2235	62.2383	111.529	48.6201	0.89999	2.06646	1.41082	0.293184	1.32573	1.1198	1.87864	0.938683	AT5G26751.1	ATSK11,SK 11	shaggy-related kinase 11
orange1.1g022799m	orange1.1g015632m.g	scaffold00001	4059874	4061906	+	879	51.992	110.541	75.0911	16.633	78.2235	62.2383	111.529	48.6201	0.89999	2.06646	1.41082	0.293184	1.32573	1.1198	1.87864	0.938683	AT5G26751.1	ATSK11,SK 11	shaggy-related kinase 11
orange1.1g040748m	orange1.1g040748m.g	scaffold00001	4065043	4067258	+	1755	1	1	0	1	6	1	0	0	0.00866988	0.00936305	0	0.00882839	0.050931	0.0090114	0	0	AT1G02460.1		Pectin lyase-like superfamily protein
orange1.1g040538m	orange1.1g040538m.g	scaffold00001	4074671	4075130	+	459	3	2	0	1	5	0	0	1	0.0994487	0.0715998	0	0.0337556	0.16228	0	0	0.0369726
orange1.1g026531m	orange1.1g026531m.g	scaffold00001	4100635	4104215	+	714	14.996	28.3836	41.0444	35.5596	56.8463	30.1118	29.9292	11.6513	0.319571	0.653227	0.949353	0.771645	1.18608	0.666972	0.620644	0.276929	AT4G01900.1	GLB1,PII	GLNB1 homolog
orange1.1g029477m	orange1.1g026531m.g	scaffold00001	4100635	4104215	+	582	905.008	610.617	430.955	386.441	617.157	379.888	484.072	254.349	23.6603	17.2401	12.2287	10.2877	15.7972	10.3229	12.315	7.4165	AT4G01900.1	GLB1,PII	GLNB1 homolog
orange1.1g030187m	orange1.1g030191m.g	scaffold00001	4106396	4107869	+	546	13713.5	7637.48	5244.5	5158.48	10196	5689.73	9269	4826.49	382.161	229.854	158.629	146.382	278.193	164.804	251.354	150.014	AT1G10630.1	ARFA1F,ATARFA1F	ADP-ribosylation factor A1F
orange1.1g030191m	orange1.1g030191m.g	scaffold00001	4106396	4107869	+	546	13713.5	7637.48	5244.5	5158.48	10196	5689.73	9269	4826.49	382.161	229.854	158.629	146.382	278.193	164.804	251.354	150.014	AT1G10630.1	ARFA1F,ATARFA1F	ADP-ribosylation factor A1F
orange1.1g031796m	orange1.1g030191m.g	scaffold00001	4106396	4107597	+	462	0.443961	0.555221	0.0648974	0.430722	0.159252	1.02405	0.11903	0.179094	0.0146216	0.0197478	0.00231984	0.0144449	0.00513511	0.0350548	0.00381469	0.00657856	AT1G10630.1	ARFA1F,ATARFA1F	ADP-ribosylation factor A1F
orange1.1g048616m	orange1.1g048616m.g	scaffold00001	4109638	4110457	-	819	137	68	105	103	135	113	127	81	2.54523	1.36433	2.11728	1.94855	2.4556	2.18205	2.29597	1.67839	AT1G02420.1		Pentatricopeptide repeat (PPR) superfamily protein
orange1.1g043269m	orange1.1g043269m.g	scaffold00001	4137883	4138671	+	573	980	474	336	641	1197	743	272	160	26.0233	13.5931	9.68404	17.3325	31.1206	20.5071	7.02846	4.73868	AT1G48000.1	AtMYB112,MYB112	myb domain protein 112
orange1.1g039887m	orange1.1g039887m.g	scaffold00001	4143550	4145230	+	723	0	0	0	0	0	0	1	0	0	0	0	0	0	0	0.020479	0	AT5G47500.1		Pectin lyase-like superfamily protein
orange1.1g011271m	orange1.1g011271m.g	scaffold00001	4163161	4169217	+	1470	25.8658	10.4637	25.5607	21.8589	63.032	48.6041	54.3639	21.6577	0.267731	0.116967	0.287163	0.230393	0.638781	0.522907	0.54757	0.250028	AT2G47210.1		myb-like transcription factor family protein
orange1.1g013054m	orange1.1g011271m.g	scaffold00001	4163161	4169217	+	1353	2541.16	1408.77	1292.7	1299.1	2172.76	1243.97	1806.27	1045.38	28.5775	17.1095	15.7787	14.8766	23.9233	14.5406	19.7665	13.112	AT2G47210.1		myb-like transcription factor family protein
orange1.1g013140m	orange1.1g011271m.g	scaffold00001	4163161	4169217	+	1350	453.814	269.572	187.287	300.738	317.755	232.315	213.231	111.359	5.11487	3.28122	2.29111	3.45154	3.50644	2.72152	2.33864	1.39986	AT2G47210.1		myb-like transcription factor family protein
orange1.1g014894m	orange1.1g011271m.g	scaffold00001	4163161	4168760	+	1251	20.7794	2.26568	2.7064	13.0517	38.9829	20.4742	10.3541	20.5412	0.252736	0.0297602	0.0357278	0.161647	0.464221	0.258832	0.122546	0.278651	AT2G47210.1		myb-like transcription factor family protein
orange1.1g017704m	orange1.1g011271m.g	scaffold00001	4163161	4165909	+	1104	3.72005	0.200263	8.78885	0.653105	2.18946	17.6338	32.0082	15.6126	0.0512709	0.00298075	0.131472	0.00916585	0.0295444	0.252607	0.429277	0.239993	AT2G47210.1		myb-like transcription factor family protein
orange1.1g022059m	orange1.1g011271m.g	scaffold00001	4163161	4165393	+	912	22.1	3.27486	23.5013	37.1998	66.5443	12.1996	62.054	4.31964	0.368713	0.0590055	0.425568	0.631981	1.08699	0.211554	1.00744	0.0803795	AT2G47210.1		myb-like transcription factor family protein
orange1.1g017891m	orange1.1g011271m.g	scaffold00001	4163656	4169217	+	1095	34.5732	103.449	48.4664	35.4053	29.7434	51.8053	99.7298	46.1205	0.480414	1.55242	0.730968	0.500971	0.404655	0.748221	1.34852	0.71478	AT2G47210.1		myb-like transcription factor family protein
orange1.1g024357m	orange1.1g024357m.g	scaffold00001	4170892	4172193	+	807	92.3199	62.9984	64.0563	68.9979	76.5748	42.7222	55.9996	38	1.74065	1.28278	1.31087	1.32471	1.41358	0.83724	1.02744	0.799102	AT4G01935.1
orange1.1g028683m	orange1.1g024357m.g	scaffold00001	4170892	4172193	+	618	2.68014	5.39424e-08	7.14599e-05	1.93288e-07	13.4404	3.27335	7.45431e-10	1.0315e-15	0.0659872	1.43429e-09	1.90962e-06	4.8459e-09	0.323991	0.0837671	1.78593e-11	2.83253e-17	AT4G01935.1
orange1.1g031909m	orange1.1g024357m.g	scaffold00001	4170892	4171444	+	453	4.29273e-06	0.00157739	0.943635	0.00210184	0.984804	0.00440239	0.000430888	9.6249e-11	1.44187e-07	5.72184e-05	0.0344015	7.18885e-05	0.0323862	0.000153695	1.40836e-05	3.60571e-12	AT4G01935.1
orange1.1g002548m	orange1.1g002548m.g	scaffold00001	4175351	4182932	+	2730	1116.39	783.291	995.37	1128.61	1749.01	1156.12	1222.46	808.819	6.2222	4.71471	6.02135	6.40532	9.54414	6.69746	6.63006	5.02784	AT2G47230.1	ATDUF6,DUF6	DOMAIN OF UNKNOWN FUNCTION 724 6
orange1.1g002558m	orange1.1g002548m.g	scaffold00001	4175351	4182932	+	2727	3192.43	1624.43	2104.34	2681.11	3293.54	1703.49	2392.07	1280.87	17.8126	9.78838	12.7439	15.2331	17.9923	9.87924	12.9878	7.97096	AT2G47230.1	ATDUF6,DUF6	DOMAIN OF UNKNOWN FUNCTION 724 6
orange1.1g002561m	orange1.1g002548m.g	scaffold00001	4175351	4182932	+	2724	141.118	142.283	144.508	164.654	125.441	172.272	129.095	95.3701	0.788253	0.858301	0.876107	0.936533	0.686029	1.00018	0.701694	0.594152	AT2G47230.1	ATDUF6,DUF6	DOMAIN OF UNKNOWN FUNCTION 724 6
orange1.1g005348m	orange1.1g002548m.g	scaffold00001	4175351	4182234	+	2106	9.10281	7.89024	4.90754	20.8917	5.335	11.0499	13.6095	17.8986	0.0657669	0.0615639	0.0384838	0.1537	0.0377385	0.0829791	0.0956819	0.144229	AT2G47230.1	ATDUF6,DUF6	DOMAIN OF UNKNOWN FUNCTION 724 6
orange1.1g005606m	orange1.1g002548m.g	scaffold00001	4175351	4182250	+	2067	0.00841346	0.000530191	0.0141974	0.475254	0.0542336	0.0410334	0.00582795	0.00254401	6.19333e-05	4.21489e-06	0.000113433	0.00356241	0.000390874	0.000313954	4.17467e-05	2.08868e-05	AT2G47230.1	ATDUF6,DUF6	DOMAIN OF UNKNOWN FUNCTION 724 6
orange1.1g006617m	orange1.1g002548m.g	scaffold00001	4175351	4181013	+	1917	0.000963414	7.10432	4.89774	14.2159	5.22144	0.0126627	12.7739	9.03494	7.64683e-06	0.0608968	0.0421935	0.114897	0.0405767	0.000104465	0.0986616	0.0799826	AT2G47230.1	ATDUF6,DUF6	DOMAIN OF UNKNOWN FUNCTION 724 6
orange1.1g008114m	orange1.1g002548m.g	scaffold00001	4175351	4180035	+	1734	0.000179111	1.92544e-06	0.000560232	0.0427115	4.52201	0.00217868	0.000207894	0.000231218	1.57168e-06	1.82463e-08	5.33569e-06	0.000381641	0.03885	1.98707e-05	1.77516e-06	2.2629e-06	AT2G47230.1	ATDUF6,DUF6	DOMAIN OF UNKNOWN FUNCTION 724 6
orange1.1g005867m	orange1.1g005867m.g	scaffold00001	4188789	4194211	+	2022	7.29222	0.0262248	0.80581	0.529794	6.36188	0.00112832	3.61762e-05	2.51137	0.0548743	0.000213121	0.00658148	0.00405961	0.0468719	8.82513e-06	2.64903e-07	0.0210776	AT2G47240.1	CER8,LACS1	AMP-dependent synthetase and ligase family protein
orange1.1g006111m	orange1.1g005867m.g	scaffold00001	4188789	4194211	+	1983	2.541	7.6574	3.537	8.59678	8.92971	4.38891	3.78279	0.596617	0.0194972	0.0634531	0.0294567	0.0671695	0.0670846	0.0350028	0.0282446	0.00510581	AT2G47240.1	CER8,LACS1	AMP-dependent synthetase and ligase family protein
orange1.1g006115m	orange1.1g005867m.g	scaffold00001	4188789	4194211	+	1983	2.541	7.6574	3.537	8.59678	8.92971	4.38891	3.78279	0.596617	0.0194972	0.0634531	0.0294567	0.0671695	0.0670846	0.0350028	0.0282446	0.00510581	AT2G47240.1	CER8,LACS1	AMP-dependent synthetase and ligase family protein
orange1.1g006116m	orange1.1g005867m.g	scaffold00001	4188789	4194211	+	1983	2.541	7.6574	3.537	8.59678	8.92971	4.38891	3.78279	0.596617	0.0194972	0.0634531	0.0294567	0.0671695	0.0670846	0.0350028	0.0282446	0.00510581	AT2G47240.1	CER8,LACS1	AMP-dependent synthetase and ligase family protein
orange1.1g006127m	orange1.1g005867m.g	scaffold00001	4188789	4194211	+	1983	2.541	7.6574	3.537	8.59678	8.92971	4.38891	3.78279	0.596617	0.0194972	0.0634531	0.0294567	0.0671695	0.0670846	0.0350028	0.0282446	0.00510581	AT2G47240.1	CER8,LACS1	AMP-dependent synthetase and ligase family protein
orange1.1g006128m	orange1.1g005867m.g	scaffold00001	4188789	4194211	+	1983	2.541	7.6574	3.537	8.59678	8.92971	4.38891	3.78279	0.596617	0.0194972	0.0634531	0.0294567	0.0671695	0.0670846	0.0350028	0.0282446	0.00510581	AT2G47240.1	CER8,LACS1	AMP-dependent synthetase and ligase family protein
orange1.1g006129m	orange1.1g005867m.g	scaffold00001	4188789	4194211	+	1983	2.541	7.6574	3.537	8.59678	8.92971	4.38891	3.78279	0.596617	0.0194972	0.0634531	0.0294567	0.0671695	0.0670846	0.0350028	0.0282446	0.00510581	AT2G47240.1	CER8,LACS1	AMP-dependent synthetase and ligase family protein
orange1.1g006197m	orange1.1g005867m.g	scaffold00001	4188789	4194211	+	1974	0.00716373	0.0111058	0.0388249	9.4475	0.3855	15.6531	0.0390746	7.90505	5.52182e-05	9.2448e-05	0.000324815	0.074153	0.00290928	0.125407	0.000293085	0.0679594	AT2G47240.1	CER8,LACS1	AMP-dependent synthetase and ligase family protein
orange1.1g007047m	orange1.1g005867m.g	scaffold00001	4188789	4193855	+	1863	0.039427	0.0336157	5.14019	1.85886	0.0130438	0.0043747	0.0020011	6.13129	0.000322012	0.0002965	0.0455657	0.0154594	0.000104303	3.71368e-05	1.59038e-05	0.0558511	AT2G47240.1	CER8,LACS1	AMP-dependent synthetase and ligase family protein
orange1.1g007672m	orange1.1g005867m.g	scaffold00001	4188789	4193797	+	1785	0.000191778	3.02156e-06	1.16364e-06	0.0522724	0.000269287	1.53654e-05	1.19446e-05	12.9087	1.63475e-06	2.78156e-08	1.07659e-08	0.000453725	2.24743e-06	1.36137e-07	9.90789e-08	0.122726	AT2G47240.1	CER8,LACS1	AMP-dependent synthetase and ligase family protein
orange1.1g008787m	orange1.1g005867m.g	scaffold00001	4188789	4193565	+	1662	8.1373	9.99044e-05	3.84744e-05	0.233399	0.00359722	0.000177716	0.000394935	1.78515	0.0744971	9.87752e-07	3.82307e-07	0.00217584	3.22437e-05	1.69108e-06	3.51837e-06	0.0182278	AT2G47240.1	CER8,LACS1	AMP-dependent synthetase and ligase family protein
orange1.1g009090m	orange1.1g005867m.g	scaffold00001	4188789	4193670	+	1635	0.0141483	0.000222913	8.58458e-05	0.520774	0.00802636	0.00039653	0.000881204	3.98312	0.000131667	2.24033e-06	8.67108e-07	0.00493504	7.31323e-05	3.83555e-06	7.98003e-06	0.0413426	AT2G47240.1	CER8,LACS1	AMP-dependent synthetase and ligase family protein
orange1.1g010867m	orange1.1g005867m.g	scaffold00001	4188789	4193314	+	1497	0.00647509	0.000122014	5.29102e-07	1.96839	0.00560898	3.71855e-05	6.48853e-05	0.0936851	6.58134e-05	1.33932e-06	5.837e-09	0.0203727	5.58176e-05	3.92845e-07	6.41757e-07	0.00106204	AT2G47240.1	CER8,LACS1	AMP-dependent synthetase and ligase family protein
orange1.1g010878m	orange1.1g005867m.g	scaffold00001	4188789	4193314	+	1497	0.00647509	0.000122014	5.29102e-07	1.96839	0.00560898	3.71855e-05	6.48853e-05	0.0936851	6.58134e-05	1.33932e-06	5.837e-09	0.0203727	5.58176e-05	3.92845e-07	6.41757e-07	0.00106204	AT2G47240.1	CER8,LACS1	AMP-dependent synthetase and ligase family protein
orange1.1g007257m	orange1.1g005867m.g	scaffold00001	4189094	4194211	+	1836	37.2506	0.98411	49.7931	0.839912	16.6382	27.0072	42.2607	0.00825225	0.30871	0.00880776	0.447887	0.00708794	0.135002	0.232636	0.340808	7.62767e-05	AT2G47240.1	CER8,LACS1	AMP-dependent synthetase and ligase family protein
orange1.1g029722m	orange1.1g025367m.g	scaffold00001	4213036	4213606	-	570	200	141	161	159	216	183	215	176	5.33882	4.0648	4.66469	4.32196	5.6453	5.07745	5.58483	5.23999	AT1G02380.1
orange1.1g009354m	orange1.1g009356m.g	scaffold00001	4226575	4233847	+	1614	360	187.5	333	344	487	278.5	398.5	226.5	3.39383	1.90894	3.40732	3.30228	4.49504	2.72892	3.6557	2.38154	AT2G47310.1		flowering time control protein-related / FCA gamma-related
orange1.1g009356m	orange1.1g009356m.g	scaffold00001	4226575	4233847	+	1614	360	187.5	333	344	487	278.5	398.5	226.5	3.39383	1.90894	3.40732	3.30228	4.49504	2.72892	3.6557	2.38154	AT2G47310.1		flowering time control protein-related / FCA gamma-related
orange1.1g036781m	orange1.1g036781m.g	scaffold00001	4248915	4249320	-	405	1	1	0	0	3	0	2	3	0.0375695	0.0405732	0	0	0.110351	0	0.0731175	0.125707	AT2G47270.1		sequence-specific DNA binding transcription factors;transcription regulators
orange1.1g041742m	orange1.1g041742m.g	scaffold00001	4263115	4263632	+	204	1	0	2	3	1	2	1	0	0.0745865	0	0.161909	0.22785	0.0730261	0.155049	0.0725798	0
orange1.1g039638m	orange1.1g039638m.g	scaffold00001	4266662	4267514	-	852	0	2	2	1	2	1	3	3	0	0.0385731	0.038767	0.0181852	0.0349703	0.0185622	0.0521348	0.059755	AT3G15355.1	PFU1,UBC25	ubiquitin-conjugating enzyme 25
orange1.1g047545m	orange1.1g047545m.g	scaffold00001	4335258	4337275	+	618	1022	668	522	501	845	542	675	437	25.1624	17.7616	13.9494	12.5605	20.3693	13.8701	16.1719	12.0001	AT3G66654.1		Cyclophilin-like peptidyl-prolyl cis-trans isomerase family protein
orange1.1g029354m	orange1.1g029354m.g	scaffold00001	4340683	4343442	+	585	964.74	648.253	520	520	718.745	517.523	792.795	565	25.0925	18.2089	14.6798	13.7723	18.3032	13.9908	20.0656	16.3902	AT4G21090.3	ATMFDX2,MFDX2	MITOCHONDRIAL FERREDOXIN 2
orange1.1g031881m	orange1.1g029354m.g	scaffold00001	4340683	4343136	+	456	2.26327	2.74549	2.63317e-08	3.67344e-11	2.25448	2.4767	2.20565	3.07598e-09	0.07552	0.0989349	9.53642e-10	1.24815e-12	0.0736528	0.0858971	0.0716172	1.14475e-10	AT4G21090.3	ATMFDX2,MFDX2	MITOCHONDRIAL FERREDOXIN 2
orange1.1g028671m	orange1.1g028671m.g	scaffold00001	4345553	4346171	+	618	1573	814	290	448	1332	706	702	369	38.7285	21.6437	7.74964	11.2318	32.1088	18.067	16.8188	10.1328	AT5G20790.1
orange1.1g039448m	orange1.1g039448m.g	scaffold00001	4353461	4362108	+	3831	2791	1470	2130	2793	3817	2179	3373	1859	11.0851	6.30521	9.18205	11.2958	14.8429	8.99528	13.0362	8.23492	AT2G34357.1		ARM repeat superfamily protein
orange1.1g047235m	orange1.1g047235m.g	scaffold00001	4362850	4364788	+	831	490	229	271	295	448	224	364	189	8.97192	4.52824	5.38568	5.50022	8.03129	4.26301	6.48554	3.8597	AT4G01995.1
orange1.1g004869m	orange1.1g004869m.g	scaffold00001	4377867	4383288	+	2181	2165.82	1052.94	1688.29	1793.63	2672.34	1451.08	2046.89	974.409	15.1098	7.93313	12.7839	12.7419	18.2534	10.5222	13.8959	7.5819	AT4G02010.1		Protein kinase superfamily protein
orange1.1g007160m	orange1.1g004869m.g	scaffold00001	4379070	4383288	+	1848	98.173	120.585	47.542	76.2245	126.651	92.8053	21.8463	21.1061	0.808315	1.07222	0.424862	0.639075	1.02097	0.794218	0.175034	0.19382	AT4G02010.1		Protein kinase superfamily protein
orange1.1g013404m	orange1.1g004869m.g	scaffold00001	4379973	4383288	+	1332	406.013	326.478	388.141	266.178	296.049	319.116	480.313	406.501	4.63795	4.02758	4.81235	3.09618	3.31107	3.78891	5.33908	5.17904	AT4G02010.1		Protein kinase superfamily protein
orange1.1g042905m	orange1.1g042905m.g	scaffold00001	4389553	4389817	+	264	44	33	46	49	44	40	35	26	2.53594	2.05402	2.87757	2.87575	2.48289	2.39621	1.96295	1.67133
orange1.1g046352m	orange1.1g046352m.g	scaffold00001	4390472	4392977	+	1689	880	518	845	753	821	572	736	426	7.92763	5.03958	8.26227	6.90755	7.24139	5.35594	6.452	4.28028	AT2G47350.1		HIT zinc finger ;PAPA-1-like conserved region
orange1.1g021957m	orange1.1g021957m.g	scaffold00001	4397638	4401150	+	918	2652	1507	1416	1526	2348	1461	2333	1286	43.9563	26.9752	25.4737	25.7555	38.1034	25.1696	37.6286	23.7734	AT1G02560.1	CLPP5,NCLPP1,NCLPP5	nuclear encoded CLP protease 5
orange1.1g025759m	orange1.1g023982m.g	scaffold00001	4402936	4403683	-	747	170	122	132	170	227	131	488	308	3.46273	2.6837	2.91827	3.52604	4.52703	2.77345	9.67265	6.99717	AT2G34830.1	AtWRKY35,MEE24,WRKY35	WRKY DNA-binding protein 35
orange1.1g023040m	orange1.1g023040m.g	scaffold00001	4407192	4408059	+	867	0	0	0	0	0	1	0	0	0	0	0	0	0	0.0182411	0	0
orange1.1g048329m	orange1.1g048329m.g	scaffold00001	4410210	4412031	+	1821	0	3	1	1	0	0	2	0	0	0.0270711	0.00906906	0.00850842	0	0	0.0162617	0	AT3G03450.1	RGL2	RGA-like 2
orange1.1g002895m	orange1.1g002895m.g	scaffold00001	4413170	4420341	+	2610	378.895	336.923	366.368	362.362	453.687	279.571	326.496	250.753	2.20886	2.12121	2.31819	2.1511	2.58955	1.69403	1.85218	1.63042	AT4G02020.1	EZA1,SDG10,SWN	SET domain-containing protein
orange1.1g002934m	orange1.1g002895m.g	scaffold00001	4413170	4420341	+	2595	3619.91	1916.22	3382.2	3680.33	5230.89	3156.38	4912.04	2699.44	21.2252	12.134	21.5245	21.9739	30.0294	19.2363	28.0266	17.6534	AT4G02020.1	EZA1,SDG10,SWN	SET domain-containing protein
orange1.1g003198m	orange1.1g002895m.g	scaffold00001	4413170	4420341	+	2523	168.121	82.9047	176.537	128.404	93.5001	115.312	201.259	117.457	1.0139	0.539954	1.15556	0.788534	0.552082	0.722813	1.18109	0.790052	AT4G02020.1	EZA1,SDG10,SWN	SET domain-containing protein
orange1.1g003285m	orange1.1g002895m.g	scaffold00001	4413170	4420341	+	2505	592.773	414.224	456.531	468.771	1011.42	512.954	919.892	483.995	3.60057	2.71721	3.00978	2.89942	6.01496	3.23847	5.4372	3.27888	AT4G02020.1	EZA1,SDG10,SWN	SET domain-containing protein
orange1.1g003377m	orange1.1g002895m.g	scaffold00001	4413170	4420341	+	2475	102.422	90.7515	210.461	130.248	69.4598	115.868	145.392	124.343	0.629665	0.602522	1.40433	0.815373	0.418087	0.740383	0.869786	0.852588	AT4G02020.1	EZA1,SDG10,SWN	SET domain-containing protein
orange1.1g032973m	orange1.1g032973m.g	scaffold00001	4449657	4450050	+	393	1034	720	467	468	871	597	517	321	40.033	30.1047	19.6244	18.4507	33.0167	24.0243	19.478	13.8613	AT3G62410.1	CP12,CP12-2	CP12 domain-containing protein 2
orange1.1g032187m	orange1.1g032187m.g	scaffold00001	4452184	4452622	-	438	5088	2737	1971	2444	4362	2330	5090	2556	176.752	102.682	74.3164	86.4542	148.361	84.1301	172.064	99.0328	AT3G62420.1	ATBZIP53,BZIP53	basic region/leucine zipper motif 53
orange1.1g004000m	orange1.1g004000m.g	scaffold00001	4457040	4464094	+	2343	3933.66	2042	3590.76	4008.01	5697.04	3685.67	4428.49	2467.94	25.5455	14.3211	25.3097	26.5042	36.2231	24.8779	27.9853	17.8754	AT4G02030.1		Vps51/Vps67 family (components of vesicular transport) protein
orange1.1g005681m	orange1.1g004000m.g	scaffold00001	4457040	4463547	+	2052	4.92589	0.0807898	2.11117	5.71133	9.16235	0.649384	7.33084	0.635786	0.0365256	0.000646955	0.016991	0.043124	0.0665178	0.00500488	0.0528959	0.00525807	AT4G02030.1		Vps51/Vps67 family (components of vesicular transport) protein
orange1.1g006362m	orange1.1g004000m.g	scaffold00001	4458919	4464094	+	1947	865.495	618.956	748.152	514.452	1321.92	724.742	1433.11	936.381	6.76378	5.22382	6.34594	4.0939	10.1145	5.8869	10.8983	8.16167	AT4G02030.1		Vps51/Vps67 family (components of vesicular transport) protein
orange1.1g005024m	orange1.1g005024m.g	scaffold00001	4470894	4477052	+	2157	71	26	43	47	91	50	98	50	0.50084	0.19807	0.329223	0.337603	0.628492	0.366597	0.672701	0.39338	AT4G02060.2	MCM7,PRL	Minichromosome maintenance (MCM2/3/5) family protein
orange1.1g048801m	orange1.1g048801m.g	scaffold00001	4478919	4491228	+	5148	2788	1510	3153	3431	5458	3134	4476	2459	8.24033	4.81984	10.1148	10.3262	15.7944	9.62786	12.8735	8.10611	AT2G47410.1		WD40/YVTN repeat-like-containing domain;Bromodomain
orange1.1g018261m	orange1.1g018261m.g	scaffold00001	4491819	4493309	+	1080	2024	1060	945	1068	1734	956	1489	713	28.5153	16.1279	14.4504	15.3217	23.9185	13.9992	20.4135	11.2036	AT2G47420.1		Ribosomal RNA adenine dimethylase family protein
orange1.1g034484m	orange1.1g034484m.g	scaffold00001	4495249	4495531	+	282	263.5	166.5	123.5	124	200.5	122	138.5	95	14.2175	9.70197	7.23252	6.81289	10.5919	6.84195	7.27188	5.71698	AT1G47820.2
orange1.1g034495m	orange1.1g034484m.g	scaffold00001	4495249	4495531	+	282	263.5	166.5	123.5	124	200.5	122	138.5	95	14.2175	9.70197	7.23252	6.81289	10.5919	6.84195	7.27188	5.71698	AT1G47820.2
orange1.1g000778m	orange1.1g000778m.g	scaffold00001	4508765	4517538	+	3867	1109.64	645.974	1217	1349.21	1710.76	1033.13	1449.86	816.305	4.36615	2.74496	5.19742	5.40586	6.59058	4.22521	5.55135	3.58237	AT4G02070.1	ATMSH6,MSH6,MSH6-1	MUTS homolog 6
orange1.1g001077m	orange1.1g000778m.g	scaffold00001	4508765	4516501	+	3489	0.0644431	0.00426154	0.177948	1.03878	1.60173	0.349271	0.150309	0.058597	0.000281039	2.00706e-05	0.000842293	0.00461297	0.00683908	0.00158318	0.000637866	0.000285014	AT4G02070.1	ATMSH6,MSH6,MSH6-1	MUTS homolog 6
orange1.1g001187m	orange1.1g000778m.g	scaffold00001	4508765	4516442	+	3390	0.264065	0.0174646	0.729228	4.25672	6.56407	1.43121	0.615933	0.240115	0.00118523	8.46552e-05	0.00355251	0.0194552	0.0288458	0.00667689	0.00269017	0.00120202	AT4G02070.1	ATMSH6,MSH6,MSH6-1	MUTS homolog 6
orange1.1g001212m	orange1.1g000778m.g	scaffold00001	4508765	4515786	+	3369	0.0296714	0.000180869	0.0896887	0.194843	1.04424	0.0980374	7.38854	12.2848	0.000134007	8.82182e-07	0.000439652	0.000896072	0.00461749	0.000460215	0.0324716	0.0618812	AT4G02070.1	ATMSH6,MSH6,MSH6-1	MUTS homolog 6
orange1.1g001977m	orange1.1g000778m.g	scaffold00001	4508765	4514815	+	2964	0.00015683	6.64966e-08	0.000937541	6.28714	0.0123069	0.000405533	0.00011292	4.11109	8.05086e-07	3.68651e-10	5.22377e-06	0.032865	6.18554e-05	2.1638e-06	5.64079e-07	0.0235381	AT4G02070.1	ATMSH6,MSH6,MSH6-1	MUTS homolog 6
orange1.1g030672m	orange1.1g030672m.g	scaffold00001	4524191	4524949	+	522	7.56401e-07	5.9692	7.47697	3.12017	1.00684e-07	7.21637	3.59762e-07	2.35401	2.20481e-08	0.187906	0.236552	0.0926119	2.87341e-09	0.218634	1.02045e-08	0.0765299	AT3G62550.1		Adenine nucleotide alpha hydrolases-like superfamily protein
orange1.1g031383m	orange1.1g030672m.g	scaffold00001	4524191	4525010	+	483	309	199.031	144.523	161.88	293	219.784	111	76.646	9.73423	6.77122	4.94153	5.19283	9.0371	7.19645	3.40269	2.69299	AT3G62550.1		Adenine nucleotide alpha hydrolases-like superfamily protein
orange1.1g029437m	orange1.1g029437m.g	scaffold00001	4529743	4532389	+	582	8032	5143	3932	4101	6354	4221	5644	3224	209.986	145.207	111.574	109.176	162.642	114.7	143.585	94.0079	AT4G02080.1	ASAR1,ATSAR2,ATSARA1C,SAR2	secretion-associated RAS super family 2
orange1.1g030188m	orange1.1g030188m.g	scaffold00001	4534388	4534934	+	546	4825	2665	684	1931	3565	1972	5886	2960	134.461	80.2046	20.6888	54.7959	97.2692	57.1194	159.615	92.0008	AT1G21010.1
orange1.1g045769m	orange1.1g045769m.g	scaffold00001	4538317	4538914	+	597	16	12	12	6	17	5	28	13	0.40779	0.330295	0.331955	0.155717	0.424212	0.132454	0.694432	0.36954	AT4G02090.1
orange1.1g004190m	orange1.1g004190m.g	scaffold00001	4543228	4549613	+	2313	133.583	67.7819	124.485	81.6498	1686	940.287	2086.15	1044.11	0.878754	0.48154	0.888822	0.546938	10.859	6.42916	13.3541	7.66063	AT1G02640.1	ATBXL2,BXL2	beta-xylosidase 2
orange1.1g005782m	orange1.1g004190m.g	scaffold00001	4543228	4549613	+	2034	3.63551	0.0826135	2.50616	5.45052	7.95743	4.14647	48.1503	9.20683	0.027196	0.000667413	0.0203484	0.0415189	0.0582814	0.0322401	0.350505	0.076816	AT1G02640.1	ATBXL2,BXL2	beta-xylosidase 2
orange1.1g008175m	orange1.1g004190m.g	scaffold00001	4543228	4548931	+	1728	6.78113	0.135535	0.00846412	16.8997	51.0565	14.5566	6.69077	0.685884	0.0597103	0.00128885	8.08929e-05	0.151529	0.440165	0.133225	0.0573295	0.00673596	AT1G02640.1	ATBXL2,BXL2	beta-xylosidase 2
orange1.1g008039m	orange1.1g008039m.g	scaffold00001	4556013	4558610	+	1743	18	15	16	20	34	13	11	5	0.157132	0.141413	0.151598	0.177783	0.290596	0.117955	0.0934418	0.0486816	AT4G02100.1		Heat shock protein DnaJ with tetratricopeptide repeat
orange1.1g028150m	orange1.1g028150m.g	scaffold00001	4570319	4571542	+	642	4763	3118	2279	2361	3409	2265	2736	1825	112.885	79.806	58.6248	56.9796	79.1044	55.7959	63.0997	48.2414	AT3G62580.1		Late embryogenesis abundant protein (LEA) family protein
orange1.1g033028m	orange1.1g033030m.g	scaffold00001	4585407	4587138	+	390	253.943	148.209	146.434	135.336	241.5	149	204.905	113.686	9.90745	6.24462	6.20083	5.37659	9.22488	6.04214	7.77919	4.9469	AT1G02680.1	TAF13	TBP-associated factor 13
orange1.1g033030m	orange1.1g033030m.g	scaffold00001	4585407	4587138	+	390	253.943	148.209	146.434	135.336	241.5	149	204.905	113.686	9.90745	6.24462	6.20083	5.37659	9.22488	6.04214	7.77919	4.9469	AT1G02680.1	TAF13	TBP-associated factor 13
orange1.1g033783m	orange1.1g033030m.g	scaffold00001	4585465	4587138	+	336	4.11482	2.58068	6.1317	5.32877	4.40203e-14	4.4648e-11	2.18948	2.62876	0.186338	0.126209	0.30138	0.245724	1.95174e-15	2.10151e-12	0.0964823	0.132771	AT1G02680.1	TAF13	TBP-associated factor 13
orange1.1g014829m	orange1.1g014829m.g	scaffold00001	4607806	4609869	+	1257	0	0	0	1	0	0	0	0	0	0	0	0.012326	0	0	0	0
orange1.1g046093m	orange1.1g046093m.g	scaffold00001	4628755	4630387	+	1425	0	0	0	0	0	0	0	1	0	0	0	0	0	0	0	0.0119091
orange1.1g018270m	orange1.1g018270m.g	scaffold00001	4634988	4638416	+	1077	44429.6	23005.3	19099.1	23131.3	40329.8	21115.5	33969.6	16403	627.693	351	292.866	332.77	557.852	310.067	467.004	258.465	AT2G47470.1	ATPDI11,ATPDIL2-1,MEE30,PDI11,UNE5	thioredoxin family protein
orange1.1g026412m	orange1.1g018270m.g	scaffold00001	4634988	4638416	+	720	0.2303	0.0376996	0.0564002	0.0104321	0.114919	0.0220064	0.322738	0.132055	0.0048669	0.000860397	0.00129366	0.00022449	0.00237777	0.000483376	0.00663688	0.00311253	AT2G47470.1	ATPDI11,ATPDIL2-1,MEE30,PDI11,UNE5	thioredoxin family protein
orange1.1g020926m	orange1.1g018270m.g	scaffold00001	4635781	4638416	+	960	5755.92	5363.86	4795.88	3444.18	4652.5	5456.9	3976.58	4847.22	91.2292	91.8123	82.5029	55.587	72.1977	89.8967	61.3317	85.6869	AT2G47470.1	ATPDI11,ATPDIL2-1,MEE30,PDI11,UNE5	thioredoxin family protein
orange1.1g029709m	orange1.1g025090m.g	scaffold00001	4640873	4641443	-	570	92.3879	89.7647	121.489	121.481	138.989	104.079	101.493	55.6959	2.46621	2.58777	3.51993	3.30211	3.63256	2.88774	2.63636	1.65821	AT2G25920.1
orange1.1g029979m	orange1.1g025090m.g	scaffold00001	4640873	4641428	-	555	56.612	5.23535	12.511	7.51924	38.0109	5.92087	9.5075	7.30418	1.55205	0.155006	0.37228	0.209913	1.02029	0.168718	0.253641	0.223342	AT2G25920.1
orange1.1g016643m	orange1.1g016643m.g	scaffold00001	4654967	4656125	-	1158	116	64	72	52	101	57	36	14	1.52419	0.908168	1.02682	0.695751	1.29934	0.778459	0.460299	0.205169	AT3G62630.1		Protein of unknown function (DUF1645)
orange1.1g033129m	orange1.1g033129m.g	scaffold00001	4660785	4661245	+	381	511	373.441	241.99	262.996	401	258.432	351.5	189.742	20.4073	16.1061	10.4892	10.6951	15.6793	10.7273	13.6599	8.45146	AT2G34520.1	RPS14	mitochondrial ribosomal protein S14
orange1.1g033154m	orange1.1g033129m.g	scaffold00001	4660785	4661245	+	381	511	373.441	241.99	262.996	401	258.432	351.5	189.742	20.4073	16.1061	10.4892	10.6951	15.6793	10.7273	13.6599	8.45146	AT2G34520.1	RPS14	mitochondrial ribosomal protein S14
orange1.1g034105m	orange1.1g033129m.g	scaffold00001	4660933	4661245	+	312	0.000809962	0.0566981	0.0111022	0.00276089	0.000861257	0.0679383	0.00018115	0.257879	3.95003e-05	0.00298613	0.000587658	0.000137105	4.11232e-05	0.00344373	8.59666e-06	0.0140266	AT2G34520.1	RPS14	mitochondrial ribosomal protein S14
orange1.1g034126m	orange1.1g033129m.g	scaffold00001	4660933	4661245	+	312	0.000809962	0.0566981	0.0111022	0.00276089	0.000861257	0.0679383	0.00018115	0.257879	3.95003e-05	0.00298613	0.000587658	0.000137105	4.11232e-05	0.00344373	8.59666e-06	0.0140266	AT2G34520.1	RPS14	mitochondrial ribosomal protein S14
orange1.1g029693m	orange1.1g029693m.g	scaffold00001	4663485	4664055	-	570	3773	2848	655	1067	1312	995	2243	1536	100.717	82.1031	18.9775	29.0034	34.29	27.6069	58.264	45.7308	AT5G38700.1
orange1.1g041254m	orange1.1g041254m.g	scaffold00001	4670423	4671134	+	711	0	0	1	0	1	1	0	0	0	0	0.0232275	0	0.0209526	0.0222433	0	0	AT4G02160.1
orange1.1g045042m	orange1.1g045042m.g	scaffold00001	4672902	4673238	-	336	4	6	2	5	7	5	0	1	0.181139	0.293431	0.0983021	0.230563	0.310361	0.235342	0	0.0505072	AT2G47480.1		Protein of unknown function (DUF3511)
orange1.1g042889m	orange1.1g042889m.g	scaffold00001	4674277	4674835	-	558	0	0	0	1	1	0	0	0	0	0	0	0.0277667	0.0266977	0	0	0	AT1G67030.1	ZFP6	zinc finger protein 6
orange1.1g046335m	orange1.1g046335m.g	scaffold00001	4694676	4696960	+	1842	2	0	0	3	1	0	6	11	0.0165208	0	0	0.0252343	0.00808758	0	0.0482289	0.101343	AT5G49720.1	ATGH9A1,DEC,GH9A1,IRX2,KOR,KOR1,RSW2,TSD1	glycosyl hydrolase 9A1
orange1.1g009665m	orange1.1g009679m.g	scaffold00001	4698724	4702205	+	1590	3418.41	1862.23	2140.3	2590.85	3705.28	2166.27	2845.44	1472.44	32.7128	19.2455	22.2305	25.2467	34.7162	21.5469	26.4971	15.7157	AT3G06720.2	AIMP ALPHA,AT-IMP,ATKAP ALPHA,IMPA-1,IMPA1	importin alpha isoform 1
orange1.1g009679m	orange1.1g009679m.g	scaffold00001	4698724	4702205	+	1590	3418.41	1862.23	2140.3	2590.85	3705.28	2166.27	2845.44	1472.44	32.7128	19.2455	22.2305	25.2467	34.7162	21.5469	26.4971	15.7157	AT3G06720.2	AIMP ALPHA,AT-IMP,ATKAP ALPHA,IMPA-1,IMPA1	importin alpha isoform 1
orange1.1g014945m	orange1.1g009679m.g	scaffold00001	4698724	4701779	+	1248	16.1075	16.6885	21.6013	23.9229	25.6807	5.75535	26.9341	16.4949	0.196384	0.219734	0.285849	0.297002	0.30655	0.0729334	0.319547	0.224298	AT3G06720.2	AIMP ALPHA,AT-IMP,ATKAP ALPHA,IMPA-1,IMPA1	importin alpha isoform 1
orange1.1g015687m	orange1.1g009679m.g	scaffold00001	4698724	4701840	+	1209	54.8012	41.8306	55.3467	54.6965	188.361	23.1439	113.223	56.5362	0.68969	0.568542	0.756027	0.700958	2.32099	0.302747	1.38661	0.793584	AT3G06720.2	AIMP ALPHA,AT-IMP,ATKAP ALPHA,IMPA-1,IMPA1	importin alpha isoform 1
orange1.1g011316m	orange1.1g009679m.g	scaffold00001	4699143	4702205	+	1467	139.462	179.25	112.534	83.0743	107.249	237.17	126.346	105.349	1.44649	2.00782	1.26685	0.877395	1.08911	2.55681	1.2752	1.21869	AT3G06720.2	AIMP ALPHA,AT-IMP,ATKAP ALPHA,IMPA-1,IMPA1	importin alpha isoform 1
orange1.1g011328m	orange1.1g009679m.g	scaffold00001	4699143	4702205	+	1467	139.462	179.25	112.534	83.0743	107.249	237.17	126.346	105.349	1.44649	2.00782	1.26685	0.877395	1.08911	2.55681	1.2752	1.21869	AT3G06720.2	AIMP ALPHA,AT-IMP,ATKAP ALPHA,IMPA-1,IMPA1	importin alpha isoform 1
orange1.1g014088m	orange1.1g009679m.g	scaffold00001	4699548	4702205	+	1296	547.103	352.548	843.406	484.647	635.727	419.339	750.378	531.391	6.42325	4.47	10.7474	5.79401	7.30759	5.11717	8.57277	6.95827	AT3G06720.2	AIMP ALPHA,AT-IMP,ATKAP ALPHA,IMPA-1,IMPA1	importin alpha isoform 1
orange1.1g016817m	orange1.1g016817m.g	scaffold00001	4706292	4708363	+	1149	10	5.97815	2.98908	4	8	7.46514e-08	0	0	0.132425	0.0854952	0.0429625	0.0539385	0.103724	1.02751e-09	0	0	AT4G13030.2		P-loop containing nucleoside triphosphate hydrolases superfamily protein
orange1.1g024032m	orange1.1g016817m.g	scaffold00001	4706292	4707334	+	822	7.19248e-13	0.0218455	0.0109227	1.78872e-08	3.57744e-08	1	0	0	1.33137e-14	0.000436701	0.000219448	3.37154e-10	6.48349e-10	0.0192397	0	0	AT4G13030.2		P-loop containing nucleoside triphosphate hydrolases superfamily protein
orange1.1g033001m	orange1.1g033001m.g	scaffold00001	4714444	4715060	+	390	7.71434	0.0430732	0.0258439	0.0344585	3	0.0258439	8	0.0430732	0.300971	0.00181483	0.00109437	0.00136896	0.114595	0.001048	0.303719	0.00187428	AT5G49300.1	GATA16	GATA transcription factor 16
orange1.1g033547m	orange1.1g033001m.g	scaffold00001	4714597	4715060	+	354	0.285661	4.95693	2.97416	3.96554	2.4008e-07	2.97416	2.59937e-08	4.95693	0.0122783	0.230093	0.13875	0.173563	1.01033e-08	0.132871	1.08721e-09	0.23763	AT5G49300.1	GATA16	GATA transcription factor 16
orange1.1g047656m	orange1.1g047656m.g	scaffold00001	4720270	4721114	+	723	1330	799	639	628	606	370	698	408	27.9901	18.1595	14.596	13.458	12.4866	8.09343	14.2943	9.57666	AT1G02700.1
orange1.1g031898m	orange1.1g031898m.g	scaffold00001	4727209	4727665	+	456	200	146	144	118	207	105	106	59	6.67353	5.26117	5.21518	4.00937	6.7626	3.64161	3.44181	2.19573	AT2G47485.1
orange1.1g017643m	orange1.1g017643m.g	scaffold00001	4744890	4745997	+	1107	94	69	53	60	94	51	48	19	1.29202	1.02423	0.790679	0.839774	1.26499	0.728605	0.642007	0.291272	AT3G62660.1	GATL7	galacturonosyltransferase-like 7
orange1.1g027149m	orange1.1g027149m.g	scaffold00001	4767584	4770512	+	684	643.605	534.274	253.289	358.92	342.907	206.05	376.632	261.597	14.3171	12.8352	6.1155	8.13017	7.46843	4.76415	8.15281	6.49035	AT3G06760.1		Drought-responsive family protein
orange1.1g027247m	orange1.1g027149m.g	scaffold00001	4767584	4770512	+	681	2891.09	1987.18	1161.53	1119.67	1545.46	1190.8	1752.39	1217.68	64.596	47.9495	28.168	25.4742	33.8081	27.6542	38.1005	30.3445	AT3G06760.1		Drought-responsive family protein
orange1.1g029557m	orange1.1g027149m.g	scaffold00001	4767584	4769014	+	576	3.26919	0.561378	20.1746	10.4219	15.6322	3.14737	4.0022	2.72932	0.0863592	0.016015	0.578436	0.280339	0.404302	0.0864161	0.102878	0.0804126	AT3G06760.1		Drought-responsive family protein
orange1.1g021150m	orange1.1g021150m.g	scaffold00001	4790232	4793022	+	951	5.09565	6.33614	0.124391	5.77499	6.25416	0.113847	21.1843	15.276	0.0815286	0.109481	0.00216014	0.094087	0.0979709	0.00189326	0.329822	0.272596	AT2G47490.1	ATNDT1,NDT1	NAD+ transporter 1
orange1.1g021276m	orange1.1g021150m.g	scaffold00001	4790232	4793022	+	948	925.225	516.312	548.636	633.639	1169.26	680.658	1522.08	821.406	14.8501	8.94949	9.55758	10.356	18.3744	11.3551	23.7725	14.7042	AT2G47490.1	ATNDT1,NDT1	NAD+ transporter 1
orange1.1g026220m	orange1.1g021150m.g	scaffold00001	4790772	4793022	+	726	24.6792	11.352	6.23896	7.58503	38.4912	4.229	84.7337	9.31526	0.517232	0.256938	0.141921	0.161875	0.78983	0.0921236	1.72809	0.217746	AT2G47490.1	ATNDT1,NDT1	NAD+ transporter 1
orange1.1g001820m	orange1.1g001820m.g	scaffold00001	4800864	4806321	+	3030	36.7703	20.9996	30.9925	32.4296	65.9989	44.9064	0.133846	0.167307	0.184648	0.113884	0.168922	0.165828	0.324491	0.234388	0.000654046	0.000937054	AT2G47500.1		P-loop nucleoside triphosphate hydrolases superfamily protein with CH (Calponin Homology) domain
orange1.1g002288m	orange1.1g001820m.g	scaffold00001	4800864	4806321	+	2829	0.214763	0.000239716	0.00592321	2.43676	0.000560588	0.0936013	3.86615	4.83269	0.00115509	1.39238e-06	3.45777e-05	0.0133456	2.95202e-06	0.000523261	0.0202345	0.02899	AT2G47500.1		P-loop nucleoside triphosphate hydrolases superfamily protein with CH (Calponin Homology) domain
orange1.1g004272m	orange1.1g001820m.g	scaffold00001	4800864	4805155	+	2295	0.0148928	0.000148671	0.00155777	0.133672	0.000555496	9.60439e-06	5.75809e-11	1.07555e-15	9.87382e-05	1.06448e-06	1.12097e-05	0.000902436	3.60584e-06	6.61845e-08	3.71485e-13	7.95319e-18	AT2G47500.1		P-loop nucleoside triphosphate hydrolases superfamily protein with CH (Calponin Homology) domain
orange1.1g032067m	orange1.1g032067m.g	scaffold00001	4807734	4808620	+	447	3425	2194	1513	1874	1979	1365	1452	843	116.585	80.6536	55.8989	64.9562	65.9548	48.2941	48.0956	32.0046	AT1G56300.1		Chaperone DnaJ-domain superfamily protein
orange1.1g014983m	orange1.1g014983m.g	scaffold00001	4813599	4817484	+	1248	1442	914	924	967	1487	918	1353	902	17.5809	12.0344	12.2273	12.0052	17.7503	11.6332	16.052	12.2655	AT4G02220.1		zinc finger (MYND type) family protein / programmed cell death 2 C-terminal domain-containing protein
orange1.1g010908m	orange1.1g010908m.g	scaffold00001	4821146	4826650	+	1494	2040.9	1009.71	965.611	1104.02	2370.23	1233.14	3041.18	1384.29	20.7856	11.1056	10.6739	11.4495	23.6346	13.0537	30.1396	15.7242	AT2G47510.1	FUM1	fumarase 1
orange1.1g010951m	orange1.1g010908m.g	scaffold00001	4821146	4826650	+	1494	2040.9	1009.71	965.611	1104.02	2370.23	1233.14	3041.18	1384.29	20.7856	11.1056	10.6739	11.4495	23.6346	13.0537	30.1396	15.7242	AT2G47510.1	FUM1	fumarase 1
orange1.1g011379m	orange1.1g010908m.g	scaffold00001	4821146	4826650	+	1464	1.40084	0.512064	0.526357	0.720834	1.56953	0.64052	2.72622	0.839941	0.0145592	0.00574748	0.00593761	0.00762874	0.0159712	0.00691928	0.0275718	0.00973644	AT2G47510.1	FUM1	fumarase 1
orange1.1g013594m	orange1.1g010908m.g	scaffold00001	4821146	4825917	+	1320	158.392	58.0803	64.7592	118.214	161.999	75.7722	251.343	106.016	1.82578	0.723019	0.810214	1.38757	1.82829	0.907832	2.81929	1.36299	AT2G47510.1	FUM1	fumarase 1
orange1.1g013614m	orange1.1g010908m.g	scaffold00001	4821146	4825917	+	1320	158.392	58.0803	64.7592	118.214	161.999	75.7722	251.343	106.016	1.82578	0.723019	0.810214	1.38757	1.82829	0.907832	2.81929	1.36299	AT2G47510.1	FUM1	fumarase 1
orange1.1g014483m	orange1.1g010908m.g	scaffold00001	4821482	4826650	+	1272	317.602	208.023	135.421	150.262	226.397	198.298	321.414	274.796	3.79915	2.68731	1.75821	1.83029	2.65151	2.46547	3.74131	3.66619	AT2G47510.1	FUM1	fumarase 1
orange1.1g014519m	orange1.1g010908m.g	scaffold00001	4821482	4826650	+	1272	317.602	208.023	135.421	150.262	226.397	198.298	321.414	274.796	3.79915	2.68731	1.75821	1.83029	2.65151	2.46547	3.74131	3.66619	AT2G47510.1	FUM1	fumarase 1
orange1.1g015619m	orange1.1g010908m.g	scaffold00001	4821652	4826650	+	1212	276.886	176.884	139.904	78.3239	216.942	140.981	292.508	283.892	3.47607	2.39817	1.90633	1.00127	2.66655	1.83962	3.57339	3.97505	AT2G47510.1	FUM1	fumarase 1
orange1.1g005591m	orange1.1g005591m.g	scaffold00001	4830697	4834730	+	2070	1215.89	551.343	525.09	974.772	1901.74	1282.4	1787.04	1033.15	8.93746	4.3767	4.18924	7.29611	13.6864	9.79766	12.7823	8.47006	AT2G40940.1	ERS,ERS1	ethylene response sensor 1
orange1.1g005974m	orange1.1g005591m.g	scaffold00001	4831351	4834730	+	2001	1379.04	812.069	849.607	1185.08	1877.89	963.004	1845.46	1047.7	10.4863	6.66869	7.01202	9.17615	13.9808	7.61115	13.6554	8.88549	AT2G40940.1	ERS,ERS1	ethylene response sensor 1
orange1.1g006701m	orange1.1g005591m.g	scaffold00001	4831562	4834730	+	1905	2167.34	1311.83	1234.9	1317.56	2143.98	1357.83	2553.17	1499.94	17.311	11.3156	10.7055	10.716	16.7661	11.2725	19.8441	13.362	AT2G40940.1	ERS,ERS1	ethylene response sensor 1
orange1.1g006704m	orange1.1g005591m.g	scaffold00001	4831562	4834730	+	1905	2167.34	1311.83	1234.9	1317.56	2143.98	1357.83	2553.17	1499.94	17.311	11.3156	10.7055	10.716	16.7661	11.2725	19.8441	13.362	AT2G40940.1	ERS,ERS1	ethylene response sensor 1
orange1.1g006706m	orange1.1g005591m.g	scaffold00001	4831562	4834730	+	1905	2167.34	1311.83	1234.9	1317.56	2143.98	1357.83	2553.17	1499.94	17.311	11.3156	10.7055	10.716	16.7661	11.2725	19.8441	13.362	AT2G40940.1	ERS,ERS1	ethylene response sensor 1
orange1.1g008718m	orange1.1g005591m.g	scaffold00001	4831562	4834355	+	1671	22.9492	1.18287	5.65107	25.6995	62.2666	15.6999	23.9987	4.18647	0.208969	0.011632	0.0558504	0.23829	0.55512	0.14859	0.212646	0.0425171	AT2G40940.1	ERS,ERS1	ethylene response sensor 1
orange1.1g008720m	orange1.1g005591m.g	scaffold00001	4831562	4834355	+	1671	22.9492	1.18287	5.65107	25.6995	62.2666	15.6999	23.9987	4.18647	0.208969	0.011632	0.0558504	0.23829	0.55512	0.14859	0.212646	0.0425171	AT2G40940.1	ERS,ERS1	ethylene response sensor 1
orange1.1g010124m	orange1.1g005591m.g	scaffold00001	4831562	4834094	+	1554	2.89123	2.91576	19.6952	8.53995	19.072	15.735	15.941	14.7134	0.0283089	0.0308316	0.209305	0.0851458	0.182833	0.160135	0.151884	0.160677	AT2G40940.1	ERS,ERS1	ethylene response sensor 1
orange1.1g010147m	orange1.1g005591m.g	scaffold00001	4831562	4834094	+	1554	2.89123	2.91576	19.6952	8.53995	19.072	15.735	15.941	14.7134	0.0283089	0.0308316	0.209305	0.0851458	0.182833	0.160135	0.151884	0.160677	AT2G40940.1	ERS,ERS1	ethylene response sensor 1
orange1.1g012575m	orange1.1g005591m.g	scaffold00001	4831562	4833800	+	1383	0.00058942	5.61285e-07	1.34754e-05	0.000266294	0.0133674	4.26004	4.28848	3.44512	6.48474e-06	6.66892e-09	1.60913e-07	2.98331e-06	0.00014399	0.0487148	0.0459121	0.0422742	AT2G40940.1	ERS,ERS1	ethylene response sensor 1
orange1.1g037674m	orange1.1g037674m.g	scaffold00001	4847674	4848571	+	771	1	0	0	0	2	2	0	0	0.019735	0	0	0	0.0386442	0.0410247	0	0	AT4G02270.1	RHS13	root hair specific 13
orange1.1g043308m	orange1.1g043308m.g	scaffold00001	4851758	4852417	+	543	0	1	0	0	0	0	0	0	0	0.0302618	0	0	0	0	0	0
orange1.1g013463m	orange1.1g013463m.g	scaffold00001	4853580	4855112	+	1329	2189.49	1202.65	1262.21	1330.25	2142.29	1176.23	2521.6	1322.41	25.0673	14.8699	15.6848	15.5084	24.0139	13.9971	28.093	16.8863
orange1.1g020695m	orange1.1g013463m.g	scaffold00001	4854143	4855112	+	969	143.493	199.358	185.773	219.752	165.737	305.786	289.398	404.588	2.25319	3.38069	3.16615	3.51373	2.54803	4.99072	4.422	7.08569
orange1.1g003492m	orange1.1g003492m.g	scaffold00001	4880987	4886781	+	2451	199.427	84.4138	165.34	185.636	297.397	129.137	218.034	147.326	1.23803	0.565933	1.11406	1.17349	1.8076	0.833252	1.31712	1.02007	AT4G02280.1	ATSUS3,SUS3	sucrose synthase 3
orange1.1g003549m	orange1.1g003492m.g	scaffold00001	4880987	4886781	+	2436	9933.13	6083.41	8256.56	9480.32	13255.1	8184.92	8603.29	4800.34	62.0439	41.0359	55.975	60.2982	81.0611	53.1381	52.2918	33.4416	AT4G02280.1	ATSUS3,SUS3	sucrose synthase 3
orange1.1g003552m	orange1.1g003492m.g	scaffold00001	4880987	4886781	+	2436	9933.13	6083.41	8256.56	9480.32	13255.1	8184.92	8603.29	4800.34	62.0439	41.0359	55.975	60.2982	81.0611	53.1381	52.2918	33.4416	AT4G02280.1	ATSUS3,SUS3	sucrose synthase 3
orange1.1g003636m	orange1.1g003492m.g	scaffold00001	4880987	4886516	+	2421	3878.79	1526.98	3249.55	3608.56	6323.26	2785.05	3534.62	1479.12	24.3777	10.3641	22.1667	23.0939	38.9094	18.1931	21.6169	10.3681	AT4G02280.1	ATSUS3,SUS3	sucrose synthase 3
orange1.1g003985m	orange1.1g003492m.g	scaffold00001	4880987	4886353	+	2346	106.552	19.662	104.637	189.43	356.618	107.699	127.112	40.2506	0.691074	0.137719	0.736597	1.25106	2.26456	0.726025	0.802241	0.291163	AT4G02280.1	ATSUS3,SUS3	sucrose synthase 3
orange1.1g003987m	orange1.1g003492m.g	scaffold00001	4880987	4886353	+	2346	106.552	19.662	104.637	189.43	356.618	107.699	127.112	40.2506	0.691074	0.137719	0.736597	1.25106	2.26456	0.726025	0.802241	0.291163	AT4G02280.1	ATSUS3,SUS3	sucrose synthase 3
orange1.1g005444m	orange1.1g003492m.g	scaffold00001	4880987	4886781	+	2091	123.999	81.0896	65.1301	40.4533	81.64	57.2153	81.3091	49.8926	0.902307	0.637244	0.514398	0.29975	0.581644	0.43274	0.575746	0.404925	AT4G02280.1	ATSUS3,SUS3	sucrose synthase 3
orange1.1g005625m	orange1.1g003492m.g	scaffold00001	4880987	4885949	+	2064	24.3281	10.7689	67.2851	263.107	247.645	93.0564	58.9695	26.348	0.179345	0.0857349	0.53837	1.97507	1.78743	0.713027	0.423023	0.216636	AT4G02280.1	ATSUS3,SUS3	sucrose synthase 3
orange1.1g006524m	orange1.1g003492m.g	scaffold00001	4882296	4886781	+	1929	7232.77	4223.84	3500.46	2038.27	4106.23	3129.53	4798.79	3043.62	57.051	35.9807	29.9685	16.3715	31.7117	25.6576	36.8338	26.7763	AT4G02280.1	ATSUS3,SUS3	sucrose synthase 3
orange1.1g008485m	orange1.1g008485m.g	scaffold00001	4931108	4932935	+	1695	128	65	39	87	131	83	393	198	1.14903	0.630142	0.379985	0.795259	1.15136	0.774422	3.43296	1.98238	AT1G02810.1		Plant invertase/pectin methylesterase inhibitor superfamily
orange1.1g043374m	orange1.1g043374m.g	scaffold00001	4938153	4939981	+	1704	6	2	2	6	11	9	44	19	0.0535762	0.0192866	0.0193835	0.0545557	0.0961682	0.08353	0.382322	0.189224	AT4G02330.1	ATPMEPCRB	Plant invertase/pectin methylesterase inhibitor superfamily
orange1.1g045495m	orange1.1g045495m.g	scaffold00001	4950217	4952054	+	1650	0	0	0	0	0	0	0	1	0	0	0	0	0	0	0	0.0102851
orange1.1g024682m	orange1.1g024682m.g	scaffold00001	4956413	4957208	-	795	19	10	14	19	23	11	13	7	0.363644	0.206694	0.290826	0.370293	0.430992	0.218824	0.242115	0.149425	AT2G47560.1		RING/U-box superfamily protein
orange1.1g030710m	orange1.1g021184m.g	scaffold00001	4966400	4970301	+	522	0.167116	0.0960629	0.569199	1.49067	0.00198924	7.56925	0.00530404	2.81518	0.00487121	0.00302399	0.018008	0.0442455	5.67709e-05	0.229325	0.000150447	0.0915224	AT4G02340.1		alpha/beta-Hydrolases superfamily protein
orange1.1g021184m	orange1.1g021184m.g	scaffold00001	4967844	4970301	+	951	1176.83	760.905	678.432	721.51	1138	731.43	1341	793.183	18.8289	13.1475	11.7814	11.7549	17.8267	12.1636	20.8782	14.1542	AT4G02340.1		alpha/beta-Hydrolases superfamily protein
orange1.1g021158m	orange1.1g021158m.g	scaffold00001	4972403	4975020	+	951	1669.63	1124.41	1077.91	1132.4	1767.75	1324.77	2156.1	1548.41	26.7135	19.4285	18.7186	18.4492	27.6917	22.0307	33.5686	27.6311	AT4G02340.1		alpha/beta-Hydrolases superfamily protein
orange1.1g025885m	orange1.1g021158m.g	scaffold00001	4972403	4974370	+	744	22.3567	9.58762	15.0925	3.60842	32.2292	6.23149	34.9236	20.5839	0.457219	0.211754	0.335011	0.0751456	0.645334	0.132461	0.695011	0.469512	AT4G02340.1		alpha/beta-Hydrolases superfamily protein
orange1.1g041288m	orange1.1g041288m.g	scaffold00001	4980423	4982838	+	2415	2494	1491	1694	2119	3710	2175	3092	1799	15.7134	10.1451	11.5843	13.5948	22.8858	14.2433	18.9569	12.6417	AT4G02350.1	SEC15B	exocyst complex component sec15B
orange1.1g045816m	orange1.1g045816m.g	scaffold00001	4983900	4984149	+	132	0	0	0	0	1	0	0	0	0	0	0	0	0.112859	0	0	0
orange1.1g048574m	orange1.1g048574m.g	scaffold00001	4985748	4986093	+	198	3	2	2	1	2	2	3	1	0.23054	0.165981	0.166816	0.0782517	0.150478	0.159748	0.224338	0.0857091	AT1G02816.1		Protein of unknown function, DUF538
orange1.1g031416m	orange1.1g031416m.g	scaffold00001	4987497	4987980	+	483	814	601	420	451	683	431	551	397	25.6429	20.4466	14.3607	14.4673	21.066	14.1124	16.8908	13.9488	AT1G02816.1		Protein of unknown function, DUF538
orange1.1g030668m	orange1.1g030668m.g	scaffold00001	4993733	4994255	+	522	2729	1423	1256	1278	2784	1393	2357	1179	79.5469	44.7949	39.7366	37.9332	79.4524	42.2036	66.8552	38.3297	AT1G02816.1		Protein of unknown function, DUF538
orange1.1g034308m	orange1.1g034308m.g	scaffold00001	4999518	4999815	-	297	62862	32675	18889	21270	43674	24398	44505	22429	3220.49	1807.81	1050.33	1109.61	2190.66	1299.17	2218.7	1281.58	AT4G02380.1	AtLEA5,SAG21	senescence-associated gene 21
orange1.1g025973m	orange1.1g025973m.g	scaffold00001	5006750	5009156	+	738	1173.5	720	630.5	661	1019	589.5	886.5	511.5	24.1945	16.0314	14.1091	13.8773	20.5696	12.6327	17.7856	11.762	AT2G47580.1	U1A	spliceosomal protein U1A
orange1.1g025982m	orange1.1g025973m.g	scaffold00001	5006750	5009156	+	738	1173.5	720	630.5	661	1019	589.5	886.5	511.5	24.1945	16.0314	14.1091	13.8773	20.5696	12.6327	17.7856	11.762	AT2G47580.1	U1A	spliceosomal protein U1A
orange1.1g006883m	orange1.1g006883m.g	scaffold00001	5031139	5037272	+	1884	20.7098	0.0676938	2.15994	0.0940102	12.9619	17.7139	7.75926	4.35125	0.167258	0.000590422	0.0189336	0.00077313	0.102493	0.148697	0.0609797	0.0391945	AT4G02390.1	APP,ATPARP1,PARP1,PP	poly(ADP-ribose) polymerase
orange1.1g006901m	orange1.1g006883m.g	scaffold00001	5031139	5037272	+	1881	125.29	68.9323	110.84	94.906	111.038	80.2862	132.241	85.6488	1.01349	0.602183	0.97315	0.781742	0.879411	0.675027	1.04093	0.772724	AT4G02390.1	APP,ATPARP1,PARP1,PP	poly(ADP-ribose) polymerase
orange1.1g004500m	orange1.1g004500m.g	scaffold00001	5040901	5046297	+	2247	526.884	298.943	543.949	536.979	814.543	441.168	528.748	276.987	3.56782	2.18615	3.99786	3.70266	5.40032	3.10506	3.48411	2.09194	AT3G53760.1	ATGCP4,GCP4	GAMMA-TUBULIN COMPLEX PROTEIN 4
orange1.1g006711m	orange1.1g004500m.g	scaffold00001	5040901	5044969	+	1905	0.11368	0.0570037	0.0537127	2.02279	1.46244	0.833072	0.251089	0.012869	0.000907985	0.000491703	0.000465644	0.0164519	0.0114365	0.00691604	0.00195155	0.000114642	AT3G53760.1	ATGCP4,GCP4	GAMMA-TUBULIN COMPLEX PROTEIN 4
orange1.1g012338m	orange1.1g012338m.g	scaffold00001	5051704	5054094	+	1398	447.306	312.367	254.337	409.274	700.681	308.656	789.607	355.808	4.86842	3.67158	3.00451	4.53592	7.46657	3.4917	8.36277	4.31918	AT2G47590.1	PHR2	photolyase/blue-light receptor 2
orange1.1g012490m	orange1.1g012338m.g	scaffold00001	5051704	5054094	+	1389	4831.33	3018.76	3146.27	3362.4	4696.42	3101.12	6271.04	3671.99	52.9243	35.7125	37.4081	37.5064	50.3701	35.309	66.8473	44.8633	AT2G47590.1	PHR2	photolyase/blue-light receptor 2
orange1.1g013801m	orange1.1g012338m.g	scaffold00001	5051704	5053824	+	1311	2226.08	745.824	988.457	1314.23	3177.32	1164.18	2916.46	885.238	25.8362	9.3482	12.4517	15.532	36.105	14.0439	32.9382	11.4591	AT2G47590.1	PHR2	photolyase/blue-light receptor 2
orange1.1g032960m	orange1.1g032960m.g	scaffold00001	5068785	5071072	+	393	169.843	74.2156	46.7121	49.5278	150.746	42.2444	133.4	33.4669	6.57574	3.10311	1.96295	1.95261	5.71428	1.69999	5.02584	1.44516	AT3G62880.1	ATOEP16-4	Mitochondrial import inner membrane translocase subunit Tim17/Tim22/Tim23 family protein
orange1.1g033278m	orange1.1g032960m.g	scaffold00001	5068785	5071072	+	372	39.6046	16.8962	17.2116	7.74687	11.0206	13.2161	23.5032	5.22989	1.61992	0.746347	0.764101	0.322658	0.441339	0.561861	0.935471	0.238584	AT3G62880.1	ATOEP16-4	Mitochondrial import inner membrane translocase subunit Tim17/Tim22/Tim23 family protein
orange1.1g034654m	orange1.1g032960m.g	scaffold00001	5068785	5070206	+	267	19.1843	13.2961	8.35878	6.57512	13.0777	12.8465	9.36558	12.7677	1.09326	0.818289	0.517015	0.38155	0.729675	0.760928	0.519361	0.811512	AT3G62880.1	ATOEP16-4	Mitochondrial import inner membrane translocase subunit Tim17/Tim22/Tim23 family protein
orange1.1g034656m	orange1.1g032960m.g	scaffold00001	5068785	5070206	+	267	19.1843	13.2961	8.35878	6.57512	13.0777	12.8465	9.36558	12.7677	1.09326	0.818289	0.517015	0.38155	0.729675	0.760928	0.519361	0.811512	AT3G62880.1	ATOEP16-4	Mitochondrial import inner membrane translocase subunit Tim17/Tim22/Tim23 family protein
orange1.1g034660m	orange1.1g032960m.g	scaffold00001	5068785	5070206	+	267	19.1843	13.2961	8.35878	6.57512	13.0777	12.8465	9.36558	12.7677	1.09326	0.818289	0.517015	0.38155	0.729675	0.760928	0.519361	0.811512	AT3G62880.1	ATOEP16-4	Mitochondrial import inner membrane translocase subunit Tim17/Tim22/Tim23 family protein
orange1.1g018375m	orange1.1g018375m.g	scaffold00001	5075099	5078635	+	1074	1544	986	930	964	2263	1363	1665	1002	21.8743	15.0858	14.3005	13.9069	31.3898	20.0706	22.9539	15.8327	AT3G62860.1		alpha/beta-Hydrolases superfamily protein
orange1.1g033904m	orange1.1g033904m.g	scaffold00001	5080792	5082550	+	330	1449.73	898.152	606.625	493.946	757.683	465.16	670.53	373.063	66.8444	44.7229	30.3584	23.1913	34.2044	22.2924	30.085	19.185	AT2G47640.4		Small nuclear ribonucleoprotein family protein
orange1.1g034273m	orange1.1g033904m.g	scaffold00001	5080792	5082550	+	300	56.5885	30.8546	11.8287	21.934	30.0838	13.568	13.6245	13.3599	2.8701	1.69002	0.651159	1.13281	1.49389	0.71526	0.672427	0.755744	AT2G47640.4		Small nuclear ribonucleoprotein family protein
orange1.1g035130m	orange1.1g033904m.g	scaffold00001	5081706	5082550	+	219	4.25759e-18	3.3922e-15	2.23569e-12	7.59605e-15	2.49749e-14	1.57763e-21	2.39934e-12	2.50799e-30	2.95808e-19	2.54526e-16	1.68593e-13	5.37406e-16	1.6989e-15	1.13928e-22	1.62216e-13	1.94345e-31	AT2G47640.4		Small nuclear ribonucleoprotein family protein
orange1.1g034064m	orange1.1g033904m.g	scaffold00001	5082043	5082550	+	315	15.4191	12.1492	15.1365	9.48913	21.1753	13.3817	24.2791	15.5194	0.744797	0.63377	0.793573	0.46674	1.00145	0.671845	1.14122	0.836095	AT2G47640.4		Small nuclear ribonucleoprotein family protein
orange1.1g034066m	orange1.1g033904m.g	scaffold00001	5082043	5082550	+	315	15.4191	12.1492	15.1365	9.48913	21.1753	13.3817	24.2791	15.5194	0.744797	0.63377	0.793573	0.46674	1.00145	0.671845	1.14122	0.836095	AT2G47640.4		Small nuclear ribonucleoprotein family protein
orange1.1g034067m	orange1.1g033904m.g	scaffold00001	5082043	5082550	+	315	15.4191	12.1492	15.1365	9.48913	21.1753	13.3817	24.2791	15.5194	0.744797	0.63377	0.793573	0.46674	1.00145	0.671845	1.14122	0.836095	AT2G47640.4		Small nuclear ribonucleoprotein family protein
orange1.1g034096m	orange1.1g033904m.g	scaffold00001	5082043	5082550	+	315	15.4191	12.1492	15.1365	9.48913	21.1753	13.3817	24.2791	15.5194	0.744797	0.63377	0.793573	0.46674	1.00145	0.671845	1.14122	0.836095	AT2G47640.4		Small nuclear ribonucleoprotein family protein
orange1.1g034463m	orange1.1g033904m.g	scaffold00001	5082043	5082550	+	285	8.82556e-33	2.39698	2.66738e-38	1.16388	2.53146	3.7464	3.73139	2.49999	4.71181e-34	0.138202	1.54565e-39	0.0632737	0.132323	0.207893	0.193853	0.148863	AT2G47640.4		Small nuclear ribonucleoprotein family protein
orange1.1g029211m	orange1.1g029211m.g	scaffold00001	5095240	5095834	-	594	4713	3176	2581	2450	2594	1854	664	410	120.726	87.8595	71.7585	63.9055	65.0567	49.362	16.5511	11.7136	AT3G62820.1		Plant invertase/pectin methylesterase inhibitor superfamily protein
orange1.1g019796m	orange1.1g019796m.g	scaffold00001	5099397	5102290	+	1008	965.901	704.608	586.662	597.318	772.112	566.592	766.725	524.13	14.5802	11.4863	9.61169	9.18129	11.4111	8.88955	11.2623	8.82411	AT5G61770.3	PPAN	PETER PAN-like protein
orange1.1g019826m	orange1.1g019796m.g	scaffold00001	5099397	5102290	+	1008	965.901	704.608	586.662	597.318	772.112	566.592	766.725	524.13	14.5802	11.4863	9.61169	9.18129	11.4111	8.88955	11.2623	8.82411	AT5G61770.3	PPAN	PETER PAN-like protein
orange1.1g020678m	orange1.1g019796m.g	scaffold00001	5099397	5102064	+	972	6.45726	17.5458	6.63856	12.0056	24.9788	20.4972	32.9635	17.5918	0.101082	0.296621	0.112792	0.19137	0.382837	0.333501	0.502126	0.307141	AT5G61770.3	PPAN	PETER PAN-like protein
orange1.1g026420m	orange1.1g019796m.g	scaffold00001	5099397	5101149	+	717	2.7503	0.231783	1.02545	0.351203	2.79616	1.31407	0.602926	0.145723	0.0583649	0.00531199	0.0236192	0.00758924	0.0580966	0.0289847	0.0124506	0.00344907	AT5G61770.3	PPAN	PETER PAN-like protein
orange1.1g030058m	orange1.1g019796m.g	scaffold00001	5099397	5100849	+	552	1.91733e-08	3.12782e-10	2.46077e-10	1.86624e-08	2.34649e-08	2.21901e-09	1.26977e-08	1.06893e-10	5.28503e-10	9.31101e-12	7.36212e-12	5.23826e-10	6.33268e-10	6.35755e-11	3.40589e-10	3.28627e-12	AT5G61770.3	PPAN	PETER PAN-like protein
orange1.1g022301m	orange1.1g022301m.g	scaffold00001	5128656	5132889	+	900	5410.18	3108.66	3075.71	3276.34	5042.22	3038.67	3755.65	2231.14	91.466	56.7578	56.4384	56.4035	83.4618	53.3961	61.7859	42.0704	AT1G02840.1	ATSRP34,SR1,SRP34	RNA-binding (RRM/RBD/RNP motifs) family protein
orange1.1g023758m	orange1.1g022301m.g	scaffold00001	5128656	5131078	+	834	21.4618	7.31267	53.3634	51.9738	84.5049	35.3109	88.7427	31.89	0.391554	0.14408	1.0567	0.965555	1.50947	0.669595	1.57548	0.648905	AT1G02840.1	ATSRP34,SR1,SRP34	RNA-binding (RRM/RBD/RNP motifs) family protein
orange1.1g023771m	orange1.1g022301m.g	scaffold00001	5128656	5131078	+	834	21.4618	7.31267	53.3634	51.9738	84.5049	35.3109	88.7427	31.89	0.391554	0.14408	1.0567	0.965555	1.50947	0.669595	1.57548	0.648905	AT1G02840.1	ATSRP34,SR1,SRP34	RNA-binding (RRM/RBD/RNP motifs) family protein
orange1.1g023792m	orange1.1g022301m.g	scaffold00001	5128656	5131078	+	834	21.4618	7.31267	53.3634	51.9738	84.5049	35.3109	88.7427	31.89	0.391554	0.14408	1.0567	0.965555	1.50947	0.669595	1.57548	0.648905	AT1G02840.1	ATSRP34,SR1,SRP34	RNA-binding (RRM/RBD/RNP motifs) family protein
orange1.1g023798m	orange1.1g022301m.g	scaffold00001	5128656	5131078	+	834	21.4618	7.31267	53.3634	51.9738	84.5049	35.3109	88.7427	31.89	0.391554	0.14408	1.0567	0.965555	1.50947	0.669595	1.57548	0.648905	AT1G02840.1	ATSRP34,SR1,SRP34	RNA-binding (RRM/RBD/RNP motifs) family protein
orange1.1g023820m	orange1.1g022301m.g	scaffold00001	5128656	5131078	+	831	57.3345	22.134	19.0253	34.207	72.2837	53.9651	120.771	28.2845	1.0498	0.437678	0.378096	0.637782	1.29583	1.02703	2.15183	0.577618	AT1G02840.1	ATSRP34,SR1,SRP34	RNA-binding (RRM/RBD/RNP motifs) family protein
orange1.1g024135m	orange1.1g022301m.g	scaffold00001	5128656	5131701	+	819	29.3643	29.509	5.21601	16.7262	10.3865	17.0971	21.128	23.3342	0.545539	0.592058	0.105178	0.316426	0.188928	0.330148	0.381962	0.483506	AT1G02840.1	ATSRP34,SR1,SRP34	RNA-binding (RRM/RBD/RNP motifs) family protein
orange1.1g024221m	orange1.1g022301m.g	scaffold00001	5128656	5131279	+	813	45.3439	35.4495	107.544	144.14	107.085	117.974	183.126	139.05	0.848631	0.716497	2.18457	2.74697	1.96221	2.2949	3.33507	2.90251	AT1G02840.1	ATSRP34,SR1,SRP34	RNA-binding (RRM/RBD/RNP motifs) family protein
orange1.1g024935m	orange1.1g022301m.g	scaffold00001	5128656	5131561	+	783	0.0417782	0.0259865	0.0575719	0.1298	0.0869912	0.14584	1.29567	0.14581	0.000811856	0.000545356	0.00121429	0.00256845	0.00165509	0.00294567	0.0245007	0.00316023	AT1G02840.1	ATSRP34,SR1,SRP34	RNA-binding (RRM/RBD/RNP motifs) family protein
orange1.1g027194m	orange1.1g022301m.g	scaffold00001	5128656	5130781	+	681	0.000647358	5.10319e-05	0.000178707	4.58637	0.000792145	0.000750711	0.00782561	4.45556	1.4464e-05	1.23137e-06	4.33377e-06	0.104347	1.73287e-05	1.74339e-05	0.000170144	0.111032	AT1G02840.1	ATSRP34,SR1,SRP34	RNA-binding (RRM/RBD/RNP motifs) family protein
orange1.1g043421m	orange1.1g043421m.g	scaffold00001	5136187	5137168	+	981	619	392	316	410	504	321	519	336	9.6009	6.56616	5.31974	6.4755	7.65367	5.17494	7.83329	5.8125	AT4G02440.1	EID1	F-box family protein
orange1.1g046009m	orange1.1g046009m.g	scaffold00001	5140358	5143274	+	1197	61	32	56	63	51	27	30	24	0.775401	0.439289	0.77262	0.815465	0.634723	0.356729	0.371085	0.340259	AT1G02850.2	BGLU11	beta glucosidase 11
orange1.1g042671m	orange1.1g042671m.g	scaffold00001	5144631	5145141	+	267	12	8	11	1	8	7	8	6	0.683849	0.492349	0.680383	0.0580293	0.446362	0.414626	0.443634	0.381358	AT4G27830.1	BGLU10	beta glucosidase 10
orange1.1g012181m	orange1.1g012181m.g	scaffold00001	5147649	5153121	+	1410	61.0807	70.2181	48.0143	75.7711	135	48.7982	210.286	115.191	0.659137	0.818323	0.562372	0.832613	1.42635	0.547336	2.2082	1.38641	AT1G02850.2	BGLU11	beta glucosidase 11
orange1.1g015605m	orange1.1g012181m.g	scaffold00001	5147649	5152398	+	1212	71.8743	25.6453	81.7227	71.8142	70.3931	67.0504	200.866	138.119	0.902322	0.347696	1.11356	0.91805	0.865238	0.874919	2.45386	1.93394	AT1G02850.2	BGLU11	beta glucosidase 11
orange1.1g015785m	orange1.1g012181m.g	scaffold00001	5147649	5152398	+	1203	0.350279	0.0449233	7.78892	7.6877	0.546547	6.69704	0.243937	0.385059	0.00443036	0.000613621	0.106926	0.0990124	0.00676816	0.0880414	0.00300233	0.00543192	AT1G02850.2	BGLU11	beta glucosidase 11
orange1.1g017505m	orange1.1g012181m.g	scaffold00001	5147649	5152213	+	1113	1.96794	1.52264	0.402139	26.3807	0.0401414	2.16839	7.59207	4.60056	0.0269034	0.0224801	0.00596695	0.36724	0.000537286	0.0308114	0.100998	0.0701468	AT1G02850.2	BGLU11	beta glucosidase 11
orange1.1g018009m	orange1.1g012181m.g	scaffold00001	5147649	5151911	+	1089	5.72678	0.568962	0.0719839	15.3462	0.0198701	1.28605	4.01204	0.7039	0.0800153	0.0085852	0.00109164	0.21834	0.000271819	0.0186766	0.0545486	0.0109692	AT1G02850.2	BGLU11	beta glucosidase 11
orange1.1g042910m	orange1.1g042910m.g	scaffold00001	5169630	5170679	+	705	436	266	244	273	419	266	226	118	9.40996	6.19993	5.71574	5.99974	8.85387	5.96708	4.74641	2.84044	AT1G02860.1	BAH1,NLA	SPX (SYG1/Pho81/XPR1) domain-containing protein
orange1.1g035580m	orange1.1g035580m.g	scaffold00001	5171095	5171937	+	252	95	52	49	51	107	61	43	27	5.73606	3.39076	3.2112	3.13566	6.32545	3.82824	2.52647	1.81826	AT1G02860.1	BAH1,NLA	SPX (SYG1/Pho81/XPR1) domain-containing protein
orange1.1g041682m	orange1.1g041682m.g	scaffold00001	5172253	5172580	-	327	0	2	2	0	0	1	0	0	0	0.100502	0.101008	0	0	0.0483639	0	0	AT4G34760.1		SAUR-like auxin-responsive protein family
orange1.1g046879m	orange1.1g046879m.g	scaffold00001	5173077	5173428	+	351	2	3	3	2	1	3	2	1	0.0866989	0.140446	0.141152	0.0882839	0.0424425	0.135171	0.0843663	0.0483487	AT2G21220.1		SAUR-like auxin-responsive protein family
orange1.1g029750m	orange1.1g029750m.g	scaffold00001	5200564	5203333	+	567	6438.48	3721.25	3371.33	3803.97	5323.62	3238.39	3583.99	2085.12	172.779	107.845	98.1953	103.947	139.873	90.3265	93.5901	62.4079	AT4G02450.1		HSP20-like chaperones superfamily protein
orange1.1g029799m	orange1.1g029750m.g	scaffold00001	5200564	5203333	+	564	567.334	291.848	313.758	248.024	414.345	261.568	310.91	188.863	15.3056	8.50299	9.1873	6.81355	10.9444	7.33459	8.16211	5.68278	AT4G02450.1		HSP20-like chaperones superfamily protein
orange1.1g007400m	orange1.1g007400m.g	scaffold00001	5207487	5209305	-	1818	217	105	136	115	152	113	134	72	1.81617	0.949052	1.23543	0.980083	1.24554	0.983001	1.09133	0.672095	AT2G21090.1		Pentatricopeptide repeat (PPR-like) superfamily protein
orange1.1g016457m	orange1.1g016457m.g	scaffold00001	5209583	5213548	+	1170	2393	1442	1118	1105	1923	1090	1559	853	31.1206	20.2523	15.7808	14.6331	24.4851	14.7336	19.7291	12.3724	AT2G47790.1		Transducin/WD40 repeat-like superfamily protein
orange1.1g000717m	orange1.1g000717m.g	scaffold00001	5252549	5256554	+	4005	5705	2954	4603	5681	8452	4580	8204	4131	21.6742	12.12	18.9806	21.9776	31.4388	18.0856	30.3298	17.5043	AT4G02510.1	ATTOC159,PPI2,TOC159,TOC160,TOC86	translocon at the outer envelope membrane of chloroplasts 159
orange1.1g036337m	orange1.1g036337m.g	scaffold00001	5269970	5270564	-	594	21813	13258	12895	10741	13152	7609	19703	10190	558.752	366.764	358.515	280.167	329.848	202.587	491.125	291.125	AT2G47770.1	ATTSPO,TSPO	TSPO(outer membrane tryptophan-rich sensory protein)-related
orange1.1g014346m	orange1.1g014346m.g	scaffold00001	5271935	5276711	+	1281	1593.87	985.002	996.684	1027.59	1667.38	1072.3	1483.98	839.06	18.9319	12.6352	12.8493	12.4288	19.3907	13.2384	17.1525	11.1157	AT2G47760.1	ALG3,AtALG3	asparagine-linked glycosylation 3
orange1.1g015618m	orange1.1g014346m.g	scaffold00001	5271935	5276711	+	1212	12.1057	0.989225	9.32117	0.408678	16.6093	0.695947	1.00635	8.94038	0.151977	0.0134118	0.127011	0.00522441	0.204154	0.00908119	0.012294	0.125183	AT2G47760.1	ALG3,AtALG3	asparagine-linked glycosylation 3
orange1.1g034611m	orange1.1g034185m.g	scaffold00001	5277634	5279138	+	270	1541.95	1149.72	768.953	726.265	1047.68	778.894	852.28	568.657	86.8952	69.9715	47.0336	41.6764	57.8061	45.623	46.7374	35.742	AT4G15802.1	AtHSBP,HSBP	heat shock factor binding protein
orange1.1g034185m	orange1.1g034185m.g	scaffold00001	5278065	5279138	+	309	1.02449	6.29654	0.051078	12.7319	15.3304	0.110324	0.715572	12.3408	0.0504474	0.33484	0.00272991	0.638403	0.739102	0.00564651	0.0342879	0.67776	AT4G15802.1	AtHSBP,HSBP	heat shock factor binding protein
orange1.1g033577m	orange1.1g033577m.g	scaffold00001	5280168	5280519	-	351	12	2	6	3	3	1	4	0	0.520193	0.0936305	0.282303	0.132426	0.127328	0.045057	0.168733	0	AT4G15800.1	RALFL33	ralf-like 33
orange1.1g044130m	orange1.1g044130m.g	scaffold00001	5294345	5296903	+	1698	10	7	8	3	14	2	2	0	0.0896092	0.0677415	0.077808	0.0273743	0.122828	0.0186278	0.0174397	0	AT2G47750.1	GH3.9	putative indole-3-acetic acid-amido synthetase GH3.9
orange1.1g034981m	orange1.1g034981m.g	scaffold00001	5316347	5316581	-	234	134	55	43	35	61	41	33	17	8.71323	3.86226	3.03476	2.31745	3.88349	2.77101	2.08807	1.23289
orange1.1g046222m	orange1.1g046222m.g	scaffold00001	5339763	5339994	-	231	1	2	0	0	1	1	0	1	0.0658686	0.14227	0	0	0.0644906	0.0684632	0	0.073465
orange1.1g011331m	orange1.1g011331m.g	scaffold00001	5368023	5371910	+	1467	29	26	32	39	40	25	24	17	0.300787	0.291231	0.36024	0.411901	0.406198	0.269513	0.24223	0.196658	AT1G02970.1	ATWEE1,WEE1	WEE1 kinase homolog
orange1.1g042124m	orange1.1g042124m.g	scaffold00001	5373552	5376554	+	1797	1	0	1	1	4	5	2	2	0.00846725	0	0.00919018	0.00862205	0.0331604	0.0440039	0.0164789	0.0188875	AT4G13420.1	ATHAK5,HAK5	high affinity K+ transporter 5
orange1.1g004023m	orange1.1g004023m.g	scaffold00001	5382276	5386745	+	2337	29471	17226	14307	26968	34426	21242	48339	28213	191.879	121.121	101.103	178.792	219.45	143.749	306.256	204.872	AT4G13420.1	ATHAK5,HAK5	high affinity K+ transporter 5
orange1.1g002917m	orange1.1g002918m.g	scaffold00001	5403672	5406575	+	2598	918.5	533	792	864	1024	671.5	1285	796	5.37936	3.37119	5.03452	5.15268	5.87177	4.08767	7.32335	5.19956	AT2G47820.2
orange1.1g002918m	orange1.1g002918m.g	scaffold00001	5403672	5406575	+	2598	918.5	533	792	864	1024	671.5	1285	796	5.37936	3.37119	5.03452	5.15268	5.87177	4.08767	7.32335	5.19956	AT2G47820.2
orange1.1g010444m	orange1.1g010444m.g	scaffold00001	5415417	5417219	+	1533	369	205	258	220	360	227	160	90	3.66248	2.19739	2.77939	2.22351	3.49839	2.34182	1.54534	0.996306	AT3G50700.1	AtIDD2,IDD2	indeterminate(ID)-domain 2
orange1.1g004666m	orange1.1g004666m.g	scaffold00001	5437298	5442499	+	2217	5083.27	2496.05	3657.66	4868.61	7366.54	4442.08	6865.2	3594.37	34.8873	18.5004	27.2464	34.025	49.5001	31.6876	45.8494	27.5137	AT4G02570.2	ATCUL1,AXR6,CUL1	cullin 1
orange1.1g004939m	orange1.1g004666m.g	scaffold00001	5437298	5442499	+	2169	27.4971	17.3846	23.0975	8.5102	22.0024	28.4804	33.2298	15.6973	0.192893	0.131704	0.175865	0.060791	0.151119	0.207662	0.226837	0.122817	AT4G02570.2	ATCUL1,AXR6,CUL1	cullin 1
orange1.1g008709m	orange1.1g004666m.g	scaffold00001	5438723	5442499	+	1674	1104.12	815.445	878.863	842.149	1215.56	838.428	1444.21	1000.48	10.0358	8.00449	8.67037	7.79457	10.8176	7.92099	12.7738	10.1425	AT4G02570.2	ATCUL1,AXR6,CUL1	cullin 1
orange1.1g012914m	orange1.1g004666m.g	scaffold00001	5439597	5442499	+	1362	769.908	404.511	408.681	445.102	624.157	491.976	653.914	542.4	8.60107	4.88032	4.95541	5.06339	6.82692	5.71264	7.10869	6.75826	AT4G02570.2	ATCUL1,AXR6,CUL1	cullin 1
orange1.1g014910m	orange1.1g004666m.g	scaffold00001	5440202	5442499	+	1251	703.088	871.57	964.778	461.847	939.445	770.003	1150.82	950.118	8.55152	11.4483	12.7363	5.72004	11.1872	9.73429	13.6206	12.8888	AT4G02570.2	ATCUL1,AXR6,CUL1	cullin 1
orange1.1g035335m	orange1.1g035335m.g	scaffold00001	5470777	5470981	-	204	0	0	0	0	0	0	1	0	0	0	0	0	0	0	0.0725798	0
orange1.1g015151m	orange1.1g015151m.g	scaffold00001	5473108	5474347	-	1239	1278	790	635	656	1069	649	973	513	15.6946	10.4773	8.46398	8.20335	12.8533	8.28405	11.6275	7.02649	AT5G07900.1		Mitochondrial transcription termination factor family protein
orange1.1g011776m	orange1.1g011776m.g	scaffold00001	5495010	5498378	+	1434	852	415	609	718	901	508	827	491	9.04026	4.75547	7.01359	7.75772	9.36018	5.60253	8.53891	5.81065	AT2G47850.1		Zinc finger C-x8-C-x5-C-x3-H type family protein
orange1.1g038941m	orange1.1g038941m.g	scaffold00001	5504459	5507988	+	1848	28	13	28	37	42	29	6	3	0.23054	0.115594	0.250224	0.310212	0.338576	0.248179	0.0480724	0.0275494	AT1G03010.1		Phototropic-responsive NPH3 family protein
orange1.1g034824m	orange1.1g034824m.g	scaffold00001	5508716	5509642	+	249	430	266	153	147	320	205	369	218	26.276	17.554	10.1476	9.14696	19.1452	13.0204	21.9418	14.8576	AT3G62920.1
orange1.1g042938m	orange1.1g042938m.g	scaffold00001	5511282	5511603	-	321	0	0	0	0	0	2	0	0	0	0	0	0	0	0.0985359	0	0	AT1G03020.1		Thioredoxin superfamily protein
orange1.1g039608m	orange1.1g039608m.g	scaffold00001	5516430	5516742	-	312	0	3	3	1	0	1	2	0	0	0.158002	0.158796	0.0496597	0	0.0506891	0.0949121	0	AT1G03020.1		Thioredoxin superfamily protein
orange1.1g037937m	orange1.1g037937m.g	scaffold00001	5525075	5525384	+	309	29	20	20	21	16	8	2	1	1.42801	1.06357	1.06892	1.05298	0.771383	0.40945	0.0958336	0.0549204	AT3G62950.1		Thioredoxin superfamily protein
orange1.1g034205m	orange1.1g034205m.g	scaffold00001	5527151	5527457	+	306	54	43	20	25	31	15	4	7	2.68511	2.30909	1.0794	1.26584	1.50921	0.775245	0.193546	0.388212	AT2G30540.1		Thioredoxin superfamily protein
orange1.1g033439m	orange1.1g033457m.g	scaffold00001	5536368	5538909	+	360	161	111.5	104.5	82.5	121	95	107.5	62.5	6.80478	5.0894	4.79387	3.55067	5.00716	4.1734	4.42132	2.94625	AT4G24990.1	ATGP4	Ubiquitin family protein
orange1.1g033457m	orange1.1g033457m.g	scaffold00001	5536368	5538909	+	360	161	111.5	104.5	82.5	121	95	107.5	62.5	6.80478	5.0894	4.79387	3.55067	5.00716	4.1734	4.42132	2.94625	AT4G24990.1	ATGP4	Ubiquitin family protein
orange1.1g016553m	orange1.1g016553m.g	scaffold00001	5545625	5547781	+	1164	689.914	433.348	377.976	417.876	619.165	389.965	572.082	364.745	9.01847	6.11757	5.3627	5.56229	7.92432	5.29837	7.27698	5.31776	AT2G47890.1		B-box type zinc finger protein with CCT domain
orange1.1g016554m	orange1.1g016553m.g	scaffold00001	5545625	5547781	+	1164	689.914	433.348	377.976	417.876	619.165	389.965	572.082	364.745	9.01847	6.11757	5.3627	5.56229	7.92432	5.29837	7.27698	5.31776	AT2G47890.1		B-box type zinc finger protein with CCT domain
orange1.1g018305m	orange1.1g016553m.g	scaffold00001	5545625	5547471	+	1077	5.1622	0.309259	0.0530608	1.24913	7.6645	1.06415	40.8247	0.50397	0.0729306	0.00471846	0.000813636	0.0179702	0.106017	0.0156264	0.561246	0.00794111	AT2G47890.1		B-box type zinc finger protein with CCT domain
orange1.1g029205m	orange1.1g029205m.g	scaffold00001	5557399	5558634	+	594	1545.73	1126.29	908.451	959.213	1470.31	932.617	1279.12	829.075	39.5948	31.1572	25.2573	25.02	36.8748	24.8305	31.8839	23.6864	AT4G03180.1
orange1.1g031685m	orange1.1g029205m.g	scaffold00001	5557727	5558634	+	468	6.25963	38.7101	39.5449	32.7899	29.6934	67.3881	16.8721	52.9251	0.203514	1.35917	1.39546	1.08556	0.945196	2.27723	0.533787	1.91915	AT4G03180.1
orange1.1g035112m	orange1.1g035112m.g	scaffold00001	5574972	5575284	+	222	11	7	8	6	14	5	15	2	0.753929	0.518131	0.595126	0.418752	0.939471	0.356194	1.00042	0.152887
orange1.1g009645m	orange1.1g009645m.g	scaffold00001	5584432	5589413	+	1593	187	109	151	178	179	117	138	66	1.78614	1.12436	1.56543	1.73126	1.67396	1.16155	1.28265	0.703106	AT3G05030.1	ATNHX2,NHX2	sodium hydrogen exchanger 2
orange1.1g048255m	orange1.1g048255m.g	scaffold00001	5591024	5593599	+	897	1665	1101	1074	1108	1461	996	908	532	28.2431	20.1692	19.7735	19.1384	24.2642	17.5605	14.9879	10.0649	AT1G03470.1		Kinase interacting (KIP1-like) family protein
orange1.1g035993m	orange1.1g035993m.g	scaffold00001	5594091	5594502	-	411	0	0	0	0	3	1	0	0	0	0	0	0	0.10874	0.0384793	0	0	AT2G47930.1	AGP26,ATAGP26	arabinogalactan protein 26
orange1.1g016069m	orange1.1g016069m.g	scaffold00001	5601737	5603501	+	1191	5.01932	7.03259	8.22905e-06	2.16497e-06	5.03625	8.55015e-05	5.03763	3.02815e-05	0.0641244	0.0970282	1.14106e-07	2.81642e-08	0.0629947	1.13535e-06	0.0626268	4.31478e-07	AT1G48910.1	YUC10	Flavin-containing monooxygenase family protein
orange1.1g016088m	orange1.1g016069m.g	scaffold00001	5601737	5603501	+	1188	667.59	479.895	480.396	352.33	1423.82	922.484	1451.58	766.134	8.55035	6.63781	6.67814	4.59507	17.8545	12.2804	18.0914	10.9441	AT1G48910.1	YUC10	Flavin-containing monooxygenase family protein
orange1.1g016519m	orange1.1g016069m.g	scaffold00001	5601737	5603501	+	1167	36.3927	8.07195	1.60172	13.6687	19.1312	33.5112	23.3882	38.8629	0.474498	0.113659	0.0226667	0.181475	0.244219	0.454139	0.296738	0.565141	AT1G48910.1	YUC10	Flavin-containing monooxygenase family protein
orange1.1g020533m	orange1.1g020533m.g	scaffold00001	5618752	5620188	+	978	0.364491	0.310489	0.0830503	0.215993	0.310489	0.309402	0.0234349	0.184119	0.00567072	0.00521677	0.00140241	0.00342184	0.0047295	0.00500327	0.000354789	0.00319487	AT1G48910.1	YUC10	Flavin-containing monooxygenase family protein
orange1.1g022090m	orange1.1g020533m.g	scaffold00001	5618752	5620101	+	912	11.1826	9.52584	2.54799	6.62669	9.52582	9.4925	0.718985	5.64881	0.186569	0.171634	0.0461398	0.11258	0.155602	0.16461	0.0116727	0.105112	AT1G48910.1	YUC10	Flavin-containing monooxygenase family protein
orange1.1g022182m	orange1.1g020533m.g	scaffold00001	5618752	5619751	+	906	15.4529	13.1634	3.52098	9.1572	13.1634	13.1173	21.2576	7.80588	0.25952	0.238745	0.0641812	0.156601	0.216445	0.228974	0.347402	0.146213	AT1G48910.1	YUC10	Flavin-containing monooxygenase family protein
orange1.1g022626m	orange1.1g020533m.g	scaffold00001	5618752	5619751	+	885	5.09557e-12	2.72842e-07	0.000813665	9.03395e-06	6.0546e-06	0.00132037	5.24485e-12	2.06328e-09	8.76073e-14	5.06598e-09	1.51836e-05	1.58159e-07	1.01918e-07	2.35951e-05	8.77478e-14	3.95646e-11	AT1G48910.1	YUC10	Flavin-containing monooxygenase family protein
orange1.1g025254m	orange1.1g020533m.g	scaffold00001	5618752	5619711	+	768	3.85813e-12	0.000284074	0.847161	0.000109746	0.000282288	0.0794584	1.37467e-13	2.36119	7.64374e-14	6.07806e-06	0.018217	2.21405e-06	5.4757e-06	0.00163624	2.65022e-15	0.052175	AT1G48910.1	YUC10	Flavin-containing monooxygenase family protein
orange1.1g005060m	orange1.1g005060m.g	scaffold00001	5634545	5639269	+	2151	572	307	550	460	871	463	1049	535	4.04619	2.34527	4.22274	3.31342	6.03234	3.40416	7.22073	4.22091	AT5G62000.3	ARF1-BP,ARF2,HSS,ORE14	auxin response factor 2
orange1.1g030631m	orange1.1g030631m.g	scaffold00001	5640494	5641226	+	525	304	167	141	144	319	177	246	122	8.81059	5.22699	4.43539	4.24974	9.0519	5.33192	6.9378	3.9436	AT4G03150.1
orange1.1g010101m	orange1.1g010101m.g	scaffold00001	5644827	5651312	+	1557	109	86	82	44	65	61	101	53	1.06519	0.907621	0.869756	0.437847	0.621918	0.619599	0.960459	0.57767	AT3G06350.1	EMB3004,MEE32	dehydroquinate dehydratase, putative / shikimate dehydrogenase, putative
orange1.1g002032m	orange1.1g002032m.g	scaffold00001	5658887	5662406	+	2934	56	35	80	69	87	67	85	63	0.290415	0.196021	0.4503	0.364374	0.441741	0.361147	0.428948	0.364395	AT4G03130.1		BRCT domain-containing DNA repair protein
orange1.1g036113m	orange1.1g036113m.g	scaffold00001	5667050	5670085	+	954	301	157	204	200	306	185	335	213	4.80074	2.70424	3.53146	3.24818	4.77839	3.06685	5.19927	3.78899	AT4G03115.1		Mitochondrial substrate carrier family protein
orange1.1g013840m	orange1.1g013840m.g	scaffold00001	5675380	5679558	+	1308	353.427	198.585	249.941	239.826	421.053	262	407.166	259.814	4.11133	2.49479	3.15575	2.84084	4.79553	3.16784	4.60903	3.37091	AT4G03110.1	AtRBP-DR1,RBP-DR1	RNA-binding protein-defense related 1
orange1.1g013926m	orange1.1g013840m.g	scaffold00001	5675380	5679558	+	1305	64.3227	11.0615	21.6556	29.2149	52.8124	35.9397	148.713	63.6235	0.74997	0.139283	0.274052	0.346858	0.602884	0.435545	1.68727	0.827369	AT4G03110.1	AtRBP-DR1,RBP-DR1	RNA-binding protein-defense related 1
orange1.1g014217m	orange1.1g013840m.g	scaffold00001	5675380	5679558	+	1287	0.023929	0.0038079	0.0810776	0.450673	12.4701	8.52933	25.0603	8.33197	0.000282902	4.86185e-05	0.00104039	0.00542552	0.144344	0.104811	0.288306	0.109866	AT4G03110.1	AtRBP-DR1,RBP-DR1	RNA-binding protein-defense related 1
orange1.1g015716m	orange1.1g013840m.g	scaffold00001	5675380	5679386	+	1209	8.73023	0.834071	4.71041	6.57475	4.84034	0.504768	17.1958	0.17767	0.109873	0.0113363	0.0643434	0.0842581	0.0596428	0.0066029	0.210592	0.00249391	AT4G03110.1	AtRBP-DR1,RBP-DR1	RNA-binding protein-defense related 1
orange1.1g018554m	orange1.1g013840m.g	scaffold00001	5675380	5679150	+	1065	0.441587	0.0761328	0.0986276	2.29037	9.51864	0.296089	18.1966	8.08058	0.00630895	0.00117467	0.0015294	0.0333208	0.133148	0.00439685	0.25298	0.128761	AT4G03110.1	AtRBP-DR1,RBP-DR1	RNA-binding protein-defense related 1
orange1.1g020372m	orange1.1g013840m.g	scaffold00001	5677562	5679558	+	984	24.056	31.4391	5.51328	19.6435	22.3046	43.7299	27.6695	24.9723	0.371979	0.525013	0.0925309	0.309301	0.337682	0.702834	0.416344	0.430681	AT4G03110.1	AtRBP-DR1,RBP-DR1	RNA-binding protein-defense related 1
orange1.1g032279m	orange1.1g032279m.g	scaffold00001	5687192	5687627	+	435	5499	3487	2106	2733	4847	3122	6581	4035	192.347	131.722	79.9542	97.344	165.994	113.504	224	157.415	AT3G62990.1
orange1.1g019629m	orange1.1g019629m.g	scaffold00001	5709155	5710640	+	1017	112	72	52	108	150	102	58	40	1.67567	1.16334	0.844412	1.64536	2.19725	1.58617	0.84441	0.667469	AT1G05260.1	RCI3,RCI3A	Peroxidase superfamily protein
orange1.1g001174m	orange1.1g001174m.g	scaffold00001	5718225	5726705	+	3399	1613.14	694.197	1623.75	1815.89	2889.03	1483.83	2165.71	992.504	7.22123	3.35603	7.88935	8.27745	12.6622	6.90404	9.434	4.95534	AT2G47980.1	ATSCC3,SCC3	sister-chromatid cohesion protein 3
orange1.1g001623m	orange1.1g001174m.g	scaffold00001	5718225	5725696	+	3129	1.23713	0.140433	3.46932	18.5825	3.25923	15.2452	2.51768	11.5883	0.00601589	0.000737495	0.0183109	0.0920146	0.0155174	0.0770543	0.0119136	0.0628502	AT2G47980.1	ATSCC3,SCC3	sister-chromatid cohesion protein 3
orange1.1g001338m	orange1.1g001174m.g	scaffold00001	5718420	5726705	+	3291	1028.83	752.338	770.379	898.274	1438.88	906.934	1272.45	853.464	4.75671	3.75647	3.86588	4.22902	6.51337	4.3583	5.72478	4.40098	AT2G47980.1	ATSCC3,SCC3	sister-chromatid cohesion protein 3
orange1.1g001345m	orange1.1g001174m.g	scaffold00001	5718420	5726705	+	3291	1028.83	752.338	770.379	898.274	1438.88	906.934	1272.45	853.464	4.75671	3.75647	3.86588	4.22902	6.51337	4.3583	5.72478	4.40098	AT2G47980.1	ATSCC3,SCC3	sister-chromatid cohesion protein 3
orange1.1g038802m	orange1.1g038802m.g	scaffold00001	5728573	5730172	-	1599	898	522	529	726	1158	671	961	520	8.54512	5.36434	5.4636	7.03472	10.7887	6.63657	8.89859	5.51883	AT2G47990.1	EDA13,EDA19,SWA1	transducin family protein / WD-40 repeat family protein
orange1.1g041341m	orange1.1g041341m.g	scaffold00001	5732503	5739831	+	2874	3043	1846	3176	3137	4004	2609	3129	1882	16.1104	10.5545	18.2501	16.9117	20.7547	14.3568	16.12	11.1128	AT4G03090.1		sequence-specific DNA binding;sequence-specific DNA binding transcription factors
orange1.1g032530m	orange1.1g032530m.g	scaffold00001	5741953	5742373	+	420	46	34	31	28	41	23	24	19	1.66648	1.33022	1.21895	1.03292	1.45426	0.86606	0.846073	0.767709	AT5G63690.1		Nucleic acid-binding, OB-fold-like protein
orange1.1g034886m	orange1.1g034886m.g	scaffold00001	5762144	5762497	+	243	15	4	2	6	4	2	6	2	0.939238	0.270488	0.135924	0.382564	0.245224	0.130165	0.365587	0.139674
orange1.1g019235m	orange1.1g019235m.g	scaffold00001	5774900	5776569	+	1035	3638	2238.5	2017.5	2459	3752.5	2376	1250	721	53.4826	35.5395	32.1918	36.8109	54.0118	36.3058	17.882	11.8219	AT3G63010.1	ATGID1B,GID1B	alpha/beta-Hydrolases superfamily protein
orange1.1g019248m	orange1.1g019235m.g	scaffold00001	5774900	5776569	+	1035	3638	2238.5	2017.5	2459	3752.5	2376	1250	721	53.4826	35.5395	32.1918	36.8109	54.0118	36.3058	17.882	11.8219	AT3G63010.1	ATGID1B,GID1B	alpha/beta-Hydrolases superfamily protein
orange1.1g010883m	orange1.1g010883m.g	scaffold00001	5790235	5796271	+	1497	971.436	374.178	520.936	469.348	843.757	269.914	880.106	322.735	9.87376	4.10724	5.74691	4.85771	8.39661	2.85149	8.70481	3.65861	AT4G03020.2		transducin family protein / WD-40 repeat family protein
orange1.1g011179m	orange1.1g010883m.g	scaffold00001	5790800	5796271	+	1476	2012.42	1202.11	972.836	1121.98	1489.89	956.194	1392.38	859.274	20.7455	13.383	10.8849	11.7776	15.0375	10.2454	13.9675	9.87956	AT4G03020.2		transducin family protein / WD-40 repeat family protein
orange1.1g011216m	orange1.1g010883m.g	scaffold00001	5790800	5796271	+	1476	2012.42	1202.11	972.836	1121.98	1489.89	956.194	1392.38	859.274	20.7455	13.383	10.8849	11.7776	15.0375	10.2454	13.9675	9.87956	AT4G03020.2		transducin family protein / WD-40 repeat family protein
orange1.1g013436m	orange1.1g010883m.g	scaffold00001	5790800	5795253	+	1332	51.4399	69.3044	80.7459	117.154	37.4966	69.9175	49.7896	42.8566	0.587606	0.854971	1.00112	1.36273	0.419368	0.830139	0.553453	0.546016	AT4G03020.2		transducin family protein / WD-40 repeat family protein
orange1.1g015438m	orange1.1g010883m.g	scaffold00001	5790800	5794934	+	1224	18.5552	43.6405	36.3709	135.364	32.4151	87.327	2.85726	16.5101	0.230661	0.585872	0.490732	1.71348	0.394525	1.12833	0.0345633	0.228908	AT4G03020.2		transducin family protein / WD-40 repeat family protein
orange1.1g017421m	orange1.1g010883m.g	scaffold00001	5790800	5793573	+	1119	2.69093	1.31178e-07	16.346	9.10571	8.51119	5.99677	2.63906	1.31696e-07	0.03659	1.9263e-09	0.241243	0.126079	0.11331	0.0847533	0.0349192	1.99726e-09	AT4G03020.2		transducin family protein / WD-40 repeat family protein
orange1.1g023642m	orange1.1g010883m.g	scaffold00001	5790800	5792924	+	840	0.00319734	0.00547238	0.00128711	11.5993	4.96441	0.0179814	8.39802	0.00491165	5.79162e-05	0.000107051	2.53051e-05	0.213949	0.0880434	0.000338544	0.148028	9.92294e-05	AT4G03020.2		transducin family protein / WD-40 repeat family protein
orange1.1g022074m	orange1.1g010883m.g	scaffold00001	5792188	5796271	+	912	128.024	121.627	144.95	30.4676	43.1542	65.4519	157.447	39.3335	2.13593	2.19144	2.6248	0.51761	0.704914	1.135	2.55615	0.731914	AT4G03020.2		transducin family protein / WD-40 repeat family protein
orange1.1g044898m	orange1.1g044898m.g	scaffold00001	5798113	5799304	-	1191	12	4	7	11	17	4	7	3	0.153306	0.0551878	0.097064	0.1431	0.21264	0.0531151	0.0870227	0.0427466	AT4G03010.1		RNI-like superfamily protein
orange1.1g046796m	orange1.1g046796m.g	scaffold00001	5843622	5844288	+	297	156	51	158	177	352	152	327	149	7.99206	2.82168	8.78563	9.2337	17.6561	8.09388	16.3019	8.51377	AT2G48020.2		Major facilitator superfamily protein
orange1.1g033094m	orange1.1g033094m.g	scaffold00001	5857166	5857846	+	384	1217	791	682	654	1136	813	1171	734	48.2225	33.8485	29.3309	26.3879	44.0713	33.4833	45.1515	32.4382	AT2G48020.1		Major facilitator superfamily protein
orange1.1g034511m	orange1.1g033094m.g	scaffold00001	5857166	5857615	+	279	1.61515e-08	1.91238e-12	3.12062e-12	5.4491e-10	4.03327e-09	1.21012e-10	6.65227e-08	3.87873e-13	8.80845e-10	1.12633e-13	1.84718e-13	3.02607e-11	2.15358e-10	6.85953e-12	3.5303e-09	2.35927e-14	AT2G48020.1		Major facilitator superfamily protein
orange1.1g011565m	orange1.1g011565m.g	scaffold00001	5859165	5862679	+	1452	489	270	745	547	1441	991	1955	1206	5.12428	3.05557	8.47348	5.83686	14.7845	10.7939	19.9355	14.0953	AT2G48020.2		Major facilitator superfamily protein
orange1.1g014974m	orange1.1g008073m.g	scaffold00001	5869998	5871246	-	1248	2407	1455	1732	1837	2742	1913	2680	1930	29.3462	19.1577	22.9195	22.8062	32.7312	24.2421	31.7955	26.2443	AT1G28130.1	GH3.17	Auxin-responsive GH3 family protein
orange1.1g029175m	orange1.1g029175m.g	scaffold00001	5892659	5896017	+	594	1559.79	1046.48	659.774	754.613	1196.23	834.449	1060.42	686.484	39.9548	28.9493	18.3434	19.6832	30.0012	22.2169	26.4325	19.6127	AT3G63030.1	MBD4	methyl-CPG-binding domain 4
orange1.1g029286m	orange1.1g029175m.g	scaffold00001	5892659	5896017	+	591	98.2001	61.5139	64.2298	29.3907	19.7691	43.5569	64.586	39.5186	2.52822	1.71033	1.79482	0.770516	0.49832	1.16557	1.61807	1.13477	AT3G63030.1	MBD4	methyl-CPG-binding domain 4
orange1.1g027319m	orange1.1g027319m.g	scaffold00001	5919771	5921495	+	678	3.34915	2.27846	0.0266474	1.58659	1.76287	0.0266473	0.0468961	0.00282718	0.0751616	0.0552213	0.000649078	0.0362573	0.0387346	0.000621575	0.00102413	7.07645e-05	AT2G48070.3	RPH1	resistance to phytophthora 1
orange1.1g027799m	orange1.1g027319m.g	scaffold00001	5919771	5921560	+	657	15.649	10.6462	12.9734	7.41341	8.23705	12.9734	15.0842	8.99717	0.36242	0.26627	0.326106	0.174828	0.186773	0.312289	0.339941	0.232398	AT2G48070.3	RPH1	resistance to phytophthora 1
orange1.1g031008m	orange1.1g027319m.g	scaffold00001	5919771	5920895	+	504	0.000203048	0.00832957	4.38307e-08	3.35948e-27	9.31267e-06	4.38307e-08	0.206554	1.37315e-18	6.12998e-06	0.000271573	1.43622e-09	1.03276e-28	2.75266e-07	1.37536e-09	0.00606806	4.62361e-20	AT2G48070.3	RPH1	resistance to phytophthora 1
orange1.1g031393m	orange1.1g027319m.g	scaffold00001	5919771	5921235	+	483	0.00163413	0.0670361	3.52749e-07	2.7037e-26	7.49482e-05	3.52749e-07	1.66235	1.10511e-17	5.14789e-05	0.00228064	1.20612e-08	8.67301e-28	2.31165e-06	1.15502e-08	0.050959	3.88286e-19	AT2G48070.3	RPH1	resistance to phytophthora 1
orange1.1g010056m	orange1.1g010066m.g	scaffold00001	5922470	5924030	-	1560	234	133	136	133.5	253.5	155	209	118	2.28235	1.40095	1.43975	1.32591	2.42082	1.57136	1.98366	1.28366	AT4G02990.1		Mitochondrial transcription termination factor family protein
orange1.1g010066m	orange1.1g010066m.g	scaffold00001	5922470	5924030	-	1560	234	133	136	133.5	253.5	155	209	118	2.28235	1.40095	1.43975	1.32591	2.42082	1.57136	1.98366	1.28366	AT4G02990.1		Mitochondrial transcription termination factor family protein
orange1.1g035820m	orange1.1g035820m.g	scaffold00002	33596	35046	+	1149	19	5	14	11	8	7	28	18	0.251608	0.0715063	0.201224	0.148331	0.103724	0.096349	0.360815	0.265855	AT5G51810.1	AT2353,ATGA20OX2,GA20OX2	gibberellin 20 oxidase 2
orange1.1g025286m	orange1.1g025286m.g	scaffold00002	64589	67038	+	768	13	5.96183	10	5.96183	12	6.56134	12.9975	9.6416	0.257557	0.12756	0.215036	0.120276	0.232771	0.135114	0.250579	0.213049	AT1G44000.1
orange1.1g029445m	orange1.1g025286m.g	scaffold00002	64589	66279	+	582	4.59055e-26	0.000725876	2.75088e-14	0.000725876	2.0108e-09	0.00834267	4.75189e-05	0.00681617	1.20014e-27	2.04944e-05	7.80587e-16	1.93241e-05	5.147e-11	0.0002267	1.2089e-06	0.000198751	AT1G44000.1
orange1.1g030399m	orange1.1g025286m.g	scaffold00002	64589	66376	+	537	2.36783e-24	0.0374411	1.41892e-12	0.0374411	1.03718e-07	0.43032	0.00245105	0.351582	6.70915e-26	0.0011457	4.36372e-14	0.00108027	2.87733e-09	0.0126732	6.75809e-05	0.0111108	AT1G44000.1
orange1.1g043637m	orange1.1g043637m.g	scaffold00002	97739	100124	+	2082	106	51	79	91	145	71	137	58	0.774668	0.402517	0.62664	0.677204	1.03752	0.539321	0.974285	0.472759	AT3G26540.1		Tetratricopeptide repeat (TPR)-like superfamily protein
orange1.1g005642m	orange1.1g005642m.g	scaffold00002	100842	103648	+	2061	43.5811	27.251	29.7726	33.9599	24.7103	24.9786	44.4579	32.5802	0.321744	0.217269	0.238567	0.255298	0.178611	0.191672	0.319387	0.268268	AT1G77010.1		Pentatricopeptide repeat (PPR) superfamily protein
orange1.1g010961m	orange1.1g005642m.g	scaffold00002	100842	102333	+	1491	55.4189	18.749	44.2274	69.0401	97.2897	34.0214	83.5421	33.4198	0.565549	0.206631	0.489875	0.717435	0.97207	0.360864	0.82961	0.38038	AT1G77010.1		Pentatricopeptide repeat (PPR) superfamily protein
orange1.1g006580m	orange1.1g006580m.g	scaffold00002	104723	106646	+	1923	176	99	97	94	152	80	129	76	1.39259	0.845961	0.833037	0.757369	1.17753	0.657931	0.993245	0.670697	AT1G43980.1		Tetratricopeptide repeat (TPR)-like superfamily protein
orange1.1g011937m	orange1.1g011937m.g	scaffold00002	109920	113925	+	1425	1398	821.285	856.015	933.228	1524.54	974.873	1481.36	824.373	14.9274	9.47051	9.92062	10.1469	15.938	10.8194	15.3919	9.8175	AT1G21400.1		Thiamin diphosphate-binding fold (THDP-binding) superfamily protein
orange1.1g017890m	orange1.1g011937m.g	scaffold00002	109920	113398	+	1095	0.00100123	0.00765167	0.00346799	0.0304568	0.000383875	0.132288	0.00106404	0.039835	1.39127e-05	0.000114825	5.2304e-05	0.000430952	5.22257e-06	0.00191062	1.43876e-05	0.000617366	AT1G21400.1		Thiamin diphosphate-binding fold (THDP-binding) superfamily protein
orange1.1g020562m	orange1.1g011937m.g	scaffold00002	109920	113198	+	975	1.23254e-05	3.70558	6.98568	3.79647	3.02779	0.00039056	2.17523e-06	8.50784	1.92348e-07	0.062452	0.118325	0.0603302	0.0462626	6.33509e-06	3.30329e-08	0.148084	AT1G21400.1		Thiamin diphosphate-binding fold (THDP-binding) superfamily protein
orange1.1g021087m	orange1.1g011937m.g	scaffold00002	109920	113288	+	954	7.04826e-09	1.36542e-08	9.14169e-09	5.94627	2.43151	1.1963e-06	2.63502	3.0759	1.12415e-10	2.35187e-10	1.58252e-10	0.0965728	0.0379697	1.98317e-08	0.0408961	0.0547162	AT1G21400.1		Thiamin diphosphate-binding fold (THDP-binding) superfamily protein
orange1.1g046121m	orange1.1g046121m.g	scaffold00002	117811	119980	+	948	54	9	24	23	36	25	31	19	0.866714	0.156001	0.418095	0.375905	0.565721	0.417062	0.484172	0.340124	AT5G56790.1		Protein kinase superfamily protein
orange1.1g012793m	orange1.1g012793m.g	scaffold00002	130140	133766	+	1371	2160.76	1149	1634.88	1524.46	2370.46	1362.57	2141.4	1163.45	23.9806	13.7714	19.6934	17.2281	25.7575	15.7178	23.1263	14.4014	AT1G76990.1	ACR3	ACT domain repeat 3
orange1.1g012796m	orange1.1g012793m.g	scaffold00002	130140	133766	+	1371	2160.76	1149	1634.88	1524.46	2370.46	1362.57	2141.4	1163.45	23.9806	13.7714	19.6934	17.2281	25.7575	15.7178	23.1263	14.4014	AT1G76990.1	ACR3	ACT domain repeat 3
orange1.1g012797m	orange1.1g012793m.g	scaffold00002	130140	133766	+	1371	2160.76	1149	1634.88	1524.46	2370.46	1362.57	2141.4	1163.45	23.9806	13.7714	19.6934	17.2281	25.7575	15.7178	23.1263	14.4014	AT1G76990.1	ACR3	ACT domain repeat 3
orange1.1g012801m	orange1.1g012793m.g	scaffold00002	130140	133766	+	1371	2160.76	1149	1634.88	1524.46	2370.46	1362.57	2141.4	1163.45	23.9806	13.7714	19.6934	17.2281	25.7575	15.7178	23.1263	14.4014	AT1G76990.1	ACR3	ACT domain repeat 3
orange1.1g012807m	orange1.1g012793m.g	scaffold00002	130140	133766	+	1371	2160.76	1149	1634.88	1524.46	2370.46	1362.57	2141.4	1163.45	23.9806	13.7714	19.6934	17.2281	25.7575	15.7178	23.1263	14.4014	AT1G76990.1	ACR3	ACT domain repeat 3
orange1.1g012814m	orange1.1g012793m.g	scaffold00002	130140	133766	+	1371	2160.76	1149	1634.88	1524.46	2370.46	1362.57	2141.4	1163.45	23.9806	13.7714	19.6934	17.2281	25.7575	15.7178	23.1263	14.4014	AT1G76990.1	ACR3	ACT domain repeat 3
orange1.1g018281m	orange1.1g012793m.g	scaffold00002	130140	131982	+	1077	22.1389	25.6716	51.6884	23.9926	34.2489	26.3819	11.2493	27.5372	0.312775	0.391681	0.792591	0.34516	0.473739	0.3874	0.154652	0.433906	AT1G76990.1	ACR3	ACT domain repeat 3
orange1.1g021245m	orange1.1g012793m.g	scaffold00002	130140	131778	+	948	192.396	63.3035	231.991	219.788	395.969	181.544	506.686	186.43	3.08801	1.09727	4.04143	3.59215	6.22245	3.0286	7.91365	3.33734	AT1G76990.1	ACR3	ACT domain repeat 3
orange1.1g021277m	orange1.1g012793m.g	scaffold00002	130140	131778	+	948	192.396	63.3035	231.991	219.788	395.969	181.544	506.686	186.43	3.08801	1.09727	4.04143	3.59215	6.22245	3.0286	7.91365	3.33734	AT1G76990.1	ACR3	ACT domain repeat 3
orange1.1g017279m	orange1.1g017279m.g	scaffold00002	141059	143134	+	1125	3127.99	1587.59	1561.41	1779.31	2595.37	1467.79	2120.27	849.349	42.3061	23.1889	22.9212	24.5052	34.368	20.6338	27.9052	12.8123	AT1G21410.1	SKP2A	F-box/RNI-like superfamily protein
orange1.1g023680m	orange1.1g017279m.g	scaffold00002	141059	142373	+	840	56.9549	38.4453	66.7637	83.9531	102.143	40.29	34.7521	31.8698	1.03167	0.75207	1.3126	1.54852	1.8115	0.758555	0.612559	0.643861	AT1G21410.1	SKP2A	F-box/RNI-like superfamily protein
orange1.1g028697m	orange1.1g017279m.g	scaffold00002	141059	142067	+	618	0.0039306	0.000247251	3.61697	0.00266686	0.00473435	0.000361963	0.00469017	0.00123146	9.67746e-05	6.57423e-06	0.096656	6.68606e-05	0.000114125	9.26285e-06	0.000112369	3.38162e-05	AT1G21410.1	SKP2A	F-box/RNI-like superfamily protein
orange1.1g023403m	orange1.1g017279m.g	scaffold00002	141725	143134	+	849	452.011	323.986	359.21	163.728	299.481	155.912	83.975	272.782	8.10087	6.27065	6.98736	2.98796	5.25497	2.90431	1.4645	5.45255	AT1G21410.1	SKP2A	F-box/RNI-like superfamily protein
orange1.1g019636m	orange1.1g019636m.g	scaffold00002	169915	170932	-	1017	1984	1164	577	871	2979	1730	5193	2923	29.6832	18.8073	9.36973	13.2695	43.6373	26.9026	75.6038	48.7753	AT1G31130.1
orange1.1g007853m	orange1.1g007853m.g	scaffold00002	199062	200826	+	1764	3613	2134.5	2358.5	2710	4018	2416.5	2326.5	1396.5	31.1645	19.8835	22.0805	23.8029	33.9328	21.6649	19.5277	13.4349	AT1G21450.1	SCL1	SCARECROW-like 1
orange1.1g007856m	orange1.1g007853m.g	scaffold00002	199062	200826	+	1764	3613	2134.5	2358.5	2710	4018	2416.5	2326.5	1396.5	31.1645	19.8835	22.0805	23.8029	33.9328	21.6649	19.5277	13.4349	AT1G21450.1	SCL1	SCARECROW-like 1
orange1.1g042018m	orange1.1g042018m.g	scaffold00002	207064	209753	+	1041	1554	933	851	830	1230	781	1252	752	22.7139	14.7274	13.5005	12.3534	17.602	11.8651	17.8074	12.2591	AT1G43860.1		sequence-specific DNA binding transcription factors
orange1.1g030165m	orange1.1g030165m.g	scaffold00002	210450	211076	+	549	5	6	3	6	9	2	6	5	0.138576	0.179586	0.0902445	0.169331	0.244219	0.0576139	0.161817	0.154557	AT4G03520.1	ATHM2	Thioredoxin superfamily protein
orange1.1g017495m	orange1.1g017495m.g	scaffold00002	220910	222624	+	1113	58	33	21	46	16	13	144	77	0.792909	0.487207	0.311599	0.640356	0.214157	0.184722	1.91564	1.17405	AT5G54160.1	ATOMT1,OMT1	O-methyltransferase 1
orange1.1g040822m	orange1.1g040822m.g	scaffold00002	239359	240562	+	477	6	1	0	1	1	1	4	1	0.191392	0.034449	0	0.0324818	0.0312313	0.0331552	0.124162	0.0355774	AT1G72680.1	ATCAD1,CAD1	cinnamyl-alcohol dehydrogenase
orange1.1g008546m	orange1.1g008546m.g	scaffold00002	282890	284579	+	1689	97	49	59	68	99	57	89	38	0.873841	0.476717	0.576892	0.623789	0.8732	0.533721	0.780201	0.381809	AT3G21470.1		Pentatricopeptide repeat (PPR-like) superfamily protein
orange1.1g001506m	orange1.1g001506m.g	scaffold00002	296300	304139	+	3198	401.322	176.289	696.646	564.684	730.609	633.894	676.157	357.907	1.90944	0.905821	3.59754	2.73581	3.40341	3.13479	3.13051	1.89926	AT4G08350.1	GTA02,GTA2	global transcription factor group A2
orange1.1g001639m	orange1.1g001506m.g	scaffold00002	296300	304139	+	3120	3901.02	1828.57	3025.82	4209.6	7078.36	3223.25	5309.13	2414.63	19.0245	9.63054	16.0162	20.9048	33.7976	16.3384	25.195	13.1337	AT4G08350.1	GTA02,GTA2	global transcription factor group A2
orange1.1g003213m	orange1.1g001506m.g	scaffold00002	298539	304139	+	2517	1918.75	1159.58	1310.75	1229.8	1872.69	1364.87	2140.31	1370.84	11.5992	7.57029	8.60022	7.57023	11.0838	8.57588	12.5904	9.24261	AT4G08350.1	GTA02,GTA2	global transcription factor group A2
orange1.1g003225m	orange1.1g001506m.g	scaffold00002	298539	304139	+	2517	1918.75	1159.58	1310.75	1229.8	1872.69	1364.87	2140.31	1370.84	11.5992	7.57029	8.60022	7.57023	11.0838	8.57588	12.5904	9.24261	AT4G08350.1	GTA02,GTA2	global transcription factor group A2
orange1.1g047713m	orange1.1g047713m.g	scaffold00002	343718	346983	+	990	2432	1317	1319	1377	2664	1466	4956	2598	37.3782	21.8597	22.003	21.5505	40.0874	23.419	74.1212	44.5345	AT1G77120.1	ADH,ADH1,ATADH,ATADH1	alcohol dehydrogenase 1
orange1.1g037659m	orange1.1g037659m.g	scaffold00002	356382	356988	-	606	337	168	157	173	369	148	246	99	8.46151	4.55545	4.27857	4.42316	9.07115	3.86241	6.01047	2.77239	AT1G43800.1		Plant stearoyl-acyl-carrier-protein desaturase family protein
orange1.1g030750m	orange1.1g030750m.g	scaffold00002	359025	359544	-	519	3	1	0	0	3	0	1	1	0.0879517	0.0316612	0	0	0.0861117	0	0.0285285	0.0326983	AT1G43790.1	TED6	tracheary element differentiation-related 6
orange1.1g001763m	orange1.1g001763m.g	scaffold00002	365988	369042	-	3054	91	47	83	94	94	77	103	59	0.45338	0.252885	0.448829	0.476889	0.458529	0.398741	0.499361	0.32785	AT3G09040.1		Pentatricopeptide repeat (PPR) superfamily protein
orange1.1g042034m	orange1.1g042034m.g	scaffold00002	389953	393641	+	1350	1444	829	1094	1169	1931	1153	1626	967	16.2751	10.0906	13.3831	13.4165	21.3087	13.5072	17.8333	12.1558	AT1G77140.1	ATVPS45,VPS45	vacuolar protein sorting 45
orange1.1g042841m	orange1.1g042841m.g	scaffold00002	393665	394933	+	333	213	161	167	163	225	164	200	152	9.73253	7.94468	8.28217	7.58407	10.0658	7.78877	8.89266	7.74625	AT1G77140.1	ATVPS45,VPS45	vacuolar protein sorting 45
orange1.1g009886m	orange1.1g009886m.g	scaffold00002	404323	407373	+	1572	0.0567415	11.509	25.2832	16.4956	17.6854	21.1827	12.0192	17.9315	0.00054921	0.120303	0.265615	0.162583	0.167599	0.213108	0.113206	0.193578	AT1G77220.1		Protein of unknown function (DUF300)
orange1.1g011495m	orange1.1g009886m.g	scaffold00002	404323	407373	+	1455	450.091	249.446	231.787	294.105	562.096	318.502	584.42	292.715	4.70682	2.81714	2.63086	3.13183	5.75515	3.46193	5.94714	3.41409	AT1G77220.1		Protein of unknown function (DUF300)
orange1.1g011509m	orange1.1g009886m.g	scaffold00002	404323	407373	+	1455	450.091	249.446	231.787	294.105	562.096	318.502	584.42	292.715	4.70682	2.81714	2.63086	3.13183	5.75515	3.46193	5.94714	3.41409	AT1G77220.1		Protein of unknown function (DUF300)
orange1.1g011523m	orange1.1g009886m.g	scaffold00002	404323	407373	+	1455	450.091	249.446	231.787	294.105	562.096	318.502	584.42	292.715	4.70682	2.81714	2.63086	3.13183	5.75515	3.46193	5.94714	3.41409	AT1G77220.1		Protein of unknown function (DUF300)
orange1.1g016405m	orange1.1g009886m.g	scaffold00002	404323	406962	+	1173	18.2164	0.121378	39.3089	10.5239	49.1	9.3816	3.47938	25.7215	0.236295	0.00170034	0.553432	0.139008	0.623579	0.126488	0.0439188	0.372126	AT1G77220.1		Protein of unknown function (DUF300)
orange1.1g021182m	orange1.1g009886m.g	scaffold00002	404323	406611	+	951	0.00336632	0.000843349	0.00227559	0.00823604	4.64791	13.1325	0.00309221	4.90053	5.38598e-05	1.45721e-05	3.95171e-05	0.000134183	0.072809	0.218392	4.81432e-05	0.087449	AT1G77220.1		Protein of unknown function (DUF300)
orange1.1g015801m	orange1.1g009886m.g	scaffold00002	404774	407373	+	1203	312.306	173.862	104.674	183.016	325.538	203.208	324.876	234.347	3.95007	2.37484	1.43697	2.35712	4.03129	2.67144	3.99851	3.30588	AT1G77220.1		Protein of unknown function (DUF300)
orange1.1g019073m	orange1.1g009886m.g	scaffold00002	405748	407373	+	1041	114.574	135.584	214.685	142.326	150.874	164.795	84.6765	106.475	1.67466	2.14019	3.40583	2.11832	2.15909	2.50358	1.20437	1.73575	AT1G77220.1		Protein of unknown function (DUF300)
orange1.1g019108m	orange1.1g009886m.g	scaffold00002	405748	407373	+	1041	114.574	135.584	214.685	142.326	150.874	164.795	84.6765	106.475	1.67466	2.14019	3.40583	2.11832	2.15909	2.50358	1.20437	1.73575	AT1G77220.1		Protein of unknown function (DUF300)
orange1.1g026494m	orange1.1g026494m.g	scaffold00002	410788	412075	+	717	357	247	123	202	257	164	405	236	7.57599	5.66073	2.83307	4.36507	5.33977	3.61738	8.36338	5.5858	AT1G78780.2		pathogenesis-related family protein
orange1.1g043321m	orange1.1g043321m.g	scaffold00002	418916	421296	+	1854	0	0	1	0	0	0	0	0	0	0	0.00890763	0	0	0	0	0
orange1.1g034203m	orange1.1g034203m.g	scaffold00002	434350	435232	+	306	48.1294	50.9997	50	33.9996	46.4733	43.8149	43.3797	41.5539	2.3932	2.73868	2.69849	1.72152	2.26251	2.26449	2.09899	2.30453	AT1G21350.3		Thioredoxin superfamily protein
orange1.1g034345m	orange1.1g034203m.g	scaffold00002	434350	435232	+	294	8.52742e-09	3.29922e-05	9.65187e-09	0.000255451	2.6948e-11	6.89487e-12	0.000126261	3.78722e-07	4.41327e-10	1.84399e-06	5.42171e-10	1.34623e-05	1.36549e-12	3.70892e-13	6.35869e-06	2.18607e-08	AT1G21350.3		Thioredoxin superfamily protein
orange1.1g034969m	orange1.1g034203m.g	scaffold00002	434713	435232	+	234	1.8706	1.49388e-07	1.4327e-12	9.73107e-08	2.52671	9.99995	9.62021	3.44547	0.121634	1.04905e-08	1.01114e-13	6.44323e-09	0.16086	0.675851	0.608716	0.249876	AT1G21350.3		Thioredoxin superfamily protein
orange1.1g035382m	orange1.1g034203m.g	scaffold00002	434834	435232	+	201	8.38791e-13	0.000256617	2.46109e-09	0.000167159	2.57411e-07	0.18517	6.16024e-08	0.000588433	6.34963e-14	2.0979e-05	2.0221e-10	1.28853e-05	1.90783e-08	0.0145695	4.53783e-09	4.96813e-05	AT1G21350.3		Thioredoxin superfamily protein
orange1.1g025998m	orange1.1g025998m.g	scaffold00002	457387	458185	+	738	1951	1093	824	957	2316	1282	3127	1693	40.2246	24.3365	18.4392	20.0916	46.751	27.4727	62.7361	38.9308	AT1G21340.1		Dof-type zinc finger DNA-binding family protein
orange1.1g045610m	orange1.1g045610m.g	scaffold00002	483571	484432	+	861	117	87	86	114	348	232	506	345	2.06763	1.66039	1.64956	2.05145	6.02122	4.26142	8.70149	6.79999	AT1G21326.1		VQ motif-containing protein
orange1.1g016394m	orange1.1g016394m.g	scaffold00002	503741	504914	-	1173	1042	642	612	652	1034	646	669	449	13.5164	8.99356	8.61639	8.61209	13.132	8.70971	8.4445	6.49592	AT5G42130.1		Mitochondrial substrate carrier family protein
orange1.1g015939m	orange1.1g015939m.g	scaffold00002	505543	506740	-	1197	1708	1055	535	1132	2982	1791	6059	3589	21.7112	14.4828	7.38128	14.6525	37.1126	23.6631	74.9468	50.8829	AT3G18710.1	ATPUB29,PUB29	plant U-box 29
orange1.1g023903m	orange1.1g023903m.g	scaffold00002	525932	528060	+	828	4.37746	0.0102641	14.5098	21.4842	31.9296	24.9207	31.8946	5.15607	0.0804419	0.000203697	0.289404	0.40202	0.574475	0.475992	0.570339	0.105677	AT1G21320.2		nucleotide binding;nucleic acid binding
orange1.1g025386m	orange1.1g023903m.g	scaffold00002	525932	528060	+	762	622.624	310.971	243.342	237.926	452.522	219.803	482.037	248.137	12.4326	6.70595	5.27394	4.83778	8.84694	4.56193	9.36638	5.52622	AT1G21320.2		nucleotide binding;nucleic acid binding
orange1.1g025393m	orange1.1g023903m.g	scaffold00002	525932	528060	+	762	622.624	310.971	243.342	237.926	452.522	219.803	482.037	248.137	12.4326	6.70595	5.27394	4.83778	8.84694	4.56193	9.36638	5.52622	AT1G21320.2		nucleotide binding;nucleic acid binding
orange1.1g025434m	orange1.1g023903m.g	scaffold00002	525932	528060	+	762	622.624	310.971	243.342	237.926	452.522	219.803	482.037	248.137	12.4326	6.70595	5.27394	4.83778	8.84694	4.56193	9.36638	5.52622	AT1G21320.2		nucleotide binding;nucleic acid binding
orange1.1g027639m	orange1.1g023903m.g	scaffold00002	525932	527576	+	663	61.9679	25.3746	53.8937	60.7719	118.343	38.3221	133.12	60.6578	1.42214	0.628899	1.34244	1.42019	2.65911	0.914125	2.97288	1.55262	AT1G21320.2		nucleotide binding;nucleic acid binding
orange1.1g027678m	orange1.1g023903m.g	scaffold00002	525932	527576	+	663	61.9679	25.3746	53.8937	60.7719	118.343	38.3221	133.12	60.6578	1.42214	0.628899	1.34244	1.42019	2.65911	0.914125	2.97288	1.55262	AT1G21320.2		nucleotide binding;nucleic acid binding
orange1.1g029297m	orange1.1g023903m.g	scaffold00002	525932	527727	+	588	0.00591737	0.000413437	0.000479189	0.000582911	0.005565	4.6596	0.00153392	0.000211904	0.000153124	1.15538e-05	1.34586e-05	1.53597e-05	0.000140993	0.125326	3.86251e-05	6.11581e-06	AT1G21320.2		nucleotide binding;nucleic acid binding
orange1.1g025677m	orange1.1g023903m.g	scaffold00002	526837	528060	+	750	33.8559	11.8477	16.2927	40.0344	58.1458	68.3153	72.5068	63.8921	0.686852	0.259578	0.35876	0.827049	1.15496	1.44054	1.43141	1.4457	AT1G21320.2		nucleotide binding;nucleic acid binding
orange1.1g030444m	orange1.1g023903m.g	scaffold00002	527021	528060	+	534	97.7607	47.3923	57.9941	46.1937	151.306	68.4243	123.365	52.3297	2.78557	1.45835	1.79355	1.34029	4.22106	2.02646	3.42057	1.66303	AT1G21320.2		nucleotide binding;nucleic acid binding
orange1.1g030465m	orange1.1g023903m.g	scaffold00002	527021	528060	+	534	97.7607	47.3923	57.9941	46.1937	151.306	68.4243	123.365	52.3297	2.78557	1.45835	1.79355	1.34029	4.22106	2.02646	3.42057	1.66303	AT1G21320.2		nucleotide binding;nucleic acid binding
orange1.1g031746m	orange1.1g023903m.g	scaffold00002	527021	528060	+	462	14.439	10.6959	10.3973	23.775	15.0541	10.2006	6.502	9.56612	0.475538	0.380427	0.371662	0.79733	0.485423	0.349183	0.208378	0.351387	AT1G21320.2		nucleotide binding;nucleic acid binding
orange1.1g041767m	orange1.1g041767m.g	scaffold00002	567158	568184	-	1026	635	383	374	478	878	555	899	482	9.41709	6.13403	6.02	7.21837	12.7484	8.5549	12.9735	7.97245	AT1G76920.1		F-box family protein
orange1.1g011842m	orange1.1g011842m.g	scaffold00002	570184	572921	+	1431	1104.5	707.5	680.5	637.5	1345	875.5	1359	820	11.744	8.12422	7.85345	6.90239	14.002	9.67578	14.0613	9.72448	AT1G43710.1	emb1075	Pyridoxal phosphate (PLP)-dependent transferases superfamily protein
orange1.1g011871m	orange1.1g011842m.g	scaffold00002	570184	572921	+	1431	1104.5	707.5	680.5	637.5	1345	875.5	1359	820	11.744	8.12422	7.85345	6.90239	14.002	9.67578	14.0613	9.72448	AT1G43710.1	emb1075	Pyridoxal phosphate (PLP)-dependent transferases superfamily protein
orange1.1g036566m	orange1.1g036566m.g	scaffold00002	615162	616425	-	1263	291	162	249	257	414	288	449	256	3.50574	2.10769	3.25588	3.15274	4.88321	3.60627	5.26368	3.43977	AT2G31290.2		Ubiquitin carboxyl-terminal hydrolase family protein
orange1.1g019437m	orange1.1g019437m.g	scaffold00002	629555	633350	+	1026	1607.54	996.197	1182.42	1201.29	1905.64	1341.87	1311.16	845.641	23.84	15.9548	19.0325	18.1409	27.6696	20.6839	18.9214	13.9872	AT1G43670.1		Inositol monophosphatase family protein
orange1.1g019875m	orange1.1g019437m.g	scaffold00002	629555	632978	+	1005	97.4184	60.6684	72.834	55.6352	76.9979	68.9161	79.1122	49.6304	1.47491	0.991953	1.19685	0.857713	1.14136	1.08449	1.16553	0.838058	AT1G43670.1		Inositol monophosphatase family protein
orange1.1g019912m	orange1.1g019437m.g	scaffold00002	629555	632978	+	1005	97.4184	60.6684	72.834	55.6352	76.9979	68.9161	79.1122	49.6304	1.47491	0.991953	1.19685	0.857713	1.14136	1.08449	1.16553	0.838058	AT1G43670.1		Inositol monophosphatase family protein
orange1.1g025724m	orange1.1g019437m.g	scaffold00002	629555	631845	+	750	15.6233	10.464	18.9161	8.43857	15.3536	12.2911	40.6107	20.1034	0.316959	0.229262	0.416527	0.174328	0.304971	0.259178	0.801725	0.454884	AT1G43670.1		Inositol monophosphatase family protein
orange1.1g001404m	orange1.1g001404m.g	scaffold00002	634362	646179	+	3255	2890.49	1052	1836.09	2405.67	4480.8	1819.73	3403.03	1322.57	13.5117	5.31079	9.31567	11.451	20.5075	8.84147	15.4796	6.89542	AT1G76850.1	SEC5A	exocyst complex component sec5
orange1.1g001488m	orange1.1g001404m.g	scaffold00002	634362	646179	+	3207	447.348	622.562	399.835	664.662	788.577	640.955	693.835	486.248	2.12245	3.18991	2.05899	3.21115	3.66314	3.16081	3.20334	2.57307	AT1G76850.1	SEC5A	exocyst complex component sec5
orange1.1g002022m	orange1.1g001404m.g	scaffold00002	634362	645128	+	2940	196.914	135.391	592.253	566.792	692.765	581.67	446.932	465.319	1.01911	0.756725	3.32684	2.987	3.51032	3.12895	2.25082	2.68594	AT1G76850.1	SEC5A	exocyst complex component sec5
orange1.1g002913m	orange1.1g001404m.g	scaffold00002	634362	643582	+	2601	0.253205	5.30474	12.9589	14.5402	13.7068	28.2547	6.26761	29.6644	0.00148123	0.0335134	0.0822808	0.0866143	0.0785061	0.171798	0.0356786	0.193548	AT1G76850.1	SEC5A	exocyst complex component sec5
orange1.1g002631m	orange1.1g001404m.g	scaffold00002	636171	646179	+	2697	468.217	237.976	369.321	379.715	524.174	389.012	530.234	440.626	2.64154	1.44993	2.26149	2.1814	2.89537	2.28114	2.91094	2.77256	AT1G76850.1	SEC5A	exocyst complex component sec5
orange1.1g002635m	orange1.1g001404m.g	scaffold00002	636171	646179	+	2697	468.217	237.976	369.321	379.715	524.174	389.012	530.234	440.626	2.64154	1.44993	2.26149	2.1814	2.89537	2.28114	2.91094	2.77256	AT1G76850.1	SEC5A	exocyst complex component sec5
orange1.1g006355m	orange1.1g001404m.g	scaffold00002	638749	646179	+	1950	1122.6	869.788	761.213	419.884	654.833	797.382	1229.57	728.932	8.75953	7.32948	6.44679	3.33621	5.0027	6.46697	9.33605	6.34373	AT1G76850.1	SEC5A	exocyst complex component sec5
orange1.1g013208m	orange1.1g013261m.g	scaffold00002	653154	654498	+	1344	819	487	679.5	780.5	1209.5	814.5	1118	643	9.27204	5.95421	8.34953	8.99772	13.4065	9.58432	12.3165	8.11903	AT1G21200.1		sequence-specific DNA binding transcription factors
orange1.1g013261m	orange1.1g013261m.g	scaffold00002	653154	654498	+	1344	819	487	679.5	780.5	1209.5	814.5	1118	643	9.27204	5.95421	8.34953	8.99772	13.4065	9.58432	12.3165	8.11903	AT1G21200.1		sequence-specific DNA binding transcription factors
orange1.1g006924m	orange1.1g006925m.g	scaffold00002	666823	669470	+	1878	489.5	265	502	514.5	759	448	687.5	376.5	3.96595	2.3187	4.41449	4.24472	6.02081	3.7727	5.4203	3.40221	AT1G76880.1		Duplicated homeodomain-like superfamily protein
orange1.1g006925m	orange1.1g006925m.g	scaffold00002	666823	669470	+	1878	489.5	265	502	514.5	759	448	687.5	376.5	3.96595	2.3187	4.41449	4.24472	6.02081	3.7727	5.4203	3.40221	AT1G76880.1		Duplicated homeodomain-like superfamily protein
orange1.1g013876m	orange1.1g007316m.g	scaffold00002	678086	679391	-	1305	623	366	568	498	985	604	1250	677	7.26387	4.60856	7.18803	5.91259	11.2443	7.31974	14.1823	8.80381	AT1G76890.2	AT-GT2,GT2	Duplicated homeodomain-like superfamily protein
orange1.1g017672m	orange1.1g017672m.g	scaffold00002	693212	695949	+	1107	1	0	0	0	1	0	0	0	0.0137449	0	0	0	0.0134574	0	0	0	AT1G43650.1		nodulin MtN21 /EamA-like transporter family protein
orange1.1g014337m	orange1.1g014365m.g	scaffold00002	704559	707124	+	1281	897.693	446.947	433.358	496.228	826.116	439.105	619.054	282.617	10.6627	5.73326	5.58688	6.00193	9.60727	5.42111	7.15526	3.74406	AT1G76900.2	AtTLP1,TLP1	tubby like protein 1
orange1.1g014351m	orange1.1g014365m.g	scaffold00002	704559	707124	+	1281	897.693	446.947	433.358	496.228	826.116	439.105	619.054	282.617	10.6627	5.73326	5.58688	6.00193	9.60727	5.42111	7.15526	3.74406	AT1G76900.2	AtTLP1,TLP1	tubby like protein 1
orange1.1g014364m	orange1.1g014365m.g	scaffold00002	704559	707124	+	1281	897.693	446.947	433.358	496.228	826.116	439.105	619.054	282.617	10.6627	5.73326	5.58688	6.00193	9.60727	5.42111	7.15526	3.74406	AT1G76900.2	AtTLP1,TLP1	tubby like protein 1
orange1.1g014365m	orange1.1g014365m.g	scaffold00002	704559	707124	+	1281	897.693	446.947	433.358	496.228	826.116	439.105	619.054	282.617	10.6627	5.73326	5.58688	6.00193	9.60727	5.42111	7.15526	3.74406	AT1G76900.2	AtTLP1,TLP1	tubby like protein 1
orange1.1g016026m	orange1.1g014365m.g	scaffold00002	704559	707124	+	1191	41.1843	115.22	45.5849	112.11	29.5549	53.6001	15.7437	90.5353	0.526151	1.58969	0.632094	1.45846	0.36968	0.711743	0.195722	1.29003	AT1G76900.2	AtTLP1,TLP1	tubby like protein 1
orange1.1g035114m	orange1.1g035114m.g	scaffold00002	710410	710632	-	222	0	0	1	1	0	0	0	1	0	0	0.0743908	0.069792	0	0	0	0.0764433
orange1.1g034864m	orange1.1g034864m.g	scaffold00002	715057	715303	+	246	32	19	22	23	44	27	34	13	1.97927	1.26915	1.47693	1.44861	2.66456	1.73579	2.0464	0.89681
orange1.1g017601m	orange1.1g017601m.g	scaffold00002	718125	722367	+	1110	361	235	236	248	362	198	312	190	4.94851	3.47888	3.51124	3.46168	4.85841	2.82106	4.16177	2.90484
orange1.1g016422m	orange1.1g016422m.g	scaffold00002	727581	728754	+	1173	12176	6745	3210	5819	9114	5201	15420	7988	157.942	94.4884	45.1938	76.8615	115.75	70.1226	194.64	115.567	AT1G18740.1		Protein of unknown function (DUF793)
orange1.1g029519m	orange1.1g025985m.g	scaffold00002	746382	746961	-	579	580	251	290	310	604	289	665	321	15.2419	7.12344	8.27164	8.29549	15.5406	7.89385	17.0055	9.40847	AT5G44080.1		Basic-leucine zipper (bZIP) transcription factor family protein
orange1.1g045225m	orange1.1g045225m.g	scaffold00002	752083	753145	+	1062	2	0	4	0	11	10	65	28	0.0286547	0	0.0622025	0	0.154304	0.148917	0.906223	0.447431	AT3G49070.1		Protein of unknown function (DUF677)
orange1.1g006412m	orange1.1g006412m.g	scaffold00002	756459	766469	+	1941	1630	869	1269	1389	2114	1233	2000	1115	12.7777	7.3568	10.7971	11.0875	16.2251	10.0463	15.2563	9.74859	AT1G43620.2	TT15,UGT80B1	UDP-Glycosyltransferase superfamily protein
orange1.1g014318m	orange1.1g014318m.g	scaffold00002	771373	773945	+	1284	1073	588	535	577	818	446	484	249	12.7153	7.52501	6.88115	6.96257	9.49067	5.49337	5.58119	3.29099	AT1G43580.1		Sphingomyelin synthetase family protein
orange1.1g030351m	orange1.1g030351m.g	scaffold00002	775307	776243	+	540	2.22258e-06	9.59707e-07	1.29585e-06	5.65569	3.10386	2.02834e-06	7.85382e-07	8.1584e-08	6.26259e-08	2.92038e-08	3.96307e-08	0.162275	0.0856282	5.9404e-08	2.15344e-08	2.56391e-09	AT1G76760.1	ATY1,TRX-Y1,TY1	thioredoxin Y1
orange1.1g030928m	orange1.1g030351m.g	scaffold00002	775307	776728	+	510	634	325	288	307.343	619.899	334	754	361	18.9151	10.4715	9.32598	9.33711	18.1075	10.3573	21.8901	12.0124	AT1G76760.1	ATY1,TRX-Y1,TY1	thioredoxin Y1
orange1.1g007127m	orange1.1g007127m.g	scaffold00002	777862	780246	+	1854	141	84	137	130	174	101	175	87	1.15718	0.744499	1.22035	1.08641	1.39813	0.861551	1.39757	0.796346	AT1G43245.1		SET domain-containing protein
orange1.1g033354m	orange1.1g033354m.g	scaffold00002	787357	787723	+	366	1938	1146	1606	1169	1695	950	1093	537	80.5681	51.4515	72.4664	49.4871	68.9917	41.0499	44.2166	24.8992
orange1.1g001373m	orange1.1g001373m.g	scaffold00002	805565	812158	+	3276	435.597	191.968	478.195	512.207	628.463	282.511	304.804	158.397	2.02316	0.962898	2.41064	2.42248	2.85788	1.36383	1.3776	0.820532	AT2G21770.1	CESA09,CESA9	cellulose synthase A9
orange1.1g001382m	orange1.1g001373m.g	scaffold00002	805565	812158	+	3270	64.7008	72.9843	93.2457	76.9362	55.6983	78.6665	43.3869	11.0902	0.30106	0.366755	0.470927	0.364537	0.253748	0.380462	0.196452	0.0575551	AT2G21770.1	CESA09,CESA9	cellulose synthase A9
orange1.1g002480m	orange1.1g001373m.g	scaffold00002	805565	811296	+	2754	0.0181815	0.00138809	0.584317	0.678772	0.185864	1.50467	0.0051203	0.0173294	0.000100452	8.28228e-06	0.00350394	0.00381873	0.0010054	0.00864065	2.75282e-05	0.000106786	AT2G21770.1	CESA09,CESA9	cellulose synthase A9
orange1.1g003921m	orange1.1g001373m.g	scaffold00002	805565	810802	+	2361	0.0135669	0.00141053	1.23704	1.56729	0.325779	2.92766	0.0101917	0.0587125	8.74332e-05	9.81705e-06	0.00865285	0.0102852	0.00205559	0.0196108	6.39141e-05	0.000422014	AT2G21770.1	CESA09,CESA9	cellulose synthase A9
orange1.1g003929m	orange1.1g001373m.g	scaffold00002	805565	810802	+	2361	0.0135669	0.00141053	1.23704	1.56729	0.325779	2.92766	0.0101917	0.0587125	8.74332e-05	9.81705e-06	0.00865285	0.0102852	0.00205559	0.0196108	6.39141e-05	0.000422014	AT2G21770.1	CESA09,CESA9	cellulose synthase A9
orange1.1g002117m	orange1.1g001373m.g	scaffold00002	806731	812158	+	2895	147.328	114.071	134.884	116.052	170.955	129.11	73.7033	59.7036	0.774334	0.647474	0.769455	0.621102	0.879717	0.705309	0.376951	0.349981	AT2G21770.1	CESA09,CESA9	cellulose synthase A9
orange1.1g002120m	orange1.1g001373m.g	scaffold00002	806731	812158	+	2895	147.328	114.071	134.884	116.052	170.955	129.11	73.7033	59.7036	0.774334	0.647474	0.769455	0.621102	0.879717	0.705309	0.376951	0.349981	AT2G21770.1	CESA09,CESA9	cellulose synthase A9
orange1.1g002425m	orange1.1g001373m.g	scaffold00002	806944	812158	+	2775	304.002	76.8995	153.731	97.9391	122.093	108.244	46.3775	24.971	1.66688	0.45536	0.914892	0.54683	0.655447	0.616892	0.247452	0.152709	AT2G21770.1	CESA09,CESA9	cellulose synthase A9
orange1.1g038172m	orange1.1g038172m.g	scaffold00002	858691	860804	+	969	19745	10476	8424	9523	16748	9075	13023	6522	310.044	177.65	143.571	152.268	257.482	148.113	198.991	114.222	AT1G61580.1	ARP2,RPL3B	R-protein L3 B
orange1.1g013267m	orange1.1g013267m.g	scaffold00002	876016	881001	+	1341	1891.98	1185.67	1482.47	1464.59	2353.77	1400.82	1978.01	970.888	21.4673	14.5288	18.257	16.9218	26.1483	16.5205	21.8397	12.2866	AT1G43190.1	PTB3	polypyrimidine tract-binding protein 3
orange1.1g013749m	orange1.1g013267m.g	scaffold00002	876016	881001	+	1314	1500.02	957.321	860.532	1262.4	1664.19	1110.2	1402.99	947.112	17.3697	11.9717	10.8154	14.8854	18.8676	13.3621	15.809	12.232	AT1G43190.1	PTB3	polypyrimidine tract-binding protein 3
orange1.1g018338m	orange1.1g018338m.g	scaffold00002	882165	884634	+	1074	444	287.011	271	244	437	256.015	307.873	191	6.29027	4.39125	4.16713	3.52001	6.06158	3.76991	4.24437	3.01802	AT1G76730.1		NagB/RpiA/CoA transferase-like superfamily protein
orange1.1g022559m	orange1.1g018338m.g	scaffold00002	882165	883809	+	888	9.82332e-14	1.98924	5.79735e-15	1.33073e-10	3.0019e-11	1.98457	2.12694	1.84272e-14	1.6832e-15	0.0368103	1.07817e-16	2.32187e-12	5.03606e-13	0.0353446	0.035464	3.52159e-16	AT1G76730.1		NagB/RpiA/CoA transferase-like superfamily protein
orange1.1g003575m	orange1.1g003575m.g	scaffold00002	889672	896107	+	2433	489	248	293	338	435	247	277	156	3.05814	1.67496	1.98883	2.15245	2.66352	1.60555	1.68571	1.08812	AT2G21790.1	ATRNR1,CLS8,R1,RNR1	ribonucleotide reductase 1
orange1.1g013225m	orange1.1g013225m.g	scaffold00002	909058	910910	+	1344	4151.82	2073.83	2198.63	2413.39	5212.23	2743.23	5553.44	2620.28	47.0035	25.3552	27.0163	27.8219	57.7741	32.2799	61.1799	33.0857	AT2G33710.2		Integrase-type DNA-binding superfamily protein
orange1.1g013481m	orange1.1g013225m.g	scaffold00002	909058	910910	+	1329	598.652	357.128	247.789	346.669	921.401	378.225	993.141	470.594	6.85393	4.41564	3.07914	4.04155	10.3284	4.50085	11.0645	6.00916	AT2G33710.2		Integrase-type DNA-binding superfamily protein
orange1.1g014123m	orange1.1g013225m.g	scaffold00002	909058	910910	+	1293	274.605	123.092	162.622	141.94	414.349	210.574	494.443	244.086	3.23147	1.56432	2.07707	1.70085	4.77393	2.57559	5.66192	3.20359	AT2G33710.2		Integrase-type DNA-binding superfamily protein
orange1.1g045190m	orange1.1g045190m.g	scaffold00002	919258	919801	-	543	0	1	0	2	0	0	0	0	0	0.0302618	0	0.0570675	0	0	0	0	AT5G64620.1	ATC/VIF2,C/VIF2	cell wall / vacuolar inhibitor of fructosidase 2
orange1.1g010495m	orange1.1g010495m.g	scaffold00002	941594	946687	+	1530	921	541	488	535	799	516	704	385	9.15922	5.81033	5.26745	5.41778	7.77972	5.33369	6.81283	4.27033	AT1G76710.2	ASHH1,SDG26	SET domain group 26
orange1.1g043074m	orange1.1g043074m.g	scaffold00002	950887	952009	+	1122	1293	688	559	734	1655	810	1551	722	17.5346	10.076	8.22794	10.1359	21.9742	11.4173	20.4675	10.9204	AT5G42440.1		Protein kinase superfamily protein
orange1.1g019278m	orange1.1g019278m.g	scaffold00002	960881	964509	+	1032	1233	614	559	876	2460	1186	4276	1818	18.1792	9.7765	8.94549	13.1517	35.5111	18.175	61.3485	29.8955	AT1G71695.1		Peroxidase superfamily protein
orange1.1g034641m	orange1.1g034641m.g	scaffold00002	971579	971846	+	267	54	31	23	15	49	26	4	4	3.07732	1.90785	1.42262	0.87044	2.73397	1.54004	0.221817	0.254238	AT4G09890.1		Protein of unknown function (DUF3511)
orange1.1g029570m	orange1.1g028145m.g	scaffold00002	985448	986024	-	576	521.672	295.333	226.666	238.999	390.336	239.665	257.665	141	13.7805	8.42527	6.49883	6.42883	10.0954	6.5804	6.62337	4.15422	AT1G22790.2
orange1.1g029581m	orange1.1g028145m.g	scaffold00002	985448	986024	-	576	521.672	295.333	226.666	238.999	390.336	239.665	257.665	141	13.7805	8.42527	6.49883	6.42883	10.0954	6.5804	6.62337	4.15422	AT1G22790.2
orange1.1g029585m	orange1.1g028145m.g	scaffold00002	985448	986024	-	576	521.672	295.333	226.666	238.999	390.336	239.665	257.665	141	13.7805	8.42527	6.49883	6.42883	10.0954	6.5804	6.62337	4.15422	AT1G22790.2
orange1.1g001216m	orange1.1g001216m.g	scaffold00002	1003504	1011585	+	3369	13473	7235	16288	15868	29636	17650	21380	11299	60.849	35.2884	79.8434	72.976	131.047	82.8539	93.9621	56.9156	AT1G22770.1	FB,GI	gigantea protein (GI)
orange1.1g031813m	orange1.1g031787m.g	scaffold00002	1014020	1015600	+	459	16500.5	11144.8	7706.34	7589.89	9853.8	7278.33	8474.2	5507.02	546.983	398.983	277.273	256.202	319.815	250.777	273.358	203.609	AT1G22780.1	PFL,PFL1,RPS18A	Ribosomal protein S13/S18 family
orange1.1g033487m	orange1.1g031787m.g	scaffold00002	1014020	1015022	+	357	1.13222	14.097	9.41099	9.93949	3.57113	35.6694	0.766094	13.9344	0.0482562	0.648862	0.435351	0.431375	0.14902	1.58014	0.0317731	0.662386	AT1G22780.1	PFL,PFL1,RPS18A	Ribosomal protein S13/S18 family
orange1.1g031787m	orange1.1g031787m.g	scaffold00002	1014143	1015600	+	462	7586.86	2933.93	2027.11	2166.73	5092.15	1889.84	3967.22	1420.07	249.868	104.352	72.4614	72.6643	164.198	64.6923	127.142	52.1628	AT1G22780.1	PFL,PFL1,RPS18A	Ribosomal protein S13/S18 family
orange1.1g045440m	orange1.1g045440m.g	scaffold00002	1016509	1016806	-	297	248	175	115	116	232	173	216	145	12.7053	9.68225	6.3946	6.05146	11.637	9.21211	10.7682	8.28522	AT1G34020.1		Nucleotide-sugar transporter family protein
orange1.1g046302m	orange1.1g046302m.g	scaffold00002	1022504	1023036	+	285	18	12	18	15	23	24	37	17	0.960988	0.69188	1.04304	0.815465	1.20224	1.33179	1.92222	1.01227	AT1G71696.2	SOL1	carboxypeptidase D, putative
orange1.1g037202m	orange1.1g037202m.g	scaffold00002	1034619	1039618	+	1182	1258	768	1020	977	1707	1001	1823	1062	16.194	10.6767	14.2513	12.8067	21.5142	13.3933	22.8358	15.2475	AT1G71696.1	SOL1	carboxypeptidase D, putative
orange1.1g020666m	orange1.1g020666m.g	scaffold00002	1051591	1056510	+	972	345	245	287	228	458	261	417	233	5.40062	4.14185	4.87627	3.63436	7.01952	4.24662	6.35208	4.06801	AT4G39460.1	SAMC1,SAMT1	S-adenosylmethionine carrier 1
orange1.1g041666m	orange1.1g041666m.g	scaffold00002	1063450	1063798	+	264	1981	1306	821	780	1493	1058	1836	1314	114.175	81.2894	51.3584	45.7772	84.2489	63.3798	102.971	84.4664	AT4G09760.2		Protein kinase superfamily protein
orange1.1g010232m	orange1.1g010232m.g	scaffold00002	1087987	1091889	+	1545	274.075	158.999	176.386	211.888	213.914	159.921	167.71	77.9703	2.69918	1.69107	1.88542	2.12489	2.06262	1.63699	1.60722	0.856432	AT1G71720.1		Nucleic acid-binding proteins superfamily
orange1.1g011538m	orange1.1g010232m.g	scaffold00002	1087987	1091688	+	1452	0.922036	0.000690219	0.612446	0.112357	8.08547	0.0755119	0.290567	0.0295824	0.0096621	7.81115e-06	0.00696583	0.00119892	0.0829559	0.000822466	0.00296296	0.000345747	AT1G71720.1		Nucleic acid-binding proteins superfamily
orange1.1g019315m	orange1.1g010232m.g	scaffold00002	1087987	1089420	+	1032	0.00252494	2.55392e-11	0.00176211	3.80834e-06	0.000129578	0.00364966	2.27963e-08	6.72305e-05	3.72274e-05	4.06651e-13	2.81984e-05	5.71761e-08	1.8705e-06	5.59297e-05	3.27062e-10	1.10555e-06	AT1G71720.1		Nucleic acid-binding proteins superfamily
orange1.1g037946m	orange1.1g037946m.g	scaffold00002	1099711	1101044	+	1116	0	0	0	0	2	0	0	0	0	0	0	0	0.0266977	0	0	0	AT1G34110.1		Leucine-rich receptor-like protein kinase family protein
orange1.1g034945m	orange1.1g034945m.g	scaffold00002	1105629	1105866	-	237	126	72	83	60	128	88	120	62	8.08933	4.99205	5.78365	3.92249	8.04582	5.87224	7.49685	4.43952	AT1G71730.1
orange1.1g038280m	orange1.1g038280m.g	scaffold00002	1116321	1117395	+	699	0	0	0	0	0	0	0	1	0	0	0	0	0	0	0	0.0242781	AT1G71760.1
orange1.1g013738m	orange1.1g013738m.g	scaffold00002	1146462	1151671	+	1314	634.185	357.911	326.574	360.045	545.95	272.542	428.926	243.3	7.34363	4.47584	4.10448	4.24542	6.18964	3.28025	4.83318	3.14224	AT1G34150.1		Pseudouridine synthase family protein
orange1.1g015260m	orange1.1g013738m.g	scaffold00002	1146462	1151412	+	1233	0.81982	7.08808	0.425225	0.953911	0.0486836	2.45846	0.0758414	3.70016	0.0101169	0.0944626	0.00569545	0.0119868	0.000588204	0.0315333	0.000910729	0.0509271	AT1G34150.1		Pseudouridine synthase family protein
orange1.1g025106m	orange1.1g025106m.g	scaffold00002	1152868	1155663	+	777	730	393.661	365.353	384	570	386.309	443.946	221.96	14.2953	8.32522	7.7654	7.65718	10.9285	7.86291	8.4597	4.84781	AT1G71790.1		Subunits of heterodimeric actin filament capping protein Capz superfamily
orange1.1g026754m	orange1.1g025106m.g	scaffold00002	1152868	1154714	+	702	1.23403e-07	2.33985	2.64635	7.84815e-08	2.27099e-07	2.69077	11.0535	5.04017	2.67472e-09	0.0547703	0.0622562	1.73216e-09	4.81934e-09	0.060619	0.233135	0.121843	AT1G71790.1		Subunits of heterodimeric actin filament capping protein Capz superfamily
orange1.1g007998m	orange1.1g007998m.g	scaffold00002	1159011	1160760	+	1749	159	90	113	110	168	114	171	93	1.38324	0.845566	1.06699	0.974455	1.43096	1.03082	1.44761	0.902372	AT1G34160.1		Tetratricopeptide repeat (TPR)-like superfamily protein
orange1.1g018321m	orange1.1g018321m.g	scaffold00002	1170375	1171754	+	1077	3470	2086	1591	1805	3192	2072	3300	1946	49.0235	31.8268	24.3964	25.9669	44.1525	30.4259	45.3674	30.6633	AT1G34190.1	anac017,NAC017	NAC domain containing protein 17
orange1.1g008795m	orange1.1g008795m.g	scaffold00002	1173619	1179291	+	1662	1892.5	1044.35	1193.41	1356.89	2223.6	1260.54	2534.93	1234.96	17.3259	10.3254	11.8585	12.6495	19.9312	11.9948	22.5829	12.61	AT1G71800.1	CSTF64	cleavage stimulating factor 64
orange1.1g008851m	orange1.1g008795m.g	scaffold00002	1173619	1179291	+	1656	15.5088	0.645211	16.5923	19.1274	19.4322	27.4691	25.023	18.0364	0.142498	0.0064023	0.16547	0.178959	0.174812	0.262333	0.223731	0.184834	AT1G71800.1	CSTF64	cleavage stimulating factor 64
orange1.1g023118m	orange1.1g023118m.g	scaffold00002	1180471	1182962	+	864	1119	699	560	631	1200	784	1544	936	19.7064	13.2941	10.704	11.3155	20.6907	14.3507	26.4594	18.3846	AT2G21940.4	ATSK1,SK1	shikimate kinase 1
orange1.1g018020m	orange1.1g018020m.g	scaffold00002	1194198	1197272	+	1089	2550	1336	1347	1387	2369	1253	2740	1283	35.6289	20.1592	20.4273	19.7336	32.4075	18.1967	37.2536	19.9936	AT4G09670.1		Oxidoreductase family protein
orange1.1g046313m	orange1.1g046313m.g	scaffold00002	1203763	1205385	+	1539	26	23	10	15	98	60	24	9	0.257055	0.245575	0.107308	0.151012	0.948628	0.616569	0.230897	0.0992422	AT5G09970.1	CYP78A7	cytochrome P450, family 78, subfamily A, polypeptide 7
orange1.1g040708m	orange1.1g040708m.g	scaffold00002	1209947	1210181	-	234	1	0	0	0	0	0	0	0	0.0650241	0	0	0	0	0	0	0	AT1G18140.1	ATLAC1,LAC1	laccase 1
orange1.1g008308m	orange1.1g008308m.g	scaffold00002	1238719	1243384	+	1713	81.2305	29.651	43.7239	39.0256	62.3912	18.2733	40.937	4.48376	0.721526	0.284431	0.421535	0.35298	0.542594	0.168705	0.353838	0.0444199	AT1G35510.1		O-fucosyltransferase family protein
orange1.1g008317m	orange1.1g008308m.g	scaffold00002	1238719	1243384	+	1713	81.2305	29.651	43.7239	39.0256	62.3912	18.2733	40.937	4.48376	0.721526	0.284431	0.421535	0.35298	0.542594	0.168705	0.353838	0.0444199	AT1G35510.1		O-fucosyltransferase family protein
orange1.1g009877m	orange1.1g008308m.g	scaffold00002	1238719	1242823	+	1572	16.3512	0.0166114	0.143502	0.0517367	1.85311	0.00262707	0.0020671	5.92366	0.158266	0.000173639	0.00150757	0.000509923	0.0175613	2.64295e-05	1.94695e-05	0.0639484	AT1G35510.1		O-fucosyltransferase family protein
orange1.1g012834m	orange1.1g008308m.g	scaffold00002	1238719	1242250	+	1368	8.05712e-08	4.77804e-08	2.78205	3.19858	3.0063	5.05283e-10	13.5353	2.6417	8.96157e-10	5.73929e-10	0.0335855	0.0362268	0.0327382	5.84141e-12	0.146496	0.0327709	AT1G35510.1		O-fucosyltransferase family protein
orange1.1g013343m	orange1.1g008308m.g	scaffold00002	1239233	1243384	+	1338	40.1877	39.6814	54.6266	56.6986	41.358	46.4509	6.58867	40.4671	0.457012	0.487332	0.674249	0.656561	0.460481	0.549044	0.0729101	0.513261	AT1G35510.1		O-fucosyltransferase family protein
orange1.1g023056m	orange1.1g023056m.g	scaffold00002	1245376	1246513	+	867	1384	658	570	610	1090	561	682	328	24.2889	12.471	10.8574	10.9011	18.7291	10.2332	11.6469	6.42018	AT4G09460.1	AtMYB6,MYB6	myb domain protein 6
orange1.1g040031m	orange1.1g040031m.g	scaffold00002	1266618	1266903	+	285	4	1	2	1	11	3	28	8	0.213553	0.0576567	0.115893	0.0543643	0.574985	0.166474	1.45465	0.476362	AT3G19940.1		Major facilitator superfamily protein
orange1.1g034437m	orange1.1g034437m.g	scaffold00002	1268132	1269674	+	288	3957	1810	1214	1167	2465	1233	2909	1315	209.057	103.272	69.6143	62.7823	127.507	67.708	149.554	77.4864	AT1G72020.1
orange1.1g014584m	orange1.1g014584m.g	scaffold00002	1295776	1298164	+	1269	2875	1736	1517	1781	3400	1902	3327	1804	34.472	22.4793	19.7422	21.7451	39.914	23.7038	38.8184	24.125	AT1G71990.1	ATFT4,ATFUT13,FT4-M,FUCTC,FUT13	fucosyltransferase 13
orange1.1g008067m	orange1.1g008067m.g	scaffold00002	1301965	1307036	+	1740	278.954	194.768	258.608	269.371	323.462	189.552	323.284	194.561	2.43935	1.83934	2.45451	2.39862	2.76938	1.72285	2.75094	1.89758	AT1G22660.1		Polynucleotide adenylyltransferase family protein
orange1.1g009892m	orange1.1g008067m.g	scaffold00002	1301965	1306470	+	1572	0.0460385	0.231948	0.389314	0.618957	1.53908	1.44584	0.713872	0.438572	0.000445614	0.00242455	0.00408997	0.00610052	0.0145853	0.0145458	0.00672379	0.00473457	AT1G22660.1		Polynucleotide adenylyltransferase family protein
orange1.1g016396m	orange1.1g008067m.g	scaffold00002	1301965	1305364	+	1173	6.06174e-05	0.000312056	0.00271718	0.00925802	0.000114761	0.00183253	0.00174811	1.01863e-05	7.86302e-07	4.37148e-06	3.82553e-05	0.000122287	1.45749e-06	2.47071e-05	2.20657e-05	1.47371e-07	AT1G22660.1		Polynucleotide adenylyltransferase family protein
orange1.1g013240m	orange1.1g013240m.g	scaffold00002	1308308	1311709	+	1344	3829.47	1932.6	1810.35	1608.58	3028.77	1698.45	3394.46	1741.25	43.3541	23.6286	22.2451	18.5439	33.5719	19.9859	37.3953	21.9864	AT1G35620.1	ATPDI8,ATPDIL5-2,PDI8,PDIL5-2	PDI-like 5-2
orange1.1g017126m	orange1.1g013240m.g	scaffold00002	1308308	1311597	+	1134	631.591	512.038	586.493	924.139	774.055	596.132	544.932	431.965	8.47448	7.41966	8.54125	12.6265	10.1687	8.31378	7.11501	6.4644	AT1G35620.1	ATPDI8,ATPDIL5-2,PDI8,PDIL5-2	PDI-like 5-2
orange1.1g017971m	orange1.1g013240m.g	scaffold00002	1308308	1310733	+	1092	0.710738	0.59794	0.417529	17.428	9.12078	9.16794	0.442484	0.319317	0.00990325	0.00899766	0.00631445	0.247277	0.124428	0.132776	0.00599958	0.0049624	AT1G35620.1	ATPDI8,ATPDIL5-2,PDI8,PDIL5-2	PDI-like 5-2
orange1.1g020623m	orange1.1g013240m.g	scaffold00002	1309419	1311709	+	972	144.192	253.236	120.986	41.7577	119.812	123.987	182.802	234.946	2.25718	4.28108	2.05561	0.665625	1.83629	2.01734	2.78458	4.10199	AT1G35620.1	ATPDI8,ATPDIL5-2,PDI8,PDIL5-2	PDI-like 5-2
orange1.1g023016m	orange1.1g013240m.g	scaffold00002	1309423	1311709	+	867	39.0089	61.5463	55.7537	69.087	47.1892	53.2547	49.3569	61.5283	0.684597	1.16648	1.06201	1.23463	0.810834	0.971423	0.842898	1.20434	AT1G35620.1	ATPDI8,ATPDIL5-2,PDI8,PDIL5-2	PDI-like 5-2
orange1.1g041946m	orange1.1g041946m.g	scaffold00002	1326270	1326927	-	657	22	15	15	19	6	10	2	2	0.509504	0.375163	0.377049	0.448071	0.136049	0.240715	0.0450724	0.0516603	AT1G71970.1
orange1.1g005754m	orange1.1g005754m.g	scaffold00002	1342580	1349442	+	2040	2	3	3	2	4	2	4	1	0.0149173	0.0241649	0.0242864	0.01519	0.0292105	0.0155049	0.0290319	0.00831883	AT1G71960.1	ABCG25,ATABCG25	ATP-binding casette family G25
orange1.1g035165m	orange1.1g035165m.g	scaffold00002	1350391	1350607	-	216	87	54	37.5	43.5	72	48.5	68	44	6.12853	4.10804	2.86714	3.12029	4.96578	3.55105	4.66124	3.45694	AT5G41685.1		Mitochondrial outer membrane translocase complex, subunit Tom7
orange1.1g035182m	orange1.1g035165m.g	scaffold00002	1350391	1350607	-	216	87	54	37.5	43.5	72	48.5	68	44	6.12853	4.10804	2.86714	3.12029	4.96578	3.55105	4.66124	3.45694	AT5G41685.1		Mitochondrial outer membrane translocase complex, subunit Tom7
orange1.1g000487m	orange1.1g000487m.g	scaffold00002	1352383	1358387	+	4392	1080.24	600.161	1040.04	1264.24	1863.67	1004.92	2086.13	838.745	3.74237	2.24543	3.91073	4.45991	6.32143	3.61859	7.03274	3.24086	AT1G35660.1
orange1.1g000608m	orange1.1g000487m.g	scaffold00002	1352383	1358307	+	4188	10.5667	6.60944	34.7269	113.384	96.7297	48.4109	23.8141	23.9885	0.0383904	0.025933	0.13694	0.419474	0.344082	0.182812	0.0841926	0.0972051	AT1G35660.1
orange1.1g000667m	orange1.1g000487m.g	scaffold00002	1353570	1358387	+	4092	1423.18	747.235	1178.25	1222.38	1876.49	1107.63	1884.12	1304.25	5.29193	3.00065	4.75524	4.62838	6.83155	4.28085	6.8174	5.40902	AT1G35660.1
orange1.1g033460m	orange1.1g033460m.g	scaffold00002	1360665	1361884	+	360	5061	3146	2653	2432	4167	2756	6693	4269	213.907	143.599	121.705	104.669	172.437	121.073	275.273	201.241	AT1G71950.1		Proteinase inhibitor, propeptide
orange1.1g010806m	orange1.1g010806m.g	scaffold00002	1363797	1367170	+	1503	3110	1697	2152	2274	3979	2323	2601	1444	31.4841	18.5531	23.6459	23.4418	39.4388	24.4433	25.6229	16.3042	AT1G35670.1	ATCDPK2,ATCPK11,CDPK2,CPK11	calcium-dependent protein kinase 2
orange1.1g027519m	orange1.1g027519m.g	scaffold00002	1368367	1370821	+	669	282.309	150.994	160.876	184.819	220.474	143.972	234.772	121.997	6.42079	3.70875	3.97133	4.28036	4.90954	3.40346	5.19596	3.09468	AT1G35680.1		Ribosomal protein L21
orange1.1g028995m	orange1.1g027519m.g	scaffold00002	1368367	1370187	+	603	0.691565	0.00640673	0.124295	0.179675	2.52522	0.0282923	0.22886	0.00306235	0.0174504	0.000174588	0.00340415	0.00461668	0.0623865	0.000742027	0.00561951	8.61848e-05	AT1G35680.1		Ribosomal protein L21
orange1.1g031957m	orange1.1g027519m.g	scaffold00002	1368367	1369491	+	453	2.0304e-07	1.5146e-05	0.000143564	0.000764964	1.23756e-07	7.10749e-09	7.5501e-07	4.47896e-09	6.81984e-09	5.49406e-07	5.23382e-06	2.61639e-05	4.06983e-09	2.48135e-10	2.46775e-08	1.67792e-10	AT1G35680.1		Ribosomal protein L21
orange1.1g033656m	orange1.1g033656m.g	scaffold00002	1392805	1393745	+	345	1	0	1	0	0	0	0	0	0.0441033	0	0.0478688	0	0	0	0	0	AT1G22690.2		Gibberellin-regulated family protein
orange1.1g048330m	orange1.1g048330m.g	scaffold00002	1416088	1416577	-	489	16	20	4	12	42	28	18	20	0.497854	0.672072	0.13509	0.380217	1.27953	0.905563	0.545017	0.694086	AT1G71910.1
orange1.1g003296m	orange1.1g003296m.g	scaffold00002	1425251	1427928	+	2502	3614	2074	1468	1867	3338	1872	4574	2506	21.9782	13.6212	9.68971	11.5615	19.875	11.8328	27.0679	16.9975	AT1G34420.1		leucine-rich repeat transmembrane protein kinase family protein
orange1.1g020010m	orange1.1g020010m.g	scaffold00002	1434488	1436310	+	999	172	101	131	135	186	95	147	115	2.61971	1.66131	2.1656	2.09376	2.77368	1.50393	2.1787	1.95355	AT1G34380.2		5\'-3\' exonuclease family protein
orange1.1g021175m	orange1.1g021175m.g	scaffold00002	1437830	1440747	+	951	404	248	243	228	302	194	272	166	6.46385	4.28515	4.21986	3.71461	4.7308	3.22619	4.23482	2.96224	AT1G22700.1		Tetratricopeptide repeat (TPR)-like superfamily protein
orange1.1g009831m	orange1.1g009831m.g	scaffold00002	1444293	1445868	+	1575	7952.42	4874.45	4063.81	4650.93	5990.72	3892.38	6111.95	3674.12	76.8262	50.8557	42.6113	45.7528	56.664	39.0844	57.4574	39.5882	AT1G34370.1	STOP1	C2H2 and C2HC zinc fingers superfamily protein
orange1.1g012364m	orange1.1g009831m.g	scaffold00002	1444293	1446083	+	1398	176.228	192.44	178.33	318.943	186.285	134.557	102.241	128.894	1.91804	2.26195	2.10664	3.53479	1.98508	1.52219	1.08283	1.56465	AT1G34370.1	STOP1	C2H2 and C2HC zinc fingers superfamily protein
orange1.1g041748m	orange1.1g041748m.g	scaffold00002	1455036	1456476	-	1440	8	4	5	14	26	9	12	5	0.0845314	0.0456449	0.0573429	0.150634	0.26898	0.0988438	0.123386	0.058925	AT2G01570.1	RGA,RGA1	GRAS family transcription factor family protein
orange1.1g039723m	orange1.1g039723m.g	scaffold00002	1493199	1494249	+	1050	302	163	299	356	549	327	526	287	4.37631	2.5509	4.70277	5.25315	7.78918	4.92524	7.41724	4.63858	AT1G71850.1		Ubiquitin carboxyl-terminal hydrolase family protein
orange1.1g042219m	orange1.1g042219m.g	scaffold00002	1495615	1497167	+	606	20	6	19	21	22	21	32	25	0.502167	0.162695	0.517789	0.536915	0.540827	0.548045	0.78185	0.700099
orange1.1g003059m	orange1.1g003059m.g	scaffold00002	1511193	1513752	-	2559	1426	747	903	1152	2125	1199	3007	1604	8.4789	4.79673	5.8276	6.97495	12.3708	7.41	17.3984	10.6372	AT1G34300.1		lectin protein kinase family protein
orange1.1g042810m	orange1.1g042810m.g	scaffold00002	1525364	1526057	-	693	0	2	0	1	0	0	2	0	0	0.0474233	0	0.0223576	0	0	0.042731	0	AT3G02340.1		RING/U-box superfamily protein
orange1.1g044834m	orange1.1g044834m.g	scaffold00002	1530414	1530714	+	300	155	56	63	63	139	72	119	52	7.86142	3.06734	3.4681	3.2537	6.90243	3.7956	5.87316	2.94154	AT1G71865.1
orange1.1g011757m	orange1.1g011757m.g	scaffold00002	1531602	1533392	+	1437	1139	620	709	694	1182	674	1258	616	12.0603	7.08973	8.1482	7.48275	12.2538	7.41776	12.9619	7.27472	AT1G34270.1		Exostosin family protein
orange1.1g028074m	orange1.1g028074m.g	scaffold00002	1533943	1534588	-	645	0	1	2	1	5	3	3	0	0	0.0254762	0.0512085	0.0240214	0.115483	0.0735582	0.0688664	0	AT4G18425.1		Protein of unknown function (DUF679)
orange1.1g048759m	orange1.1g048759m.g	scaffold00002	1557242	1558571	+	1329	332	251	199	220	371	258	291	196	3.80105	3.10344	2.47286	2.56482	4.1587	3.07018	3.24201	2.50278	AT2G44020.1		Mitochondrial transcription termination factor family protein
orange1.1g024892m	orange1.1g024892m.g	scaffold00002	1565815	1567000	+	786	407	189	215	204	413	200	534	316	7.87884	3.95124	4.51739	4.0213	7.82773	4.02417	10.0592	6.82271	AT4G09650.1	ATPD	ATP synthase delta-subunit gene
orange1.1g009857m	orange1.1g009857m.g	scaffold00002	1567513	1570078	+	1572	1701.77	702.838	680.29	900.599	1552.04	865.007	1735.41	830.193	16.4717	7.34678	7.14683	8.87641	14.7082	8.70235	16.3454	8.96229	AT1G34220.2		Regulator of Vps4 activity in the MVB pathway protein
orange1.1g012915m	orange1.1g009857m.g	scaffold00002	1568063	1570078	+	1362	271.375	86.8814	71.4011	115.318	122.472	72.4989	327.088	151.018	3.03168	1.0482	0.865765	1.31184	1.33957	0.841828	3.55577	1.88168	AT1G34220.2		Regulator of Vps4 activity in the MVB pathway protein
orange1.1g016011m	orange1.1g009857m.g	scaffold00002	1568709	1570078	+	1194	195.871	253.748	231.628	200.041	239.705	191.211	365.6	272.025	2.49606	3.49215	3.20374	2.59582	2.99076	2.53266	4.53365	3.8663	AT1G34220.2		Regulator of Vps4 activity in the MVB pathway protein
orange1.1g016013m	orange1.1g009857m.g	scaffold00002	1568709	1570078	+	1194	195.871	253.748	231.628	200.041	239.705	191.211	365.6	272.025	2.49606	3.49215	3.20374	2.59582	2.99076	2.53266	4.53365	3.8663	AT1G34220.2		Regulator of Vps4 activity in the MVB pathway protein
orange1.1g023477m	orange1.1g009857m.g	scaffold00002	1569232	1570078	+	846	0.0640396	0.393672	0.0256072	0.00304015	0.0433836	0.0426047	0.126624	0.870024	0.00115178	0.00764643	0.000499877	5.5678e-05	0.000763948	0.000796446	0.00221611	0.0174523	AT1G34220.2		Regulator of Vps4 activity in the MVB pathway protein
orange1.1g023547m	orange1.1g009857m.g	scaffold00002	1569232	1570078	+	846	0.0640396	0.393672	0.0256072	0.00304015	0.0433836	0.0426047	0.126624	0.870024	0.00115178	0.00764643	0.000499877	5.5678e-05	0.000763948	0.000796446	0.00221611	0.0174523	AT1G34220.2		Regulator of Vps4 activity in the MVB pathway protein
orange1.1g041737m	orange1.1g041737m.g	scaffold00002	1615416	1616563	+	456	1890	1092	575	711	1060	638	1210	614	63.0649	39.3507	20.8245	24.1581	34.6298	22.1271	39.2886	22.8505	AT1G72170.1		Domain of unknown function (DUF543)
orange1.1g029826m	orange1.1g029826m.g	scaffold00002	1623739	1625993	+	564	523.535	348.723	289.204	309.153	551.118	284.748	495.125	273.535	14.124	10.16	8.46832	8.49284	14.5571	7.98456	12.9982	8.23049	AT1G72175.1		RING/U-box protein with domain of unknown function (DUF 1232)
orange1.1g032386m	orange1.1g029826m.g	scaffold00002	1623739	1625749	+	429	47.1827	2.62522	17.7266	5.27618	51.047	37.1315	16.4752	8.29058	1.67346	0.100555	0.682402	0.190555	1.77264	1.36885	0.568616	0.327959	AT1G72175.1		RING/U-box protein with domain of unknown function (DUF 1232)
orange1.1g031772m	orange1.1g029826m.g	scaffold00002	1623973	1625993	+	462	0.283052	2.65294	13.0693	6.57046	0.83466	17.1204	1.4006	26.1749	0.00932212	0.0943584	0.467177	0.22035	0.0269139	0.586058	0.0448867	0.961468	AT1G72175.1		RING/U-box protein with domain of unknown function (DUF 1232)
orange1.1g009270m	orange1.1g009270m.g	scaffold00002	1634898	1636930	+	1617	2419.26	1507.22	1992.88	2221.34	3218.32	2070.07	3337.58	2108.57	22.7648	15.3166	20.3537	21.2845	29.6502	20.2462	30.561	22.1294	AT4G09160.1		SEC14 cytosolic factor family protein / phosphoglyceride transfer family protein
orange1.1g013964m	orange1.1g009270m.g	scaffold00002	1634898	1636384	+	1302	51.7238	15.7925	29.1125	34.6266	74.6698	45.8985	144.351	57.4422	0.604463	0.199312	0.369267	0.412058	0.854363	0.557516	1.64155	0.748708	AT4G09160.1		SEC14 cytosolic factor family protein / phosphoglyceride transfer family protein
orange1.1g030896m	orange1.1g030896m.g	scaffold00002	1657404	1657914	-	510	328	190	138	98	203	141	161	95	9.78575	6.12178	4.4687	2.97725	5.92972	4.37238	4.67414	3.16115	AT1G35430.1
orange1.1g048637m	orange1.1g048637m.g	scaffold00002	1658901	1659252	+	351	1	0	0	0	0	0	0	0	0.0433494	0	0	0	0	0	0	0	AT1G22550.1		Major facilitator superfamily protein
orange1.1g048643m	orange1.1g048643m.g	scaffold00002	1675583	1677148	+	1521	316	198	111	154	353	216	525	291	3.16117	2.1391	1.20522	1.56874	3.45743	2.24592	5.11065	3.2468	AT2G20340.1		Pyridoxal phosphate (PLP)-dependent transferases superfamily protein
orange1.1g045736m	orange1.1g045736m.g	scaffold00002	1678988	1682221	+	624	0	0	0	1	0	0	0	0	0	0	0	0.0248299	0	0	0	0
orange1.1g023215m	orange1.1g023215m.g	scaffold00002	1684073	1687771	+	858	61.9715	41.3676	36.814	23.1479	46.7132	29.88	36.5263	32.906	1.09899	0.792259	0.708595	0.418007	0.811075	0.55076	0.630324	0.650849	AT1G35460.1		basic helix-loop-helix (bHLH) DNA-binding superfamily protein
orange1.1g024231m	orange1.1g023215m.g	scaffold00002	1684073	1687697	+	813	9.2148	0.00205468	32.278	29.3768	17.2726	9.80163	0.000946459	19.8346	0.172459	4.15287e-05	0.655675	0.559851	0.316501	0.190668	1.72368e-05	0.414023	AT1G35460.1		basic helix-loop-helix (bHLH) DNA-binding superfamily protein
orange1.1g025122m	orange1.1g023215m.g	scaffold00002	1684073	1687469	+	774	1.11871	0.0228485	3.29315	17.6235	13.002	0.89224	0.0105254	0.0789523	0.0219921	0.000485078	0.0702656	0.352786	0.250251	0.018231	0.000201346	0.00173108	AT1G35460.1		basic helix-loop-helix (bHLH) DNA-binding superfamily protein
orange1.1g025407m	orange1.1g023215m.g	scaffold00002	1684073	1687692	+	762	880.077	471.894	311.399	346.164	440.949	268.425	277.291	115.03	17.5734	10.1762	6.74892	7.03859	8.62068	5.57106	5.38799	2.56183	AT1G35460.1		basic helix-loop-helix (bHLH) DNA-binding superfamily protein
orange1.1g026394m	orange1.1g023215m.g	scaffold00002	1684073	1685364	+	720	9.6205	8.7124	31.2159	11.6885	22.0646	0.000636365	6.17183	4.15015	0.203308	0.198838	0.716004	0.251527	0.456533	1.39779e-05	0.126919	0.0978191	AT1G35460.1		basic helix-loop-helix (bHLH) DNA-binding superfamily protein
orange1.1g003975m	orange1.1g003975m.g	scaffold00002	1709939	1712288	+	2349	519	293	339	441	825	516	836	544	3.36182	2.04965	2.38335	2.9088	5.23214	3.47405	5.2695	3.93014	AT1G22610.1		C2 calcium/lipid-binding plant phosphoribosyltransferase family protein
orange1.1g011477m	orange1.1g011477m.g	scaffold00002	1728504	1730067	+	1458	527	277	462	424	436	256	410	219	5.49976	3.12188	5.23307	4.50575	4.45489	2.77685	4.16363	2.54905	AT4G37330.1	CYP81D4	cytochrome P450, family 81, subfamily D, polypeptide 4
orange1.1g030207m	orange1.1g030207m.g	scaffold00002	1735248	1735794	+	546	1917	698	591	681	1625	574	1226	404	53.422	21.0067	17.8759	19.3247	44.3373	16.626	33.2463	12.5569	AT1G47200.1	WPP2	WPP domain protein 2
orange1.1g034145m	orange1.1g034145m.g	scaffold00002	1746055	1746367	-	312	20	13	2	7	18	7	44	34	0.975362	0.684673	0.105864	0.347618	0.859461	0.354824	2.08807	1.84934
orange1.1g032680m	orange1.1g032680m.g	scaffold00002	1760078	1760489	+	411	2106	1266	551	845	1524	949	1629	914	77.9663	50.6158	22.1402	31.8547	55.2397	36.5169	58.6848	37.7395	AT2G23270.1
orange1.1g020039m	orange1.1g020039m.g	scaffold00002	1765483	1770828	+	999	72.5923	43.9863	24.0374	27.1522	86.8421	32.0299	16.7273	15.6872	1.10564	0.723514	0.39737	0.421112	1.29501	0.50706	0.247917	0.266484	AT1G02740.1		MRG family protein
orange1.1g020399m	orange1.1g020039m.g	scaffold00002	1765483	1770635	+	981	83.3569	68.9107	70.7302	32.382	83.6522	36.4056	96.8661	34.5014	1.29289	1.15428	1.19072	0.511438	1.27033	0.586906	1.46201	0.596843	AT1G02740.1		MRG family protein
orange1.1g020442m	orange1.1g020039m.g	scaffold00002	1765483	1770635	+	981	83.3569	68.9107	70.7302	32.382	83.6522	36.4056	96.8661	34.5014	1.29289	1.15428	1.19072	0.511438	1.27033	0.586906	1.46201	0.596843	AT1G02740.1		MRG family protein
orange1.1g022143m	orange1.1g020039m.g	scaffold00002	1765483	1770208	+	909	258.591	120.348	263.624	323.259	273.926	208.315	312.551	146.88	4.32852	2.17555	4.78953	5.50992	4.48929	3.62431	5.091	2.74216	AT1G02740.1		MRG family protein
orange1.1g023917m	orange1.1g020039m.g	scaffold00002	1765483	1770132	+	828	138.877	88.8846	116.137	127.178	172.863	137.524	100.965	103.088	2.55206	1.76397	2.31639	2.3798	3.11013	2.62674	1.80545	2.11286	AT1G02740.1		MRG family protein
orange1.1g023923m	orange1.1g020039m.g	scaffold00002	1765483	1770132	+	828	138.877	88.8846	116.137	127.178	172.863	137.524	100.965	103.088	2.55206	1.76397	2.31639	2.3798	3.11013	2.62674	1.80545	2.11286	AT1G02740.1		MRG family protein
orange1.1g023955m	orange1.1g020039m.g	scaffold00002	1765483	1770132	+	828	138.877	88.8846	116.137	127.178	172.863	137.524	100.965	103.088	2.55206	1.76397	2.31639	2.3798	3.11013	2.62674	1.80545	2.11286	AT1G02740.1		MRG family protein
orange1.1g025994m	orange1.1g020039m.g	scaffold00002	1766131	1770828	+	738	0.17904	0.11666	0.172865	0.0423507	11.8826	0.586851	15.0762	10.0585	0.00369133	0.00259753	0.00386832	0.000889125	0.239863	0.012576	0.302469	0.231297	AT1G02740.1		MRG family protein
orange1.1g027004m	orange1.1g020039m.g	scaffold00002	1766592	1770828	+	690	0.058036	0.214576	0.258948	0.0487699	0.0907897	0.536936	0.00355635	0.0215358	0.00127979	0.00511008	0.00619778	0.00109512	0.00196018	0.0123067	7.63136e-05	0.00052967	AT1G02740.1		MRG family protein
orange1.1g027014m	orange1.1g020039m.g	scaffold00002	1766592	1770828	+	690	0.058036	0.214576	0.258948	0.0487699	0.0907897	0.536936	0.00355635	0.0215358	0.00127979	0.00511008	0.00619778	0.00109512	0.00196018	0.0123067	7.63136e-05	0.00052967	AT1G02740.1		MRG family protein
orange1.1g027040m	orange1.1g020039m.g	scaffold00002	1766592	1770828	+	690	0.058036	0.214576	0.258948	0.0487699	0.0907897	0.536936	0.00355635	0.0215358	0.00127979	0.00511008	0.00619778	0.00109512	0.00196018	0.0123067	7.63136e-05	0.00052967	AT1G02740.1		MRG family protein
orange1.1g027042m	orange1.1g020039m.g	scaffold00002	1766592	1770828	+	690	0.058036	0.214576	0.258948	0.0487699	0.0907897	0.536936	0.00355635	0.0215358	0.00127979	0.00511008	0.00619778	0.00109512	0.00196018	0.0123067	7.63136e-05	0.00052967	AT1G02740.1		MRG family protein
orange1.1g027046m	orange1.1g020039m.g	scaffold00002	1766592	1770828	+	690	0.058036	0.214576	0.258948	0.0487699	0.0907897	0.536936	0.00355635	0.0215358	0.00127979	0.00511008	0.00619778	0.00109512	0.00196018	0.0123067	7.63136e-05	0.00052967	AT1G02740.1		MRG family protein
orange1.1g022144m	orange1.1g022144m.g	scaffold00002	1776754	1777663	-	909	12333	6036	4851	6138	11153	5776	9121	4319	206.441	109.114	88.1332	104.622	182.783	100.492	148.568	80.6328	AT5G67300.1	ATMYB44,ATMYBR1,MYB44,MYBR1	myb domain protein r1
orange1.1g041680m	orange1.1g041680m.g	scaffold00002	1789112	1793040	+	873	389	194	223	205	524	278	437	211	6.77994	3.65159	4.21854	3.6383	8.94181	5.03616	7.41162	4.10167	AT3G53010.1		Domain of unknown function (DUF303)
orange1.1g046427m	orange1.1g046427m.g	scaffold00002	1796693	1799246	+	1788	1065	526	670	725	1150	681	1227	619	9.06301	4.83407	6.18841	6.28245	9.58162	6.0235	10.1607	5.8751	AT4G34200.1	EDA9	D-3-phosphoglycerate dehydrogenase
orange1.1g048541m	orange1.1g048541m.g	scaffold00002	1799921	1801991	+	330	51	27	13	19	29	23	79	29	2.35151	1.34445	0.650581	0.892069	1.30916	1.10226	3.54453	1.49134
orange1.1g009671m	orange1.1g009671m.g	scaffold00002	1828589	1830179	+	1590	2538	1387	1260	1360	2774	1409	2620	1385	24.2876	14.3342	13.0872	13.2526	25.9907	14.0147	24.3978	14.7824	AT1G47056.1	VFB1	VIER F-box proteine 1
orange1.1g016436m	orange1.1g016436m.g	scaffold00002	1844672	1846815	+	1170	0.00612799	10.6923	0.00473528	4.79054	26.9091	0.00529237	0.00167127	0.00167127	7.96935e-05	0.150169	6.68393e-05	0.0634391	0.342628	7.15374e-05	2.11499e-05	2.42412e-05	AT1G60060.1		Serine/threonine-protein kinase WNK (With No Lysine)-related
orange1.1g020218m	orange1.1g016436m.g	scaffold00002	1845027	1846815	+	990	21.9939	0.30768	16.9953	3.20946	0.0908589	18.9947	5.99833	5.99833	0.338031	0.00510691	0.283508	0.0502292	0.00136723	0.303436	0.0897101	0.102822	AT1G60060.1		Serine/threonine-protein kinase WNK (With No Lysine)-related
orange1.1g018215m	orange1.1g018215m.g	scaffold00002	1863798	1865196	+	1080	1747.03	1040.48	614.599	782.826	1340.02	827.551	1263.27	718.715	24.6131	15.8309	9.3981	11.2305	18.4841	12.1183	17.3188	11.2934	AT4G24240.1	ATWRKY7,WRKY7	WRKY DNA-binding protein 7
orange1.1g021515m	orange1.1g018215m.g	scaffold00002	1863798	1864829	+	936	15.0082	0.50992	20.4016	35.1698	25.9788	2.4471	8.73538	21.285	0.243974	0.00895202	0.359966	0.582174	0.413477	0.0413471	0.138182	0.385914	AT4G24240.1	ATWRKY7,WRKY7	WRKY DNA-binding protein 7
orange1.1g006031m	orange1.1g006031m.g	scaffold00002	1869262	1871967	+	1995	304	152	176	187	243	127	10	5	2.31858	1.25197	1.45694	1.4523	1.81456	1.00677	0.074217	0.0425324	AT5G43020.1		Leucine-rich repeat protein kinase family protein
orange1.1g029954m	orange1.1g029954m.g	scaffold00002	1873175	1873960	+	558	728	304	223	242	475	216	437	181	19.8512	8.95229	6.59998	6.71955	12.6814	6.12194	11.5956	5.50474	AT5G47830.1
orange1.1g031400m	orange1.1g031420m.g	scaffold00002	1893117	1894637	+	483	514.452	309.739	254.235	289.384	551.023	271.176	467.399	272.738	16.2065	10.5376	8.6928	9.28295	16.9954	8.87918	14.3281	9.58275	AT3G57870.1	AHUS5,ATSCE1,EMB1637,SCE1,SCE1A	sumo conjugation enzyme 1
orange1.1g031408m	orange1.1g031420m.g	scaffold00002	1893117	1894637	+	483	514.452	309.739	254.235	289.384	551.023	271.176	467.399	272.738	16.2065	10.5376	8.6928	9.28295	16.9954	8.87918	14.3281	9.58275	AT3G57870.1	AHUS5,ATSCE1,EMB1637,SCE1,SCE1A	sumo conjugation enzyme 1
orange1.1g031420m	orange1.1g031420m.g	scaffold00002	1893117	1894637	+	483	514.452	309.739	254.235	289.384	551.023	271.176	467.399	272.738	16.2065	10.5376	8.6928	9.28295	16.9954	8.87918	14.3281	9.58275	AT3G57870.1	AHUS5,ATSCE1,EMB1637,SCE1,SCE1A	sumo conjugation enzyme 1
orange1.1g032159m	orange1.1g031420m.g	scaffold00002	1893117	1894486	+	441	0.00570837	5.8623	4.93823	9.95672	0.00871112	5.93376	0.00110488	5.21514	0.000196954	0.218436	0.184929	0.349814	0.000294269	0.212795	3.70955e-05	0.200687	AT3G57870.1	AHUS5,ATSCE1,EMB1637,SCE1,SCE1A	sumo conjugation enzyme 1
orange1.1g032754m	orange1.1g031420m.g	scaffold00002	1893117	1894351	+	405	3.06668	1.42397	0.615147	0.903871	5.34819	0.50916	8.5664	1.93838	0.115213	0.0577753	0.0250839	0.0345788	0.196725	0.0198824	0.313177	0.0812227	AT3G57870.1	AHUS5,ATSCE1,EMB1637,SCE1,SCE1A	sumo conjugation enzyme 1
orange1.1g032785m	orange1.1g031420m.g	scaffold00002	1893117	1894637	+	402	39.6991	6.14474	13.7901	12.728	37.5606	30.4804	33.388	17.9738	1.5026	0.251172	0.566519	0.490562	1.39192	1.19912	1.22973	0.758762	AT3G57870.1	AHUS5,ATSCE1,EMB1637,SCE1,SCE1A	sumo conjugation enzyme 1
orange1.1g034263m	orange1.1g031420m.g	scaffold00002	1893117	1894428	+	303	6.47861	2.51463	3.66537	6.36506	3.77752	6.24254	13.6004	1.26756	0.325334	0.136373	0.199778	0.325476	0.185726	0.325828	0.664594	0.0709935	AT3G57870.1	AHUS5,ATSCE1,EMB1637,SCE1,SCE1A	sumo conjugation enzyme 1
orange1.1g033359m	orange1.1g031420m.g	scaffold00002	1893356	1894637	+	366	0.377045	50.7221	144.307	39.4288	7.80213	127.527	6.92372	46.5288	0.0156748	2.27725	6.51146	1.66913	0.317571	5.51048	0.280094	2.15741	AT3G57870.1	AHUS5,ATSCE1,EMB1637,SCE1,SCE1A	sumo conjugation enzyme 1
orange1.1g034433m	orange1.1g031420m.g	scaffold00002	1893356	1894351	+	288	0.013797	0.116433	2.98316	0.467671	1.43335	0.781954	2.33781	0.863146	0.000728924	0.00664322	0.171063	0.0251598	0.0741427	0.0429396	0.120188	0.0508609	AT3G57870.1	AHUS5,ATSCE1,EMB1637,SCE1,SCE1A	sumo conjugation enzyme 1
orange1.1g014830m	orange1.1g014872m.g	scaffold00002	1904269	1905523	+	1254	322.5	140	240.5	257	547.5	285	598	305	3.91312	1.83453	3.1673	3.17537	6.50422	3.59432	7.06073	4.12757	AT5G52010.1		C2H2-like zinc finger protein
orange1.1g014872m	orange1.1g014872m.g	scaffold00002	1904269	1905523	+	1254	322.5	140	240.5	257	547.5	285	598	305	3.91312	1.83453	3.1673	3.17537	6.50422	3.59432	7.06073	4.12757	AT5G52010.1		C2H2-like zinc finger protein
orange1.1g041516m	orange1.1g041516m.g	scaffold00002	1911823	1912177	+	354	1609	924	861	986	1747	1184	2861	1540	69.1581	42.8907	40.1672	43.1551	73.5187	52.8954	119.663	73.8261	AT5G67190.1	DEAR2	DREB and EAR motif protein 2
orange1.1g027928m	orange1.1g027928m.g	scaffold00002	1923380	1924226	+	654	36	16	27	23	49	26	0	3	0.837559	0.40201	0.681802	0.54489	1.11616	0.628731	0	0.0778459	AT1G46480.1	WOX4	WUSCHEL related homeobox 4
orange1.1g006282m	orange1.1g006282m.g	scaffold00002	1929812	1933090	+	1959	18950.9	9228.12	10392	12943.5	20901.3	11346.5	21000.7	10902.6	147.193	77.4058	87.6068	102.371	158.945	91.5999	158.725	94.4474	AT4G34110.1	ATPAB2,PAB2,PABP2	poly(A) binding protein 2
orange1.1g007673m	orange1.1g006282m.g	scaffold00002	1929812	1933090	+	1782	131.916	51.9766	126.351	244.14	196.867	270.817	136.441	149.674	1.12637	0.479286	1.17096	2.12271	1.64579	2.40346	1.13366	1.42538	AT4G34110.1	ATPAB2,PAB2,PABP2	poly(A) binding protein 2
orange1.1g008162m	orange1.1g006282m.g	scaffold00002	1930644	1933090	+	1728	2147.22	2520.6	2338.9	1826.63	2235.86	2368.22	1732.7	2265.88	18.907	23.9693	22.3532	16.3782	19.2757	21.6745	14.8466	22.2528	AT4G34110.1	ATPAB2,PAB2,PABP2	poly(A) binding protein 2
orange1.1g012034m	orange1.1g006282m.g	scaffold00002	1931057	1933090	+	1419	3005.35	899.064	585.134	329.86	1892.69	346.22	4063.01	851.269	32.2258	10.4113	6.80997	3.60169	19.8704	3.85868	42.3948	10.1807	AT4G34110.1	ATPAB2,PAB2,PABP2	poly(A) binding protein 2
orange1.1g044173m	orange1.1g044173m.g	scaffold00002	1936909	1938277	+	1368	1966	1026	1118	1351	2727	1502	2102	1066	21.8669	12.3241	13.4967	15.3013	29.6966	17.3641	22.7506	13.224	AT5G42830.1		HXXXD-type acyl-transferase family protein
orange1.1g022711m	orange1.1g022711m.g	scaffold00002	1939550	1941312	+	882	113	54	58	45	77	54	84	40	1.9494	1.00605	1.086	0.790501	1.30056	0.968266	1.41012	0.769633	AT5G46590.1	anac096,NAC096	NAC domain containing protein 96
orange1.1g005363m	orange1.1g005363m.g	scaffold00002	1947234	1950550	+	2103	2551.22	1472.24	1417.8	1859.7	3238.17	1778.03	3024.83	1490.49	18.4586	11.5036	11.1339	13.7013	22.9387	13.3712	21.2965	12.0277	AT5G42940.1		RING/U-box superfamily protein
orange1.1g005377m	orange1.1g005363m.g	scaffold00002	1947234	1950550	+	2100	1632.89	804.209	987.925	1165.36	2100.76	1190.67	1848.64	1006.71	11.8312	6.2928	7.7692	8.59801	14.9027	8.96688	13.034	8.1354	AT5G42940.1		RING/U-box superfamily protein
orange1.1g005379m	orange1.1g005363m.g	scaffold00002	1947234	1950550	+	2100	1632.89	804.209	987.925	1165.36	2100.76	1190.67	1848.64	1006.71	11.8312	6.2928	7.7692	8.59801	14.9027	8.96688	13.034	8.1354	AT5G42940.1		RING/U-box superfamily protein
orange1.1g005382m	orange1.1g005363m.g	scaffold00002	1947234	1950550	+	2100	1632.89	804.209	987.925	1165.36	2100.76	1190.67	1848.64	1006.71	11.8312	6.2928	7.7692	8.59801	14.9027	8.96688	13.034	8.1354	AT5G42940.1		RING/U-box superfamily protein
orange1.1g005385m	orange1.1g005363m.g	scaffold00002	1947234	1950550	+	2100	1632.89	804.209	987.925	1165.36	2100.76	1190.67	1848.64	1006.71	11.8312	6.2928	7.7692	8.59801	14.9027	8.96688	13.034	8.1354	AT5G42940.1		RING/U-box superfamily protein
orange1.1g005876m	orange1.1g005363m.g	scaffold00002	1947234	1950350	+	2019	24.9009	13.4931	28.0981	30.5839	132.84	17.0188	44.4014	6.66223	0.187659	0.109817	0.229833	0.234701	0.98017	0.13331	0.325617	0.0559984	AT5G42940.1		RING/U-box superfamily protein
orange1.1g006188m	orange1.1g005363m.g	scaffold00002	1947234	1950550	+	1974	637.688	552.459	500.562	641.141	508.521	557.154	670.056	537.827	4.91532	4.59883	4.18777	5.03229	3.8377	4.46372	5.02586	4.62368	AT5G42940.1		RING/U-box superfamily protein
orange1.1g022782m	orange1.1g022782m.g	scaffold00002	1954705	1957070	+	879	187.162	100.351	167.759	135.954	299.766	182.446	88.082	68.809	3.23982	1.87598	3.15188	2.39641	5.08044	3.28258	1.48369	1.32846	AT4G36930.1	SPT	basic helix-loop-helix (bHLH) DNA-binding superfamily protein
orange1.1g022809m	orange1.1g022782m.g	scaffold00002	1954705	1957070	+	876	50.8377	39.649	37.2406	59.0462	126.235	89.5539	45.918	0.190988	0.883024	0.743743	0.702077	1.04435	2.14676	1.61678	0.776112	0.00369994	AT4G36930.1	SPT	basic helix-loop-helix (bHLH) DNA-binding superfamily protein
orange1.1g038084m	orange1.1g038084m.g	scaffold00002	1959836	1962046	+	846	14	15	20	13	47	31	16	16	0.251796	0.29135	0.39042	0.238085	0.827629	0.57951	0.280024	0.320953	AT1G49770.1	RGE1,ZOU	basic helix-loop-helix (bHLH) DNA-binding superfamily protein
orange1.1g009979m	orange1.1g009979m.g	scaffold00002	1964407	1967279	+	1566	2810.33	1541.62	1741.69	1891.51	2989.74	1728.07	1636.34	867.791	27.3059	16.1764	18.3676	18.7144	28.4413	17.4518	15.4713	9.40407	AT4G02630.1		Protein kinase superfamily protein
orange1.1g010513m	orange1.1g009979m.g	scaffold00002	1964407	1966465	+	1527	42.9768	1.46334	8.49757	11.1102	59.6256	26.8132	20.264	7.85965	0.428238	0.0157471	0.0919026	0.11273	0.581704	0.277702	0.196486	0.0873487	AT4G02630.1		Protein kinase superfamily protein
orange1.1g014466m	orange1.1g009979m.g	scaffold00002	1964407	1966126	+	1275	54.7241	23.9233	28.7964	65.4074	54.6586	26.127	18.3868	27.3498	0.653069	0.308322	0.372993	0.794832	0.638641	0.324077	0.213522	0.364029	AT4G02630.1		Protein kinase superfamily protein
orange1.1g047470m	orange1.1g047470m.g	scaffold00002	1972787	1975061	-	2274	0	0	0	2	1	2	0	0	0	0	0	0.0136269	0.00655116	0.0139094	0	0	AT5G67360.1	ARA12	Subtilase family protein
orange1.1g004265m	orange1.1g004265m.g	scaffold00002	1978706	1981004	+	2298	48	21	69	43	154	78	162	84	0.31782	0.150163	0.495874	0.289919	0.998342	0.536802	1.04379	0.620328	AT5G67090.1		Subtilisin-like serine endopeptidase family protein
orange1.1g004809m	orange1.1g004809m.g	scaffold00002	1985247	1987437	+	2190	7	5	20	18	35	24	0	0	0.0486345	0.0375163	0.15082	0.127347	0.238085	0.173315	0	0	AT5G67090.1		Subtilisin-like serine endopeptidase family protein
orange1.1g020687m	orange1.1g020687m.g	scaffold00002	1992091	1993267	+	969	1131	688	565	617	898	501	754	383	17.7594	11.667	9.62934	9.86552	13.8058	8.1768	11.5211	6.7076	AT1G45688.1
orange1.1g043286m	orange1.1g043286m.g	scaffold00002	1996796	2002453	+	897	1062	582	571	575	834	516	667	377	18.0145	10.6617	10.5127	9.93194	13.851	9.0976	11.0098	7.13249	AT1G45976.1	SBP1	S-ribonuclease binding protein 1
orange1.1g016692m	orange1.1g016692m.g	scaffold00002	2010496	2011782	+	1155	2	1	0	4	1	0	0	0	0.0263474	0.014227	0	0.0536583	0.0128981	0	0	0	AT1G46264.1	AT-HSFB4,HSFB4,SCZ	heat shock transcription factor B4
orange1.1g012996m	orange1.1g012996m.g	scaffold00002	2016396	2021355	+	1356	1549.7	799.792	823.96	914.507	1622.67	868.668	1488.6	752.765	17.3891	9.69196	10.035	10.4493	17.827	10.1313	16.2542	9.42089	AT3G49180.1	RID3	Transducin/WD40 repeat-like superfamily protein
orange1.1g014475m	orange1.1g012996m.g	scaffold00002	2016396	2021085	+	1275	0.297893	0.21306	0.0442941	0.484541	0.349879	6.33669	12.4125	0.238685	0.003555	0.00274591	0.00057373	0.00588815	0.00408805	0.0785999	0.144144	0.00317693	AT3G49180.1	RID3	Transducin/WD40 repeat-like superfamily protein
orange1.1g024139m	orange1.1g024139m.g	scaffold00002	2025887	2026706	+	819	2	3	0	3	3	2	0	0	0.0371567	0.0601911	0	0.056754	0.054569	0.0386203	0	0	AT5G67060.1	HEC1	basic helix-loop-helix (bHLH) DNA-binding superfamily protein
orange1.1g012327m	orange1.1g012327m.g	scaffold00002	2044324	2047139	+	1401	6564.46	3874.62	4179.5	4628.54	15152	9160.79	24470.4	13593.5	71.2937	45.4449	49.2673	51.1876	161.116	103.41	258.613	164.659	AT5G42930.1		alpha/beta-Hydrolases superfamily protein
orange1.1g016071m	orange1.1g012327m.g	scaffold00002	2044324	2046784	+	1191	178.612	35.5009	86.4684	123.328	263.132	273.496	371.046	264.214	2.28186	0.489804	1.199	1.60439	3.29133	3.63169	4.61277	3.76475	AT5G42930.1		alpha/beta-Hydrolases superfamily protein
orange1.1g004474m	orange1.1g004474m.g	scaffold00002	2064366	2067687	+	2256	23.4623	12.6816	28.2785	9.73823	10.1074	12.2276	9.33195	16.8511	0.158242	0.0923694	0.207009	0.0668805	0.0667432	0.0857177	0.0612462	0.12676	AT5G42920.2	AtTHO5,THO5	THO complex, subunit 5
orange1.1g004652m	orange1.1g004474m.g	scaffold00002	2064366	2067687	+	2220	3881.34	2494.28	2796.28	3019.72	3553.29	2138.35	2398.35	1618.78	26.6023	18.4624	20.8018	21.0752	23.8444	15.2333	15.9958	12.3745	AT5G42920.2	AtTHO5,THO5	THO complex, subunit 5
orange1.1g011261m	orange1.1g004474m.g	scaffold00002	2064366	2066504	+	1473	1614.89	697.749	967.925	1374.01	1820.8	936.219	1748.6	781.614	16.6813	7.78379	10.852	14.4526	18.4148	10.0518	17.5765	9.00496	AT5G42920.2	AtTHO5,THO5	THO complex, subunit 5
orange1.1g006919m	orange1.1g004474m.g	scaffold00002	2064793	2067687	+	1878	907.623	352.462	325.691	377.429	903.072	545.772	895.969	342.46	7.35361	3.08397	2.86406	3.11386	7.16366	4.59605	7.06388	3.09461	AT5G42920.2	AtTHO5,THO5	THO complex, subunit 5
orange1.1g009166m	orange1.1g004474m.g	scaffold00002	2065133	2067687	+	1626	275.759	184.832	82.8782	104.08	143.574	95.4481	208.773	121.258	2.58047	1.86789	0.841767	0.991762	1.31542	0.928359	1.90108	1.26556	AT5G42920.2	AtTHO5,THO5	THO complex, subunit 5
orange1.1g024964m	orange1.1g021624m.g	scaffold00002	2070007	2070790	-	783	1625	910	1187	1347	1746	1042	964	541	31.5778	19.0974	25.0358	26.6541	33.2193	21.0463	18.2289	11.7254	AT1G45249.1	ABF2,AREB1,ATAREB1	abscisic acid responsive elements-binding factor 2
orange1.1g010119m	orange1.1g010119m.g	scaffold00002	2085571	2091179	+	1557	3145.99	2011.25	2759.22	2774.09	4009.35	2442.5	2727.35	1551.14	30.7439	21.2262	29.2664	27.6052	38.3614	24.8094	25.9357	16.9066	AT5G09890.1		Protein kinase family protein
orange1.1g010463m	orange1.1g010119m.g	scaffold00002	2085571	2090034	+	1533	369.45	159.933	356.241	448.569	575.508	405.464	432.982	174.553	3.66694	1.71432	3.83773	4.53363	5.59265	4.18292	4.1819	1.93231	AT5G09890.1		Protein kinase family protein
orange1.1g013064m	orange1.1g010119m.g	scaffold00002	2086173	2091179	+	1353	657.623	446.781	530.529	213.332	243.339	329.019	363.696	460.275	7.39554	5.42615	6.47565	2.44296	2.67931	3.84585	3.98004	5.77313	AT5G09890.1		Protein kinase family protein
orange1.1g037908m	orange1.1g037908m.g	scaffold00002	2090369	2090585	-	216	22	6	11	7	27	14	40	10	1.54974	0.456449	0.841029	0.502115	1.86217	1.02505	2.7419	0.785667
orange1.1g026015m	orange1.1g026015m.g	scaffold00002	2094385	2096677	+	735	242.57	122.733	102.028	69.1519	259.41	126.753	151.055	88.7557	5.02158	2.7439	2.29248	1.45773	5.25784	2.72736	3.04294	2.04928	AT5G42900.2	COR27	cold regulated gene 27
orange1.1g026713m	orange1.1g026015m.g	scaffold00002	2094385	2096677	+	705	32.896	13.0078	26.3578	27.0629	30.4532	39.8551	24.3515	17.2498	0.709978	0.303185	0.617437	0.594764	0.643505	0.894055	0.511427	0.415228	AT5G42900.2	COR27	cold regulated gene 27
orange1.1g028974m	orange1.1g026015m.g	scaffold00002	2094385	2096677	+	606	151.97	110.499	51.715	79.7746	122.535	85.0702	60.9716	38.242	3.81572	2.99627	1.40934	2.03963	3.01229	2.22011	1.48971	1.07093	AT5G42900.2	COR27	cold regulated gene 27
orange1.1g029580m	orange1.1g026015m.g	scaffold00002	2094385	2096677	+	576	12.3658	12.1611	12.5736	0.405772	13.4152	6.12213	14.6317	5.19879e-05	0.326655	0.346932	0.360504	0.0109149	0.346963	0.168093	0.376113	1.53169e-06	AT5G42900.2	COR27	cold regulated gene 27
orange1.1g029625m	orange1.1g026015m.g	scaffold00002	2094385	2096677	+	573	11.2733	4.7242	2.22714	4.8469	21.0157	4.78299	7.96081	3.69341	0.299356	0.135478	0.0641898	0.131059	0.546384	0.132012	0.205707	0.109387	AT5G42900.2	COR27	cold regulated gene 27
orange1.1g029697m	orange1.1g026015m.g	scaffold00002	2094385	2095805	+	570	6.92356	12.875	15.0982	18.758	19.1703	1.41604	10.0296	0.0591264	0.184818	0.371165	0.437443	0.509882	0.501028	0.039289	0.260529	0.00176035	AT5G42900.2	COR27	cold regulated gene 27
orange1.1g025224m	orange1.1g025224m.g	scaffold00002	2097949	2100058	+	771	872.238	564.957	486.726	469.477	867.79	530.342	711.655	441.922	17.2136	12.0408	10.4256	9.43449	16.7675	10.8786	13.6666	9.7271	AT4G17650.1		Polyketide cyclase / dehydrase and lipid transport protein
orange1.1g026904m	orange1.1g025224m.g	scaffold00002	2097949	2099520	+	696	11.7652	0.0444773	0.275952	6.52371	0.215184	0.66069	13.3437	29.0788	0.257205	0.00105008	0.00654781	0.145226	0.00460585	0.0150127	0.283866	0.709021	AT4G17650.1		Polyketide cyclase / dehydrase and lipid transport protein
orange1.1g042507m	orange1.1g042507m.g	scaffold00002	2111722	2114663	+	1419	58	46	61	63	163	121	107	83	0.621922	0.532684	0.709936	0.687887	1.71125	1.34857	1.11647	0.992631	AT3G19270.1	CYP707A4	cytochrome P450, family 707, subfamily A, polypeptide 4
orange1.1g031258m	orange1.1g027890m.g	scaffold00002	2117829	2118321	-	492	13	15	14	8	6	7	10	5	0.402039	0.50098	0.469932	0.251932	0.181675	0.22501	0.300941	0.172464	AT1G07700.1		Thioredoxin superfamily protein
orange1.1g033240m	orange1.1g033240m.g	scaffold00002	2120937	2121755	+	375	1382	631	518	457	1074	546	1067	498	56.0747	27.6498	22.8124	18.8818	42.666	23.0266	42.1288	22.5367	AT5G42890.1	ATSCP2,SCP2	sterol carrier protein 2
orange1.1g014447m	orange1.1g014447m.g	scaffold00002	2123301	2124878	+	1275	2162.3	1246.55	1243.16	1461.53	4446.99	2535.54	5113.38	2636.9	25.8046	16.0655	16.1023	17.7606	51.9595	31.4506	59.3806	35.0975	AT4G25000.1	AMY1,ATAMY1	alpha-amylase-like
orange1.1g018278m	orange1.1g014447m.g	scaffold00002	2123301	2124574	+	1077	27.6099	0.170671	29.3467	25.7248	57.9589	29.0827	18.1928	0.0731454	0.390067	0.00260398	0.450004	0.370079	0.801702	0.42706	0.25011	0.00115256	AT4G25000.1	AMY1,ATAMY1	alpha-amylase-like
orange1.1g018833m	orange1.1g014447m.g	scaffold00002	2123719	2124878	+	1053	84.1049	21.2811	4.49895	1.74488	31.9895	4.38637	149.25	50.0131	1.2153	0.332093	0.0705594	0.0256741	0.452571	0.0658788	2.09861	0.806024	AT4G25000.1	AMY1,ATAMY1	alpha-amylase-like
orange1.1g047360m	orange1.1g047360m.g	scaffold00002	2126408	2127263	+	312	6	3	2	4	6	5	5	3	0.292609	0.158002	0.105864	0.198639	0.286487	0.253446	0.23728	0.163177	AT4G25000.1	AMY1,ATAMY1	alpha-amylase-like
orange1.1g044877m	orange1.1g044877m.g	scaffold00002	2130122	2131979	+	735	93	53	45	51	102	49	82	42	1.92525	1.1849	1.01111	1.07508	2.06738	1.05433	1.65186	0.969738	AT4G33400.1		Vacuolar import/degradation, Vid27-related protein
orange1.1g024588m	orange1.1g024651m.g	scaffold00002	2133808	2135567	+	798	41.9712	14.335	19.3644	13.4783	29.0929	14.3552	20.2565	15.8574	0.800275	0.295181	0.400749	0.261693	0.543117	0.284495	0.375843	0.337226	AT1G45474.1	LHCA5	photosystem I light harvesting complex gene 5
orange1.1g024589m	orange1.1g024651m.g	scaffold00002	2133808	2135567	+	798	41.9712	14.335	19.3644	13.4783	29.0929	14.3552	20.2565	15.8574	0.800275	0.295181	0.400749	0.261693	0.543117	0.284495	0.375843	0.337226	AT1G45474.1	LHCA5	photosystem I light harvesting complex gene 5
orange1.1g024651m	orange1.1g024651m.g	scaffold00002	2133808	2135567	+	798	41.9712	14.335	19.3644	13.4783	29.0929	14.3552	20.2565	15.8574	0.800275	0.295181	0.400749	0.261693	0.543117	0.284495	0.375843	0.337226	AT1G45474.1	LHCA5	photosystem I light harvesting complex gene 5
orange1.1g027238m	orange1.1g024651m.g	scaffold00002	2133808	2135354	+	681	0.0359838	0.0175689	0.000267311	0.0271807	0.0158231	2.1663e-07	6.05712	0.0015281	0.00080399	0.000423928	6.48249e-06	0.000618403	0.000346141	5.03085e-09	0.131694	3.808e-05	AT1G45474.1	LHCA5	photosystem I light harvesting complex gene 5
orange1.1g031425m	orange1.1g024651m.g	scaffold00002	2134221	2135567	+	483	0.0503279	10.9775	0.906628	8.53777	4.70539	11.9344	5.17348	0.426351	0.00158545	0.373466	0.0309995	0.273877	0.14513	0.390772	0.158592	0.01498	AT1G45474.1	LHCA5	photosystem I light harvesting complex gene 5
orange1.1g013274m	orange1.1g013274m.g	scaffold00002	2154282	2158366	+	1341	1754.4	800.716	1020.52	997.948	1646.75	849.321	1504.12	775.718	19.9063	9.81171	12.568	11.5302	18.294	10.0164	16.6073	9.81674	AT1G27840.1	ATCSA-1	Transducin/WD40 repeat-like superfamily protein
orange1.1g013545m	orange1.1g013274m.g	scaffold00002	2154282	2158366	+	1326	431.621	367.289	240.493	328.042	378.22	350.686	334.902	286.284	4.95279	4.55155	2.99523	3.83306	4.24923	4.18258	3.73956	3.66392	AT1G27840.1	ATCSA-1	Transducin/WD40 repeat-like superfamily protein
orange1.1g036018m	orange1.1g036018m.g	scaffold00002	2165700	2165970	+	270	7	7	0	3	2	0	1	3	0.39448	0.426019	0	0.172154	0.110351	0	0.0548381	0.18856	AT2G43290.1	MSS3	Calcium-binding EF-hand family protein
orange1.1g045293m	orange1.1g045293m.g	scaffold00002	2168129	2168396	+	267	1	0	0	2	3	8	0	0	0.0569874	0	0	0.116059	0.167386	0.473858	0	0	AT1G74740.1	ATCPK30,CDPK1A,CPK30	calcium-dependent protein kinase 30
orange1.1g043768m	orange1.1g043768m.g	scaffold00002	2174312	2174609	+	297	10	7	13	4	19	7	2	1	0.512311	0.38729	0.722868	0.208671	0.953028	0.372744	0.0997056	0.0571394	AT2G43290.1	MSS3	Calcium-binding EF-hand family protein
orange1.1g039346m	orange1.1g039346m.g	scaffold00002	2183948	2184164	+	216	7	3	4	3	2	1	0	0	0.4931	0.228224	0.305829	0.215192	0.137938	0.0732176	0	0	AT4G03290.1		EF hand calcium-binding protein family
orange1.1g020080m	orange1.1g020080m.g	scaffold00002	2224558	2228039	+	996	1008.35	550.886	522.794	640.991	1176.26	666.964	931.884	536.12	15.4043	9.0886	8.66848	9.97129	17.5935	10.5904	13.8531	9.13472	AT4G33380.1
orange1.1g022874m	orange1.1g020080m.g	scaffold00002	2224810	2228039	+	876	1.64286	0.11419	14.2045	0.00949953	0.741018	15.0329	34.0977	13.8647	0.0285356	0.00214199	0.267789	0.000168018	0.0126018	0.271399	0.576325	0.268596	AT4G33380.1
orange1.1g027546m	orange1.1g020080m.g	scaffold00002	2225100	2228039	+	669	0.0043891	0.000178846	0.000111805	4.48353e-05	0.000590988	0.000875156	0.0125891	0.0140047	9.9825e-05	4.39286e-06	2.75999e-06	1.03837e-06	1.31602e-05	2.06885e-05	0.000278622	0.000355256	AT4G33380.1
orange1.1g041019m	orange1.1g041019m.g	scaffold00002	2230595	2231144	+	549	403	299	198	232	400	276	352	254	11.1692	8.94939	5.95614	6.54748	10.8542	7.95071	9.49328	7.85152	AT4G10130.1		DNAJ heat shock N-terminal domain-containing protein
orange1.1g032999m	orange1.1g033034m.g	scaffold00002	2232935	2233325	+	390	24.5935	26.9324	31.8417	25.9799	37.6005	27.243	44.1714	24.2847	0.959503	1.13476	1.34835	1.03212	1.43627	1.10474	1.67696	1.05672
orange1.1g033013m	orange1.1g033034m.g	scaffold00002	2232935	2233325	+	390	24.5935	26.9324	31.8417	25.9799	37.6005	27.243	44.1714	24.2847	0.959503	1.13476	1.34835	1.03212	1.43627	1.10474	1.67696	1.05672
orange1.1g033034m	orange1.1g033034m.g	scaffold00002	2232935	2233325	+	390	24.5935	26.9324	31.8417	25.9799	37.6005	27.243	44.1714	24.2847	0.959503	1.13476	1.34835	1.03212	1.43627	1.10474	1.67696	1.05672
orange1.1g034161m	orange1.1g033034m.g	scaffold00002	2232935	2233325	+	309	1.10974	0.60144	1.23749	2.53018	0.599243	1.13553	1.24284	2.57296	0.0546452	0.0319837	0.0661387	0.126868	0.0288904	0.0581181	0.0595527	0.141308
orange1.1g034164m	orange1.1g033034m.g	scaffold00002	2232935	2233325	+	309	1.10974	0.60144	1.23749	2.53018	0.599243	1.13553	1.24284	2.57296	0.0546452	0.0319837	0.0661387	0.126868	0.0288904	0.0581181	0.0595527	0.141308
orange1.1g028007m	orange1.1g028007m.g	scaffold00002	2235472	2236221	+	648	75	40	49	30	69	52	87	50	1.76107	1.01433	1.2488	0.717307	1.58629	1.26911	1.98788	1.30945	AT1G47410.2
orange1.1g036685m	orange1.1g036685m.g	scaffold00002	2248615	2249350	+	735	446	207	154	221	382	179	632	257	9.2329	4.62783	3.46023	4.65869	7.74256	3.85155	12.7314	5.93387	AT1G47480.1		alpha/beta-Hydrolases superfamily protein
orange1.1g000918m	orange1.1g000918m.g	scaffold00002	2284845	2290280	+	3675	738.179	273.353	610.253	886.064	1506.78	615.581	1409.21	551.338	3.05629	1.22225	2.74236	3.73565	6.10801	2.64909	5.67758	2.54597	AT4G34310.1		alpha/beta-Hydrolases superfamily protein
orange1.1g002192m	orange1.1g000918m.g	scaffold00002	2286098	2290280	+	2868	459.365	401.643	286.282	206.492	270.492	408.42	321.808	439.277	2.43707	2.30121	1.64849	1.11553	1.40502	2.25215	1.66136	2.59927	AT4G34310.1		alpha/beta-Hydrolases superfamily protein
orange1.1g003983m	orange1.1g000918m.g	scaffold00002	2286098	2288747	+	2346	5.45869	0.00125127	12.4642	15.4428	8.74498	6.99506	20.9812	9.3835	0.0354039	8.76432e-06	0.087742	0.10199	0.0555315	0.0471555	0.132419	0.067878	AT4G34310.1		alpha/beta-Hydrolases superfamily protein
orange1.1g021151m	orange1.1g021151m.g	scaffold00002	2291121	2293299	+	951	443	241	191.5	213	348	217.5	302.5	181	7.08784	4.1642	3.32553	3.47023	5.45139	3.617	4.70968	3.22991	AT2G26550.2	HO2	heme oxygenase 2
orange1.1g021183m	orange1.1g021151m.g	scaffold00002	2291121	2293299	+	951	443	241	191.5	213	348	217.5	302.5	181	7.08784	4.1642	3.32553	3.47023	5.45139	3.617	4.70968	3.22991	AT2G26550.2	HO2	heme oxygenase 2
orange1.1g023558m	orange1.1g021151m.g	scaffold00002	2291121	2293299	+	843	1.25212e-07	8.35986e-10	6.29611e-08	1.63774e-09	5.92587e-10	4.02273e-11	1.83031e-07	1.23125e-11	2.26e-09	1.62954e-11	1.23344e-09	3.01007e-11	1.04721e-11	7.5468e-13	3.21472e-09	2.47863e-13	AT2G26550.2	HO2	heme oxygenase 2
orange1.1g041852m	orange1.1g041852m.g	scaffold00002	2316817	2317168	+	351	642	291	216	188	192	83	51	17	27.8303	13.6232	10.1629	8.29869	8.14897	3.73973	2.15134	0.821929	AT3G50610.1
orange1.1g037458m	orange1.1g037458m.g	scaffold00002	2321196	2323212	+	588	2652	1266	1307	1549	3123	1553	2667	1204	68.6257	35.3794	36.7088	40.8162	79.1231	41.7699	67.1571	34.7489	AT1G47490.2	ATRBP47C,RBP47C	RNA-binding protein 47C
orange1.1g022128m	orange1.1g022128m.g	scaffold00002	2330513	2336570	+	909	37.6233	29.8397	51.3789	54.2561	71.5581	27.8818	90.2137	48.3068	0.629772	0.539418	0.933453	0.924791	1.17274	0.485095	1.46945	0.901854	AT2G26540.1	ATDUF3,ATUROS,DUF3,HEMD,UROS	uroporphyrinogen-III synthase family protein
orange1.1g022162m	orange1.1g022128m.g	scaffold00002	2330513	2336570	+	906	22.892	12.2021	34.1536	19.5607	69.9513	31.0047	58.6789	30.1456	0.384456	0.22131	0.622559	0.334514	1.15021	0.541214	0.958959	0.564662	AT2G26540.1	ATDUF3,ATUROS,DUF3,HEMD,UROS	uroporphyrinogen-III synthase family protein
orange1.1g022176m	orange1.1g022128m.g	scaffold00002	2330513	2336570	+	906	22.892	12.2021	34.1536	19.5607	69.9513	31.0047	58.6789	30.1456	0.384456	0.22131	0.622559	0.334514	1.15021	0.541214	0.958959	0.564662	AT2G26540.1	ATDUF3,ATUROS,DUF3,HEMD,UROS	uroporphyrinogen-III synthase family protein
orange1.1g022234m	orange1.1g022128m.g	scaffold00002	2330513	2336570	+	903	90.5063	55.5718	26.7824	57.2803	76.0771	59.1075	172.496	77.9635	1.52504	1.01126	0.489818	0.982825	1.25509	1.0352	2.82838	1.4652	AT2G26540.1	ATDUF3,ATUROS,DUF3,HEMD,UROS	uroporphyrinogen-III synthase family protein
orange1.1g023179m	orange1.1g022128m.g	scaffold00002	2330513	2335633	+	861	21.5307	0.176692	15.5067	17.734	6.1868	19.9303	3.94198	20.9151	0.380492	0.00337216	0.297432	0.319125	0.107046	0.366083	0.0677887	0.41224	AT2G26540.1	ATDUF3,ATUROS,DUF3,HEMD,UROS	uroporphyrinogen-III synthase family protein
orange1.1g024727m	orange1.1g022128m.g	scaffold00002	2330513	2336529	+	792	0.0405986	0.00642876	0.00252193	0.298455	0.000549798	0.0427744	0.360204	0.139058	0.000779967	0.000133382	5.25873e-05	0.00583865	1.03416e-05	0.000854138	0.00673394	0.00297964	AT2G26540.1	ATDUF3,ATUROS,DUF3,HEMD,UROS	uroporphyrinogen-III synthase family protein
orange1.1g024773m	orange1.1g022128m.g	scaffold00002	2330513	2336529	+	789	4.75144	0.000547119	0.0107907	0.153681	0.136636	0.0140368	11.314	6.19121	0.0916303	1.13946e-05	0.000225862	0.00301788	0.00257987	0.000281359	0.212316	0.133165	AT2G26540.1	ATDUF3,ATUROS,DUF3,HEMD,UROS	uroporphyrinogen-III synthase family protein
orange1.1g024837m	orange1.1g022128m.g	scaffold00002	2330513	2336529	+	789	4.75144	0.000547119	0.0107907	0.153681	0.136636	0.0140368	11.314	6.19121	0.0916303	1.13946e-05	0.000225862	0.00301788	0.00257987	0.000281359	0.212316	0.133165	AT2G26540.1	ATDUF3,ATUROS,DUF3,HEMD,UROS	uroporphyrinogen-III synthase family protein
orange1.1g026235m	orange1.1g022128m.g	scaffold00002	2330513	2335242	+	726	0.0120783	8.76442e-07	0.000574516	0.00249616	0.00176876	0.000138907	0.00246106	0.0017964	0.00025314	1.98372e-08	1.30688e-05	5.32714e-05	3.62944e-05	3.02592e-06	5.01918e-05	4.19912e-05	AT2G26540.1	ATDUF3,ATUROS,DUF3,HEMD,UROS	uroporphyrinogen-III synthase family protein
orange1.1g037803m	orange1.1g037803m.g	scaffold00002	2354240	2357150	+	1662	78	45	59	48	70	51	10	10	0.714092	0.444914	0.586264	0.447475	0.627445	0.485298	0.0890872	0.102108	AT5G42690.1		Protein of unknown function, DUF547
orange1.1g046225m	orange1.1g046225m.g	scaffold00002	2361456	2361851	+	222	1	0	1	0	0	0	0	0	0.068539	0	0.0743908	0	0	0	0	0	AT4G37080.3		Protein of unknown function, DUF547
orange1.1g037806m	orange1.1g037806m.g	scaffold00002	2368743	2369856	+	1113	3275	1613	1169	1904	3834	2054	6193	2979	44.772	23.8141	17.3457	26.5052	51.3175	29.186	82.3857	45.4221	AT2G26530.1	AR781	Protein of unknown function (DUF1645)
orange1.1g026536m	orange1.1g026536m.g	scaffold00002	2384694	2385408	+	714	352	205	338	305	625	373	189	120	7.50127	4.71792	7.81791	6.61851	13.0404	8.2619	3.91931	2.85217	AT5G42680.2		Protein of unknown function, DUF617
orange1.1g025351m	orange1.1g025351m.g	scaffold00002	2391210	2391975	+	765	211	134	80	156	161	110	27	20	4.19673	2.87831	1.72703	3.15953	3.13525	2.27405	0.522575	0.443671	AT3G50060.1	MYB77	myb domain protein 77
orange1.1g045867m	orange1.1g045867m.g	scaffold00002	2401912	2402326	-	414	2	3	0	2	4	0	1	0	0.0735056	0.119074	0	0.0748494	0.143936	0	0.035764	0	AT2G26520.1
orange1.1g039194m	orange1.1g039194m.g	scaffold00002	2412499	2413597	-	1098	37	18	71	80	106	46	80	35	0.512731	0.26938	1.06789	1.12888	1.43818	0.66256	1.07878	0.540951	AT4G09680.2	ATCTC1,CTC1	conserved telomere maintenance component 1
orange1.1g024247m	orange1.1g024247m.g	scaffold00002	2431549	2434376	+	813	433.852	236.281	202.883	219.767	438.07	230.904	341.268	177.83	8.11972	4.77566	4.12124	4.18824	8.02715	4.4917	6.21515	3.71199	AT1G47720.1	OSB1	Primosome PriB/single-strand DNA-binding
orange1.1g027559m	orange1.1g024247m.g	scaffold00002	2431903	2434376	+	669	32.1484	12.7185	30.1165	22.2321	12.929	28.096	33.7315	30.1701	0.731179	0.312394	0.743448	0.514889	0.287903	0.664183	0.746544	0.765319	AT1G47720.1	OSB1	Primosome PriB/single-strand DNA-binding
orange1.1g003321m	orange1.1g003321m.g	scaffold00002	2438419	2441355	+	2493	282.851	116.463	232.566	230.399	438.398	351.289	371.722	144.173	1.72634	0.767648	1.54062	1.43192	2.61972	2.22849	2.20771	0.981421	AT4G33300.2	ADR1-L1	ADR1-like 1
orange1.1g003325m	orange1.1g003321m.g	scaffold00002	2438419	2441355	+	2490	9184.36	5270.96	5381.38	6023.92	11488.3	6733.22	7384.63	4081.6	56.1229	34.7844	35.6917	37.4834	68.7329	42.7654	43.9112	27.8178	AT4G33300.2	ADR1-L1	ADR1-like 1
orange1.1g003330m	orange1.1g003321m.g	scaffold00002	2438419	2441355	+	2490	9184.36	5270.96	5381.38	6023.92	11488.3	6733.22	7384.63	4081.6	56.1229	34.7844	35.6917	37.4834	68.7329	42.7654	43.9112	27.8178	AT4G33300.2	ADR1-L1	ADR1-like 1
orange1.1g009772m	orange1.1g009772m.g	scaffold00002	2480609	2484389	+	1581	3063.98	1543.11	1546.03	1819.02	2891.51	1406.32	2414.3	1092	29.488	16.0384	16.1494	17.8265	27.2459	14.0677	22.6103	11.7215	AT1G47670.1		Transmembrane amino acid transporter family protein
orange1.1g015344m	orange1.1g009772m.g	scaffold00002	2480609	2483603	+	1227	17.059	13.878	14.9673	17.9754	22.4583	15.6767	6.68714	27.0008	0.211543	0.185857	0.201452	0.226982	0.272672	0.20206	0.0806941	0.373443	AT1G47670.1		Transmembrane amino acid transporter family protein
orange1.1g043493m	orange1.1g043493m.g	scaffold00002	2488539	2489304	-	765	283	162	134	181	197	105	35	20	5.6288	3.47975	2.89278	3.66586	3.83631	2.17069	0.677412	0.443671	AT5G66940.1		Dof-type zinc finger DNA-binding family protein
orange1.1g039936m	orange1.1g039936m.g	scaffold00002	2494355	2497368	+	1527	861	562	847	837	1060	755	842	594	8.57935	6.04772	9.16044	8.49269	10.3413	7.81947	8.1643	6.60146	AT5G66980.1		AP2/B3-like transcriptional factor family protein
orange1.1g042953m	orange1.1g042953m.g	scaffold00002	2498813	2501238	+	1404	809	485	479	524	665	401	401	231	8.76742	5.67635	5.63431	5.7826	7.05607	4.51696	4.22886	2.79214	AT4G33280.1		AP2/B3-like transcriptional factor family protein
orange1.1g018802m	orange1.1g018802m.g	scaffold00002	2514123	2517180	+	1053	289	183	155	166	230	145	35	24	4.17599	2.85573	2.43095	2.44252	3.25393	2.17775	0.492137	0.38679	AT5G42630.1	ATS,KAN4	Homeodomain-like superfamily protein
orange1.1g036812m	orange1.1g036812m.g	scaffold00002	2520566	2522774	+	1500	21	12	20	13	29	14	8	7	0.213019	0.131457	0.220197	0.13428	0.288015	0.147607	0.0789668	0.0791952	AT4G31940.1	CYP82C4	cytochrome P450, family 82, subfamily C, polypeptide 4
orange1.1g009899m	orange1.1g009899m.g	scaffold00002	2526738	2528423	+	1572	832	483	474	531	785	455	473	277	8.05307	5.04881	4.97964	5.2336	7.43919	4.5775	4.45507	2.99033	AT4G31940.1	CYP82C4	cytochrome P450, family 82, subfamily C, polypeptide 4
orange1.1g042792m	orange1.1g042792m.g	scaffold00002	2533583	2539067	+	2175	54	38	46	40	48	19	55	21	0.377768	0.287091	0.349277	0.284944	0.328769	0.138154	0.374412	0.163852	AT3G13690.1		Protein kinase protein with adenine nucleotide alpha hydrolases-like domain
orange1.1g045894m	orange1.1g045894m.g	scaffold00002	2547629	2547956	+	327	12	13	8	6	5	8	8	3	0.558372	0.653266	0.404031	0.28429	0.227788	0.386911	0.362233	0.155692
orange1.1g007442m	orange1.1g007442m.g	scaffold00002	2553570	2556878	+	1812	66	40	47	46	89	58	83	41	0.554212	0.362741	0.428363	0.393331	0.731712	0.50622	0.678213	0.383988	AT2G23450.2		Protein kinase superfamily protein
orange1.1g017898m	orange1.1g017898m.g	scaffold00002	2571091	2572607	+	1095	616.719	361.846	368.672	448.373	700.641	335.025	559.524	305.04	8.56966	5.43005	5.5603	6.3443	9.53213	4.83874	7.56573	4.72753	AT1G48460.1
orange1.1g018766m	orange1.1g017898m.g	scaffold00002	2571091	2572607	+	1053	238.838	101.103	70.4764	57.5551	142.292	82.1581	213.312	93.0466	3.45117	1.57772	1.10532	0.846865	2.01308	1.23393	2.99939	1.49956	AT1G48460.1
orange1.1g018794m	orange1.1g017898m.g	scaffold00002	2571091	2572607	+	1053	238.838	101.103	70.4764	57.5551	142.292	82.1581	213.312	93.0466	3.45117	1.57772	1.10532	0.846865	2.01308	1.23393	2.99939	1.49956	AT1G48460.1
orange1.1g025951m	orange1.1g017898m.g	scaffold00002	2571091	2572230	+	738	1.91402	2.12875e-15	2.89245e-15	2.16063	1.95092	2.02518	5.57272	2.01591e-15	0.0394621	4.73983e-17	6.47264e-17	0.045361	0.0393813	0.0433988	0.111804	4.63561e-17	AT1G48460.1
orange1.1g030213m	orange1.1g017898m.g	scaffold00002	2571091	2571820	+	546	17.6881	6.94983	11.3757	3.35367	15.8242	5.63448	11.2782	8.86797	0.492924	0.209159	0.34408	0.0951671	0.431754	0.163204	0.305841	0.275628	AT1G48460.1
orange1.1g022682m	orange1.1g022682m.g	scaffold00002	2581398	2582847	+	882	3854	2291	1278	1605	2031	1388	2767	1688	66.4865	42.6826	23.9295	28.1946	34.3044	24.888	46.4501	32.4785	AT4G19390.1		Uncharacterised protein family (UPF0114)
orange1.1g030437m	orange1.1g030437m.g	scaffold00002	2596800	2597334	-	534	47	28	80	75	131	82	142	94	1.33921	0.861611	2.47412	2.1761	3.65459	2.42852	3.93725	2.9873	AT5G42655.1		Disease resistance-responsive (dirigent-like protein) family protein
orange1.1g038690m	orange1.1g038690m.g	scaffold00002	2616695	2616953	-	258	821	277	123	214	641	235	857	302	48.4188	17.6423	7.87331	12.8515	37.0124	14.4051	49.1821	19.8646
orange1.1g038755m	orange1.1g038755m.g	scaffold00002	2655685	2658185	+	966	138	106	76	85	266	150	587	305	2.17366	1.80311	1.2993	1.36333	4.10216	2.45575	8.99719	5.35815	AT1G47510.1	5PTASE11,AT5PTASE11	inositol polyphosphate 5-phosphatase 11
orange1.1g010319m	orange1.1g010319m.g	scaffold00002	2660707	2665161	+	1542	0.427417	0.229329	0.656952	0.717722	0.817956	9.56086	19.9548	10.5313	0.00421753	0.00244382	0.00703592	0.00721158	0.00790231	0.0980578	0.191606	0.115902	AT1G19270.1	DA1	DA1
orange1.1g011854m	orange1.1g010319m.g	scaffold00002	2660707	2665161	+	1431	683.885	463.747	518.722	576.712	1032.17	676.158	802.658	544.719	7.27166	5.3252	5.98642	6.24422	10.7454	7.47271	8.30495	6.45989	AT1G19270.1	DA1	DA1
orange1.1g016954m	orange1.1g010319m.g	scaffold00002	2660707	2664676	+	1143	23.1875	0.0223085	32.6202	37.5243	49.9815	0.245301	20.3819	33.9996	0.308673	0.000320714	0.471316	0.508657	0.651435	0.00339408	0.264025	0.504801	AT1G19270.1	DA1	DA1
orange1.1g017657m	orange1.1g010319m.g	scaffold00002	2660707	2663681	+	1107	6.50083	0.00165779	0.000679215	0.0482499	0.028107	0.0352204	0.00734809	4.7499	0.0893535	2.4608e-05	1.01329e-05	0.000675317	0.000378246	0.000503172	9.82817e-05	0.0728164	AT1G19270.1	DA1	DA1
orange1.1g037510m	orange1.1g037510m.g	scaffold00002	2665971	2668491	+	2418	153	78	178	171	193	137	197	134	0.962777	0.53007	1.21573	1.09572	1.18908	0.896053	1.2063	0.940461	AT1G19290.1		Pentatricopeptide repeat (PPR) superfamily protein
orange1.1g031748m	orange1.1g031748m.g	scaffold00002	2674167	2674629	+	462	1	0	1	1	3	4	0	2	0.0329343	0	0.0357462	0.0335364	0.0967359	0.136926	0	0.073465
orange1.1g027010m	orange1.1g027010m.g	scaffold00002	2680771	2681461	-	690	1759	1039	848	953.5	1602	1005.5	1616.5	902	38.7889	24.7435	20.2964	21.4107	34.5877	23.0464	34.6875	22.1845	AT1G19310.1		RING/U-box superfamily protein
orange1.1g027023m	orange1.1g027010m.g	scaffold00002	2680771	2681461	-	690	1759	1039	848	953.5	1602	1005.5	1616.5	902	38.7889	24.7435	20.2964	21.4107	34.5877	23.0464	34.6875	22.1845	AT1G19310.1		RING/U-box superfamily protein
orange1.1g043004m	orange1.1g043004m.g	scaffold00002	2684586	2685474	+	888	516	242	136	168	335	141	513	235	8.84153	4.47813	2.52929	2.93127	5.62005	2.51117	8.55363	4.49104	AT1G75000.1		GNS1/SUR4 membrane protein family
orange1.1g016806m	orange1.1g016832m.g	scaffold00002	2691001	2693353	+	1149	716.415	411.725	423.529	369.752	797.993	557.533	814.887	446.952	9.48713	5.88819	6.08745	4.98596	10.3464	7.67396	10.5008	6.60135	AT1G75020.2	LPAT4	lysophosphatidyl acyltransferase 4
orange1.1g016832m	orange1.1g016832m.g	scaffold00002	2691001	2693353	+	1149	716.415	411.725	423.529	369.752	797.993	557.533	814.887	446.952	9.48713	5.88819	6.08745	4.98596	10.3464	7.67396	10.5008	6.60135	AT1G75020.2	LPAT4	lysophosphatidyl acyltransferase 4
orange1.1g021404m	orange1.1g016832m.g	scaffold00002	2691001	2693353	+	939	98.3286	53.1761	35.8479	23.575	72.1863	24.8759	113.141	18.6182	1.59333	0.930562	0.630479	0.388996	1.14524	0.41897	1.78402	0.336485	AT1G75020.2	LPAT4	lysophosphatidyl acyltransferase 4
orange1.1g025855m	orange1.1g016832m.g	scaffold00002	2691001	2692048	+	744	16.0125	7.6673	49.7494	54.6196	66.2366	57.3649	57.5844	38.7138	0.327473	0.169342	1.1043	1.13745	1.32628	1.21939	1.14598	0.88305	AT1G75020.2	LPAT4	lysophosphatidyl acyltransferase 4
orange1.1g025883m	orange1.1g016832m.g	scaffold00002	2691001	2692048	+	744	16.0125	7.6673	49.7494	54.6196	66.2366	57.3649	57.5844	38.7138	0.327473	0.169342	1.1043	1.13745	1.32628	1.21939	1.14598	0.88305	AT1G75020.2	LPAT4	lysophosphatidyl acyltransferase 4
orange1.1g027761m	orange1.1g016832m.g	scaffold00002	2691793	2693353	+	660	56.8273	13.0429	58.5937	60.6844	103.341	73.3196	56.9197	52.0485	1.3101	0.324732	1.46615	1.4246	2.33259	1.75689	1.27692	1.33831	AT1G75020.2	LPAT4	lysophosphatidyl acyltransferase 4
orange1.1g026001m	orange1.1g026001m.g	scaffold00002	2696808	2697687	+	738	2	3	1	1	5	2	3	6	0.0412348	0.0667974	0.0223777	0.0209943	0.10093	0.0428591	0.0601881	0.137971	AT1G75030.1	ATLP-3,TLP-3	thaumatin-like protein 3
orange1.1g031322m	orange1.1g031322m.g	scaffold00002	2748852	2750264	+	486	162	90	55	81	112	84	77	52	5.07188	3.04299	1.86895	2.5823	3.43313	2.73346	2.34585	1.81576	AT1G19340.1		Methyltransferase MT-A70 family protein
orange1.1g032831m	orange1.1g031322m.g	scaffold00002	2748852	2750211	+	399	7.00002	7.16195e-07	6.17514e-07	2.74862e-07	1.02777e-05	5.1002e-05	3.15604e-09	1.26418e-08	0.266942	2.94953e-08	2.55591e-08	1.06734e-08	3.83735e-07	2.02155e-06	1.17116e-10	5.37685e-10	AT1G19340.1		Methyltransferase MT-A70 family protein
orange1.1g022148m	orange1.1g022148m.g	scaffold00002	2753408	2754840	+	909	2170	1102	1125	1259	1962	996	1475	742	36.3234	19.9211	20.439	21.4596	32.1546	17.3287	24.0256	13.8526	AT1G75080.1	BZR1	Brassinosteroid signalling positive regulator (BZR1) family protein
orange1.1g047445m	orange1.1g047445m.g	scaffold00002	2762440	2763751	+	1311	14	7	9	15	14	4	4	0	0.162486	0.0877384	0.113374	0.177275	0.159087	0.0482533	0.0451755	0	AT5G26310.1	UGT72E3	UDP-Glycosyltransferase superfamily protein
orange1.1g039694m	orange1.1g039694m.g	scaffold00002	2769124	2769829	+	705	402	194	173	182	443	199	536	227	8.67616	4.52176	4.05256	3.99983	9.36102	4.46409	11.257	5.46423	AT1G47750.1	PEX11A	peroxin 11A
orange1.1g016065m	orange1.1g016065m.g	scaffold00002	2773471	2777457	+	1191	301.158	203.723	173.025	205.22	495.707	230.275	331.928	193.301	3.84745	2.81075	2.39922	2.66972	6.20043	3.05776	4.12646	2.75432	AT1G80950.1		Phospholipid/glycerol acyltransferase family protein
orange1.1g016502m	orange1.1g016065m.g	scaffold00002	2773471	2777806	+	1167	126.486	76.892	138.507	79.1268	63.1441	140.358	175.719	124.793	1.64915	1.08269	1.96007	1.05054	0.806065	1.90211	2.22943	1.81472	AT1G80950.1		Phospholipid/glycerol acyltransferase family protein
orange1.1g016539m	orange1.1g016065m.g	scaffold00002	2773471	2777806	+	1164	0.000654091	2.73378e-05	2.39325	8.99411	6.89374	2.34396	3.09468	2.75631e-05	8.55018e-06	3.85928e-07	0.0339553	0.119719	0.0882288	0.0318469	0.0393649	4.01853e-07	AT1G80950.1		Phospholipid/glycerol acyltransferase family protein
orange1.1g017160m	orange1.1g016065m.g	scaffold00002	2773471	2776885	+	1131	29.8049	26.7079	79.6849	73.2578	60.7194	115.739	25.9084	20.8888	0.400973	0.388036	1.16355	1.00358	0.799785	1.6184	0.339176	0.313433	AT1G80950.1		Phospholipid/glycerol acyltransferase family protein
orange1.1g017250m	orange1.1g016065m.g	scaffold00002	2773471	2776885	+	1128	7.80588e-05	3.65855e-06	1.03607	9.09966	6.50227	1.58332	0.346773	1.27341e-06	1.05294e-06	5.3296e-08	0.0151689	0.12499	0.0858745	0.0221987	0.00455179	1.9158e-08	AT1G80950.1		Phospholipid/glycerol acyltransferase family protein
orange1.1g017555m	orange1.1g016065m.g	scaffold00002	2773471	2777457	+	1110	1.78682	1.25086	10.154	1.71024	0.0179673	6.12217	0.00165493	0.00680655	0.0244933	0.0185174	0.151072	0.0238723	0.000241139	0.0872272	2.2075e-05	0.000104063	AT1G80950.1		Phospholipid/glycerol acyltransferase family protein
orange1.1g018050m	orange1.1g016065m.g	scaffold00002	2773471	2777806	+	1086	3.76448	3.42648	0.199745	3.59129	0.0134192	14.5798	0.00204427	0.0106921	0.0527431	0.0518457	0.00303751	0.0512365	0.000184079	0.212321	2.78711e-05	0.000167081	AT1G80950.1		Phospholipid/glycerol acyltransferase family protein
orange1.1g024222m	orange1.1g016065m.g	scaffold00002	2773471	2775344	+	813	1.77495e-05	1.0248e-06	2.77682e-07	1.44491e-07	0.000843906	7.90533e-05	2.14696e-07	2.44289e-06	3.3219e-07	2.0713e-08	5.64066e-09	2.75366e-09	1.54637e-05	1.5378e-06	3.91002e-09	5.09925e-08	AT1G80950.1		Phospholipid/glycerol acyltransferase family protein
orange1.1g013430m	orange1.1g013430m.g	scaffold00002	2830743	2834559	+	1332	40.0491	21.1378	72.9961	45.6532	73.3527	60.4769	60.2121	37.3757	0.457487	0.260765	0.905039	0.531038	0.82039	0.718049	0.669307	0.476187	AT5G42970.1	ATS4,COP14,COP8,CSN4,EMB134,FUS4,FUS8	Proteasome component (PCI) domain protein
orange1.1g015984m	orange1.1g013430m.g	scaffold00002	2830743	2834559	+	1194	3589.26	2156.94	1766.94	1923.91	3179.51	1898.51	2626.86	1477.15	45.7395	29.6844	24.4394	24.9654	39.6701	25.1465	32.5746	20.9949	AT5G42970.1	ATS4,COP14,COP8,CSN4,EMB134,FUS4,FUS8	Proteasome component (PCI) domain protein
orange1.1g018521m	orange1.1g013430m.g	scaffold00002	2830743	2833756	+	1065	11.7565	0.729166	1.51862	3.41904	18.6464	3.2823	8.8827	1.27815	0.167965	0.0112505	0.0235489	0.0497408	0.260828	0.0487415	0.123493	0.0203668	AT5G42970.1	ATS4,COP14,COP8,CSN4,EMB134,FUS4,FUS8	Proteasome component (PCI) domain protein
orange1.1g022765m	orange1.1g013430m.g	scaffold00002	2830743	2833063	+	879	0.62684	0.1737	0.359647	1.39153	1.2052	0.65816	8.56062	0.0741493	0.0108507	0.00324717	0.00675708	0.024528	0.0204258	0.0118416	0.144199	0.00143156	AT5G42970.1	ATS4,COP14,COP8,CSN4,EMB134,FUS4,FUS8	Proteasome component (PCI) domain protein
orange1.1g025373m	orange1.1g013430m.g	scaffold00002	2830743	2832739	+	765	0.293061	0.0431088	0.159862	0.610904	8.26361	8.07749	0.486386	0.120621	0.00582891	0.000925975	0.00345108	0.0123729	0.160922	0.166988	0.00941381	0.0026758	AT5G42970.1	ATS4,COP14,COP8,CSN4,EMB134,FUS4,FUS8	Proteasome component (PCI) domain protein
orange1.1g035748m	orange1.1g035748m.g	scaffold00002	2848599	2850567	-	1968	2794	1598	2248	2265	3329	2123	2353	1515	21.6019	13.3428	18.8644	17.8321	25.1998	17.0606	17.7028	13.0641	AT1G75140.1
orange1.1g047077m	orange1.1g047077m.g	scaffold00002	2866677	2868174	+	1137	5	0	2	2	3	1	2	1	0.0669114	0	0.0290497	0.0272539	0.0393069	0.0139094	0.0260445	0.0149256	AT1G75160.1		Protein of unknown function (DUF620)
orange1.1g040312m	orange1.1g040312m.g	scaffold00002	2870585	2870795	+	210	35	17	20	15	30	24	39	18	2.53594	1.33022	1.57283	1.1067	2.12819	1.80743	2.74974	1.45461
orange1.1g027765m	orange1.1g027765m.g	scaffold00002	2885917	2886752	+	660	251.309	140	85	107	193.614	94.9997	93	39.9999	5.79369	3.48561	2.1269	2.51188	4.37021	2.2764	2.08634	1.02851	AT3G46940.1	DUT1	DUTP-PYROPHOSPHATASE-LIKE 1
orange1.1g032989m	orange1.1g027765m.g	scaffold00002	2886279	2886752	+	390	2.69065	6.50103e-05	9.70298e-07	0.000142692	3.38549	0.000242662	8.03317e-12	0.000116628	0.104974	2.73912e-06	4.10878e-08	5.66882e-06	0.12932	9.84026e-06	3.04978e-13	5.07492e-06	AT3G46940.1	DUT1	DUTP-PYROPHOSPHATASE-LIKE 1
orange1.1g033780m	orange1.1g033803m.g	scaffold00002	2910884	2911357	+	336	89.2173	63.6718	131.896	117.901	192.653	134.243	300.46	204.696	4.04018	3.11388	6.48284	5.43674	8.5417	6.31862	13.2402	10.3386
orange1.1g033803m	orange1.1g033803m.g	scaffold00002	2910884	2911357	+	336	89.2173	63.6718	131.896	117.901	192.653	134.243	300.46	204.696	4.04018	3.11388	6.48284	5.43674	8.5417	6.31862	13.2402	10.3386
orange1.1g033804m	orange1.1g033803m.g	scaffold00002	2910884	2911357	+	336	89.2173	63.6718	131.896	117.901	192.653	134.243	300.46	204.696	4.04018	3.11388	6.48284	5.43674	8.5417	6.31862	13.2402	10.3386
orange1.1g033808m	orange1.1g033803m.g	scaffold00002	2910884	2911357	+	336	89.2173	63.6718	131.896	117.901	192.653	134.243	300.46	204.696	4.04018	3.11388	6.48284	5.43674	8.5417	6.31862	13.2402	10.3386
orange1.1g033816m	orange1.1g033803m.g	scaffold00002	2910884	2911357	+	336	89.2173	63.6718	131.896	117.901	192.653	134.243	300.46	204.696	4.04018	3.11388	6.48284	5.43674	8.5417	6.31862	13.2402	10.3386
orange1.1g033821m	orange1.1g033803m.g	scaffold00002	2910884	2911357	+	336	89.2173	63.6718	131.896	117.901	192.653	134.243	300.46	204.696	4.04018	3.11388	6.48284	5.43674	8.5417	6.31862	13.2402	10.3386
orange1.1g033827m	orange1.1g033803m.g	scaffold00002	2910884	2911357	+	336	89.2173	63.6718	131.896	117.901	192.653	134.243	300.46	204.696	4.04018	3.11388	6.48284	5.43674	8.5417	6.31862	13.2402	10.3386
orange1.1g033828m	orange1.1g033803m.g	scaffold00002	2910884	2911357	+	336	89.2173	63.6718	131.896	117.901	192.653	134.243	300.46	204.696	4.04018	3.11388	6.48284	5.43674	8.5417	6.31862	13.2402	10.3386
orange1.1g033958m	orange1.1g033803m.g	scaffold00002	2910884	2911617	+	324	48.2567	41.6274	58.815	54.7911	116.806	43.0697	286.334	64.4316	2.26622	2.1112	2.99789	2.62013	5.37066	2.10231	13.085	3.37479
orange1.1g039080m	orange1.1g039080m.g	scaffold00002	2923770	2924481	-	711	1513	881	798	885	1070	575	725	357	32.3787	20.3611	18.5355	19.2856	22.4193	12.7899	15.0978	8.52101	AT1G19400.1		Erythronate-4-phosphate dehydrogenase family protein
orange1.1g019738m	orange1.1g019738m.g	scaffold00002	2952735	2954163	+	1011	34	11.9998	10.9891	11.9998	3	0.0821547	9.86998	6	0.511703	0.195038	0.179507	0.1839	0.0442057	0.00128514	0.144548	0.100715	AT5G42760.1		Leucine carboxyl methyltransferase
orange1.1g021686m	orange1.1g019738m.g	scaffold00002	2952735	2954163	+	930	3.27613e-07	0.000172837	0.0109399	0.000172837	1.27387e-07	4.91785	1.13002	1.52239e-13	5.36004e-09	3.05385e-06	0.000194268	2.87947e-06	2.04056e-09	0.0836298	0.0179908	2.77801e-15	AT5G42760.1		Leucine carboxyl methyltransferase
orange1.1g006585m	orange1.1g006585m.g	scaffold00002	2964941	2970542	+	1920	305.926	186.949	331.692	357.271	417.068	205.555	250.021	150.287	2.42441	1.59999	2.85303	2.88307	3.23604	1.69316	1.92807	1.32835	AT1G75210.1		HAD-superfamily hydrolase, subfamily IG, 5\'-nucleotidase
orange1.1g009252m	orange1.1g006585m.g	scaffold00002	2966203	2970542	+	1620	111.592	21.8057	97.7142	53.1457	84.4676	53.3536	59.6794	12.2697	1.04811	0.221182	0.996127	0.508291	0.776754	0.520857	0.545451	0.128532	AT1G75210.1		HAD-superfamily hydrolase, subfamily IG, 5\'-nucleotidase
orange1.1g010014m	orange1.1g006585m.g	scaffold00002	2966203	2970542	+	1563	23.241	7.37731	0.0136706	11.8641	9.66192	0.128127	7.88541	6.47243	0.226249	0.0775592	0.000144444	0.117607	0.0920901	0.00129643	0.0746984	0.070275	AT1G75210.1		HAD-superfamily hydrolase, subfamily IG, 5\'-nucleotidase
orange1.1g014030m	orange1.1g006585m.g	scaffold00002	2966764	2970542	+	1299	35.1051	0.817136	10.1125	0.712776	15.1982	15.9575	78.0905	32.1264	0.411199	0.0103366	0.128564	0.00850165	0.174298	0.194279	0.890092	0.419706	AT1G75210.1		HAD-superfamily hydrolase, subfamily IG, 5\'-nucleotidase
orange1.1g019576m	orange1.1g006585m.g	scaffold00002	2967341	2970542	+	1020	9.13586	33.0506	8.46721	0.00593739	0.604634	27.0052	5.32351	32.844	0.136282	0.532444	0.137092	9.01892e-05	0.00883081	0.418714	0.0772759	0.546447	AT1G75210.1		HAD-superfamily hydrolase, subfamily IG, 5\'-nucleotidase
orange1.1g031769m	orange1.1g031769m.g	scaffold00002	2972726	2973764	+	462	732.219	427.6	305.563	312.746	527.433	306.723	431.982	227.529	24.1151	15.2086	10.9227	10.4884	17.0072	10.4996	13.8443	8.35769	AT5G15220.1		Ribosomal protein L27 family protein
orange1.1g031785m	orange1.1g031769m.g	scaffold00002	2972726	2973764	+	462	732.219	427.6	305.563	312.746	527.433	306.723	431.982	227.529	24.1151	15.2086	10.9227	10.4884	17.0072	10.4996	13.8443	8.35769	AT5G15220.1		Ribosomal protein L27 family protein
orange1.1g032857m	orange1.1g031769m.g	scaffold00002	2972755	2973764	+	399	30.5632	7.79994	4.85755	12.4944	24.1205	20.5036	38.8245	5.873	1.16551	0.321228	0.201056	0.485177	0.90058	0.812693	1.44072	0.249792	AT5G15220.1		Ribosomal protein L27 family protein
orange1.1g033652m	orange1.1g031769m.g	scaffold00002	2972943	2973764	+	345	0.00247161	0.000825158	0.00930702	0.00504283	0.00707729	0.025486	0.106973	0.0353511	0.000109006	3.93018e-05	0.000445516	0.000226472	0.000305602	0.00116829	0.00459092	0.00173891	AT5G15220.1		Ribosomal protein L27 family protein
orange1.1g033654m	orange1.1g031769m.g	scaffold00002	2972943	2973764	+	345	0.00247161	0.000825158	0.00930702	0.00504283	0.00707729	0.025486	0.106973	0.0353511	0.000109006	3.93018e-05	0.000445516	0.000226472	0.000305602	0.00116829	0.00459092	0.00173891	AT5G15220.1		Ribosomal protein L27 family protein
orange1.1g041475m	orange1.1g041475m.g	scaffold00002	2988697	2989637	+	462	1	0	0	0	0	0	0	0	0.0329343	0	0	0	0	0	0	0	AT1G75250.1	ATRL6,RL6,RSM3	RAD-like 6
orange1.1g025297m	orange1.1g025297m.g	scaffold00002	2992985	2996041	+	768	180.332	59.4098	43.105	51.4676	86.4419	58.7541	82.5918	58.2677	3.57274	1.27113	0.926911	1.03832	1.67676	1.20989	1.59229	1.28753	AT5G42770.2		Maf-like protein
orange1.1g027128m	orange1.1g025297m.g	scaffold00002	2992985	2996041	+	687	106.05	74.3371	62.4117	43.1288	57.7803	45.6967	115.694	32.0284	2.3488	1.77805	1.50031	0.972679	1.25294	1.05196	2.49344	0.791173	AT5G42770.2		Maf-like protein
orange1.1g027150m	orange1.1g025297m.g	scaffold00002	2992985	2996041	+	684	952.622	615.252	514.485	476.405	774.772	467.548	737.711	486.706	21.1912	14.7806	12.4219	10.7914	16.8743	10.8103	15.9689	12.0754	AT5G42770.2		Maf-like protein
orange1.1g010193m	orange1.1g010193m.g	scaffold00002	2996689	2998237	+	1548	626.88	413.641	402.677	476.576	879.243	565.17	864.451	518.787	6.16175	4.39084	4.29593	4.77001	8.46148	5.77401	8.26829	5.68736	AT1G19440.1	KCS4	3-ketoacyl-CoA synthase 4
orange1.1g016389m	orange1.1g010193m.g	scaffold00002	2996689	2997954	+	1173	18.1185	28.357	10.3222	20.4259	23.751	42.8315	12.5538	12.2129	0.235026	0.397244	0.145328	0.2698	0.301642	0.577477	0.158461	0.17669	AT1G19440.1	KCS4	3-ketoacyl-CoA synthase 4
orange1.1g039604m	orange1.1g039604m.g	scaffold00002	3009144	3010266	+	1122	2271	1092	1314	1441	2934	1388	2361	1110	30.7974	15.9928	19.3408	19.8989	38.9561	19.5644	31.1565	16.7889	AT1G75230.2		DNA glycosylase superfamily protein
orange1.1g041320m	orange1.1g041320m.g	scaffold00002	3012439	3013870	+	336	0	0	0	0	0	0	0	1	0	0	0	0	0	0	0	0.0505072
orange1.1g047758m	orange1.1g047758m.g	scaffold00002	3015821	3017627	+	1806	1	0	0	0	1	0	0	0	0.00842506	0	0	0	0.0082488	0	0	0	AT4G19010.1		AMP-dependent synthetase and ligase family protein
orange1.1g021941m	orange1.1g021941m.g	scaffold00002	3027247	3028165	+	918	0	0	1	0	1	0	0	0	0	0	0.0179899	0	0.016228	0	0	0	AT1G75240.1	AtHB33,HB33	homeobox protein 33
orange1.1g004572m	orange1.1g004582m.g	scaffold00002	3042541	3046472	+	2235	13	7.5	8	4.5	12.5	7	7	3	0.0885027	0.0551415	0.0591132	0.0311956	0.0833184	0.0495325	0.0463732	0.0227791	AT4G36550.1		ARM repeat superfamily protein
orange1.1g004582m	orange1.1g004582m.g	scaffold00002	3042541	3046472	+	2235	13	7.5	8	4.5	12.5	7	7	3	0.0885027	0.0551415	0.0591132	0.0311956	0.0833184	0.0495325	0.0463732	0.0227791	AT4G36550.1		ARM repeat superfamily protein
orange1.1g007695m	orange1.1g007695m.g	scaffold00002	3048557	3050946	+	1779	1112	580	716	753	1104	639	838	444	9.51085	5.35731	6.64675	6.5581	9.24489	5.6806	6.97452	4.23545	AT1G19520.1	NFD5	pentatricopeptide (PPR) repeat-containing protein
orange1.1g005888m	orange1.1g005888m.g	scaffold00002	3053664	3055728	+	2016	63	38	49	48	204	93	43	23	0.475489	0.309733	0.4014	0.368901	1.50747	0.729561	0.315809	0.193611	AT1G75260.1		oxidoreductases, acting on NADH or NADPH
orange1.1g031889m	orange1.1g031889m.g	scaffold00002	3068777	3069596	+	456	686.188	350.395	428.844	364.913	838.42	436.33	442.578	231.103	22.8965	12.6266	15.5313	12.3989	27.3908	15.1328	14.3705	8.6007	AT1G19530.1
orange1.1g033809m	orange1.1g031889m.g	scaffold00002	3068777	3069480	+	336	4.75068	6.17059	14.6541	11.259	23.5119	26.4385	8.4119	4.83889	0.215133	0.301774	0.720264	0.519181	1.04245	1.24442	0.370681	0.244399	AT1G19530.1
orange1.1g034090m	orange1.1g031889m.g	scaffold00002	3068777	3069360	+	315	0.0604039	1.43485	7.50289	16.8277	0.0656478	7.23308	0.0114483	0.0579735	0.00291773	0.0748495	0.39336	0.827698	0.00310469	0.363147	0.000538118	0.00312328	AT1G19530.1
orange1.1g021737m	orange1.1g021737m.g	scaffold00002	3072429	3074752	+	927	354	163	146	124	496	270	375	202	5.81051	2.88937	2.60103	2.07253	7.97096	4.60631	5.9896	3.69797	AT1G75280.1		NmrA-like negative transcriptional regulator family protein
orange1.1g024224m	orange1.1g024224m.g	scaffold00002	3084301	3087809	+	813	3732	2180	1968	2009	2830	1712	2314	1316	69.846	44.0616	39.9767	38.2867	51.8566	33.3029	42.1424	27.4699	AT1G19580.1	GAMMA CA1	gamma carbonic anhydrase 1
orange1.1g018120m	orange1.1g018120m.g	scaffold00002	3089825	3092136	+	1083	938.405	475.874	458.543	490.272	846.975	496.031	714.345	371.999	13.1842	7.22035	6.99235	7.01402	11.6507	7.24353	9.76621	5.82916	AT1G19600.1		pfkB-like carbohydrate kinase family protein
orange1.1g023557m	orange1.1g018120m.g	scaffold00002	3089825	3091702	+	843	0.000175164	0.0130656	0.0879998	0.0293575	0.000793439	0.0129996	0.000244611	0.00171889	3.16161e-06	0.000254682	0.00172396	0.000539573	1.40215e-05	0.000243877	4.2963e-06	3.4603e-05	AT1G19600.1		pfkB-like carbohydrate kinase family protein
orange1.1g026265m	orange1.1g018120m.g	scaffold00002	3089825	3091433	+	726	3.95643e-07	2.97457e-05	1.93701e-05	7.14734e-06	8.64429e-07	0.000118629	1.52118e-07	3.45571e-07	8.29197e-09	6.7326e-07	4.40624e-07	1.52534e-07	1.77379e-08	2.58419e-06	3.10235e-09	8.07779e-09	AT1G19600.1		pfkB-like carbohydrate kinase family protein
orange1.1g028423m	orange1.1g018120m.g	scaffold00002	3089825	3090749	+	630	1.59391	5.73118e-19	1.65172	1.69854	3.02525	1.95613	1.65423	1.72631e-21	0.0384959	1.49485e-20	0.0432981	0.0417728	0.0715367	0.049105	0.0388778	4.65018e-23	AT1G19600.1		pfkB-like carbohydrate kinase family protein
orange1.1g028446m	orange1.1g018120m.g	scaffold00002	3089825	3091296	+	630	3.58316e-11	3.11232	2.71748	1.16773e-07	1.47577e-10	3.55881e-07	4.86329e-11	7.55382e-11	8.65399e-13	0.081178	0.0712358	2.87184e-09	3.48968e-12	8.93373e-09	1.14297e-12	2.03478e-12	AT1G19600.1		pfkB-like carbohydrate kinase family protein
orange1.1g001694m	orange1.1g001695m.g	scaffold00002	3099640	3102999	+	3084	804.5	391.5	713.5	971.5	1388	812	1286.5	669.5	3.96919	2.08599	3.82078	4.88076	6.70476	4.164	6.17649	3.68408	AT1G75310.1	AUL1	auxin-like 1 protein
orange1.1g001695m	orange1.1g001695m.g	scaffold00002	3099640	3102999	+	3084	804.5	391.5	713.5	971.5	1388	812	1286.5	669.5	3.96919	2.08599	3.82078	4.88076	6.70476	4.164	6.17649	3.68408	AT1G75310.1	AUL1	auxin-like 1 protein
orange1.1g014426m	orange1.1g014426m.g	scaffold00002	3117446	3119472	+	1278	3017	1659	1564	1661	2377	1408	529	254	35.9199	21.3309	20.2105	20.1371	27.7081	17.4237	6.12874	3.37284	AT5G66460.1		Glycosyl hydrolase superfamily protein
orange1.1g032493m	orange1.1g032493m.g	scaffold00002	3125522	3126014	+	420	1362	803	615	512	992	501	983	492	49.3422	31.4167	24.1823	18.8877	35.1861	18.865	34.6538	19.8796	AT1G75350.1	emb2184	Ribosomal protein L31
orange1.1g025078m	orange1.1g025078m.g	scaffold00002	3133387	3134164	+	777	36	11	15	18	18	16	1	1	0.704972	0.23263	0.318818	0.35893	0.345112	0.325663	0.0190557	0.0218409	AT5G66440.1
orange1.1g013484m	orange1.1g013484m.g	scaffold00002	3150921	3153834	+	1329	53.5858	30.5112	15.4784	34.0514	69.1435	50.0818	59.156	33.3979	0.6135	0.37725	0.192341	0.396981	0.775059	0.59597	0.659052	0.426469	AT1G22100.1		Inositol-pentakisphosphate 2-kinase family protein
orange1.1g013486m	orange1.1g013484m.g	scaffold00002	3150921	3153834	+	1329	53.5858	30.5112	15.4784	34.0514	69.1435	50.0818	59.156	33.3979	0.6135	0.37725	0.192341	0.396981	0.775059	0.59597	0.659052	0.426469	AT1G22100.1		Inositol-pentakisphosphate 2-kinase family protein
orange1.1g018415m	orange1.1g013484m.g	scaffold00002	3151341	3153834	+	1071	25.8283	12.9776	58.0432	1.89719	38.7131	5.83632	0.688159	22.2041	0.366942	0.199113	0.895022	0.027446	0.538489	0.0861826	0.00951361	0.351832	AT1G22100.1		Inositol-pentakisphosphate 2-kinase family protein
orange1.1g035968m	orange1.1g035968m.g	scaffold00002	3156314	3156894	+	339	0	0	0	1	0	0	0	1	0	0	0	0.0457045	0	0	0	0.0500602
orange1.1g036857m	orange1.1g036857m.g	scaffold00002	3163013	3163671	+	510	0	0	0	0	1	0	0	0	0	0	0	0	0.0292105	0	0	0	AT3G50940.1		P-loop containing nucleoside triphosphate hydrolases superfamily protein
orange1.1g017334m	orange1.1g017352m.g	scaffold00002	3214034	3216500	+	1122	1672	934.5	910.5	934.5	1558	886	1350.5	684.5	22.6743	13.6861	13.4017	12.9046	20.6863	12.4885	17.8216	10.3532	AT1G10210.1	ATMPK1,MPK1	mitogen-activated protein kinase 1
orange1.1g017352m	orange1.1g017352m.g	scaffold00002	3214034	3216500	+	1122	1672	934.5	910.5	934.5	1558	886	1350.5	684.5	22.6743	13.6861	13.4017	12.9046	20.6863	12.4885	17.8216	10.3532	AT1G10210.1	ATMPK1,MPK1	mitogen-activated protein kinase 1
orange1.1g041765m	orange1.1g041765m.g	scaffold00002	3226137	3226629	+	492	4075	2046	2015	2317	3963	2268	5683	2615	126.024	68.3337	67.6366	72.9659	119.996	72.9033	171.025	90.1984	AT1G75390.1	AtbZIP44,bZIP44	basic leucine-zipper 44
orange1.1g012995m	orange1.1g012995m.g	scaffold00002	3238214	3240334	+	1359	2717	1433	1372	1549	2671	1459	2439	1273	30.4201	17.3269	16.6727	17.66	29.2794	16.9787	26.5729	15.8965	AT1G75400.1		RING/U-box superfamily protein
[truncated: 21,712 more rows]
