# Supplementary material for: Comparative analysis of the transcriptomes of the calyx abscission zone of sweet orange insights into the huanglongbing-associated fruit abscission
Source: Hortic Res. 2019 Jun 1;6:71. doi: 10.1038/s41438-019-0152-4 (PMC6544638; doi:10.1038/s41438-019-0152-4)
Supplement: Supplementary file 6 — Table S3 a-h MapMan annotation of differentially expressed genes (DEGs) and results of Wilcoxon Rank Sum Test of gene classes [file 41438_2019_152_MOESM6_ESM.xlsx]

## Sheet: Table S3a-h
Table S3a	MapMan annotation of differentially expressed genes (DEGs) for Dd vs Rd						Table S3b	Wilcoxon Rank Sum Test of gene classes for Dd vs Rd
BinCode	BinName	Citrus Gene ID	Best arabidopsis hit name	Description	Dd/Rd Log2FC		Bin	Name	Elements	p-value
1.2.6	PS.photorespiration.hydroxypyruvate reductase	orange1.1g015895m.g	at1g68010	Symbols: HPR | HPR; glycerate dehydrogenase/ poly(U) binding | chr1:25493218-25495988 FORWARD	4.27648		16	secondary metabolism	32	0.00116543837155203
2.1.1.1	major CHO metabolism.synthesis.sucrose.SPS	orange1.1g001541m.g	at5g20280	Symbols: ATSPS1F | ATSPS1F (sucrose phosphate synthase 1F); sucrose-phosphate synthase/ transferase, transferring glycosyl groups | chr5:6844714-6850154 REVERSE	-1.00723		10	cell wall	39	0.003319668051283383
2.1.2.1	major CHO metabolism.synthesis.starch.AGPase	orange1.1g009720m.g	at4g39210	Symbols: APL3 | APL3; glucose-1-phosphate adenylyltransferase | chr4:18259609-18263417 FORWARD	-1.37538		35	not assigned	241	0.010114411979410496
2.2.1.3.1	major CHO metabolism.degradation.sucrose.invertases.neutral	orange1.1g005783m.g	at1g56560	beta-fructofuranosidase, putative / invertase, putative / saccharase, putative / beta-fructosidase, putative | chr1:21192499-21195112 FORWARD	2.12279		13	amino acid metabolism	13	0.06437249033067105
2.2.1.3.2	major CHO metabolism.degradation.sucrose.invertases.cell wall	orange1.1g008189m.g	at2g36190	Symbols: AtcwINV4 | AtcwINV4 (Arabidopsis thaliana cell wall invertase 4); hydrolase, hydrolyzing O-glycosyl compounds | chr2:15174730-15177870 REVERSE	-6.23905		1	PS	1	0.09026476834514696
2.2.1.3.2	major CHO metabolism.degradation.sucrose.invertases.cell wall	orange1.1g008686m.g	at3g13790	Symbols: ATCWINV1, ATBFRUCT1 | ATBFRUCT1; beta-fructofuranosidase/ hydrolase, hydrolyzing O-glycosyl compounds | chr3:4532911-4535867 REVERSE	1.45422		6	gluconeogenesis / glyoxylate cycle	1	0.11376139632787763
2.2.1.4	major CHO metabolism.degradation.sucrose.hexokinase	orange1.1g038487m.g	at4g37840	Symbols: HKL3 | HKL3 (HEXOKINASE-LIKE 3); ATP binding / fructokinase/ glucokinase/ hexokinase | chr4:17790147-17792198 REVERSE	-2.7788		8	TCA / org transformation	6	0.13926461746848773
2.2.1.5	major CHO metabolism.degradation.sucrose.Susy	orange1.1g002909m.g	at1g73370	Symbols: SUS6, ATSUS6 | SUS6 (SUCROSE SYNTHASE 6); UDP-glycosyltransferase/ sucrose synthase | chr1:27584479-27588326 REVERSE	-2.59709		14	S-assimilation	1	0.16870488282587792
2.2.1.5	major CHO metabolism.degradation.sucrose.Susy	orange1.1g003492m.g	at4g02280	Symbols: SUS3, ATSUS3 | SUS3 (sucrose synthase 3); UDP-glycosyltransferase/ sucrose synthase/ transferase, transferring glycosyl groups | chr4:994927-998967 FORWARD	-1.76965		18	Co-factor and vitamine metabolism	2	0.171643882471477
2.2.2.1.1	major CHO metabolism.degradation.starch.starch cleavage.alpha amylase	orange1.1g002585m.g	at1g69830	Symbols: ATAMY3, AMY3 | AMY3 (ALPHA-AMYLASE-LIKE 3); alpha-amylase | chr1:26288278-26293053 REVERSE	-2.07437		15	metal handling	3	0.2028673098019404
2.2.2.1.1	major CHO metabolism.degradation.starch.starch cleavage.alpha amylase	orange1.1g014447m.g	at4g25000	Symbols: ATAMY1, AMY1 | AMY1 (ALPHA-AMYLASE-LIKE); alpha-amylase | chr4:12851969-12853845 REVERSE	2.78665		19	tetrapyrrole synthesis	2	0.22089151084641534
2.2.2.1.2	major CHO metabolism.degradation.starch.starch cleavage.beta amylase	orange1.1g047891m.g	at4g17090	Symbols: CT-BMY, BAM3, BMY8 | CT-BMY (CHLOROPLAST BETA-AMYLASE); beta-amylase | chr4:9604962-9607334 REVERSE	-3.14308		33	development	44	0.22094634815140418
3.1.1.2	minor CHO metabolism.raffinose family.galactinol synthases.putative	orange1.1g023261m.g	at3g28340	Symbols: GATL10 | GATL10 (Galacturonosyltransferase-like 10); polygalacturonate 4-alpha-galacturonosyltransferase/ transferase, transferring hexosyl groups | chr3:10588947-10590552 REVERSE	1.07303		29	protein	105	0.23787900184584898
3.2.2	minor CHO metabolism.trehalose.TPP	orange1.1g015439m.g	at4g22590	trehalose-6-phosphate phosphatase, putative | chr4:11893499-11896480 REVERSE	-1.08243		28	DNA	13	0.25358340319894923
3.4.5	minor CHO metabolism.myo-inositol.inositol phosphatase	orange1.1g021904m.g	at3g02870	Symbols: VTC4 | VTC4; 3'(2'),5'-bisphosphate nucleotidase/ L-galactose-1-phosphate phosphatase/ inositol or phosphatidylinositol phosphatase/ inositol-1(or 4)-monophosphatase | chr3:627512-629845 REVERSE	-1.95163		4	glycolysis	1	0.2720059089700855
3.5	minor CHO metabolism.others	orange1.1g017992m.g	at5g15140	aldose 1-epimerase family protein | chr5:4908686-4910799 FORWARD	1.60654		12	N-metabolism	3	0.2920939332044501
3.6	minor CHO metabolism.callose	orange1.1g000180m.g	at2g36850	Symbols: ATGSL08, GSL8, GSL08, ATGSL8 | GSL8 (GLUCAN SYNTHASE-LIKE 8); 1,3-beta-glucan synthase/ transferase, transferring glycosyl groups | chr2:15454697-15469666 REVERSE	-1.71415		24	Biodegradation of Xenobiotics	2	0.30416334102173037
3.8.2	minor CHO metabolism.galactose.alpha-galactosidases	orange1.1g006587m.g	at3g26380	glycosyl hydrolase family protein 27 / alpha-galactosidase family protein / melibiase family protein | chr3:9660065-9663298 FORWARD	-2.65778		27	RNA	121	0.36275855158840864
3.8.2	minor CHO metabolism.galactose.alpha-galactosidases	orange1.1g014963m.g	at5g08380	Symbols: AtAGAL1 | AtAGAL1 (Arabidopsis thaliana ALPHA-GALACTOSIDASE 1); alpha-galactosidase/ catalytic/ hydrolase, hydrolyzing O-glycosyl compounds | chr5:2694677-2697724 REVERSE	-2.03967		21	redox	8	0.3954590803855713
4.1.14	glycolysis.cytosolic branch.pyruvate kinase (PK)	orange1.1g010443m.g	at5g08570	pyruvate kinase, putative | chr5:2778000-2780441 FORWARD	1.47098		7	OPP	1	0.42908687454266703
5.3	fermentation.ADH	orange1.1g047713m.g	at1g77120	Symbols: ADH1, ADH, ATADH, ATADH1 | ADH1 (ALCOHOL DEHYDROGENASE 1); alcohol dehydrogenase | chr1:28975394-28977417 FORWARD	1.07512		34	transport	59	0.4570583225049699
6.4	gluconeogenesis / glyoxylate cycle.PEPCK	orange1.1g006486m.g	at4g37870	Symbols: PCK1, PEPCK | PCK1 (PHOSPHOENOLPYRUVATE CARBOXYKINASE 1); ATP binding / phosphoenolpyruvate carboxykinase (ATP)/ phosphoenolpyruvate carboxykinase/ purine nucleotide binding | chr4:17802694-17806539 REVERSE	2.84043		9	mitochondrial electron transport / ATP synthesis	1	0.4748207715063819
7.3	OPP.electron transfer	orange1.1g034300m.g	at2g27510	Symbols: ATFD3 | ATFD3 (ferredoxin 3); 2 iron, 2 sulfur cluster binding / electron carrier/ iron-sulfur cluster binding | chr2:11758079-11759476 REVERSE	1.22343		2	major CHO metabolism	11	0.4929464077832028
8.1.3	TCA / org transformation.TCA.aconitase	orange1.1g002610m.g	at4g35830	aconitate hydratase, cytoplasmic / citrate hydro-lyase / aconitase (ACO) | chr4:16972598-16978057 REVERSE	-1.01326		17	hormone metabolism	54	0.5051861037211114
8.1.4	TCA / org transformation.TCA.IDH	orange1.1g009041m.g	at5g14590	isocitrate dehydrogenase, putative / NADP+ isocitrate dehydrogenase, putative | chr5:4703298-4706738 REVERSE	2.99704		20	stress	56	0.5092530299300337
8.2.9	TCA / org transformation.other organic acid transformatons.cyt MDH	orange1.1g017740m.g	at1g04410	malate dehydrogenase, cytosolic, putative | chr1:1189078-1191412 REVERSE	4.80166		23	nucleotide metabolism	7	0.5191699733293973
8.2.10	TCA / org transformation.other organic acid transformatons.malic	orange1.1g006454m.g	at1g79750	Symbols: ATNADP-ME4 | ATNADP-ME4 (NADP-malic enzyme 4); malate dehydrogenase (oxaloacetate-decarboxylating) (NADP+)/ malic enzyme/ oxidoreductase, acting on NADH or NADPH, NAD or NADP as acceptor | chr1:30007326-30011393 REVERSE	-1.51949		31	cell	29	0.5285265195121224
8.2.10	TCA / org transformation.other organic acid transformatons.malic	orange1.1g007703m.g	at2g19900	Symbols: ATNADP-ME1 | ATNADP-ME1 (NADP-malic enzyme 1); malate dehydrogenase (oxaloacetate-decarboxylating) (NADP+)/ malic enzyme/ oxidoreductase, acting on NADH or NADPH, NAD or NADP as acceptor | chr2:8591899-8595478 REVERSE	-1.7691		26	misc	92	0.5441894027174605
8.2.10	TCA / org transformation.other organic acid transformatons.malic	orange1.1g007112m.g	at5g25880	Symbols: ATNADP-ME3 | ATNADP-ME3 (NADP-malic enzyme 3); malate dehydrogenase (oxaloacetate-decarboxylating) (NADP+)/ malic enzyme/ oxidoreductase, acting on NADH or NADPH, NAD or NADP as acceptor | chr5:9024549-9028377 FORWARD	1.24857		5	fermentation	1	0.573801398177443
9.8	mitochondrial electron transport / ATP synthesis.uncoupling protein	orange1.1g044484m.g	at4g24570	Symbols: DIC2 | mitochondrial substrate carrier family protein | chr4:12686459-12687650 FORWARD	1.17168		3	minor CHO metabolism	7	0.6743866684741117
10.1.4	cell wall.precursor synthesis.UDP-Glc dehydrogenase (UGD)	orange1.1g011654m.g	at3g29360	UDP-glucose 6-dehydrogenase, putative | chr3:11267091-11269229 REVERSE	-1.23074		11	lipid metabolism	22	0.7554968060690155
10.2.1	cell wall.cellulose synthesis.cellulose synthase	orange1.1g001373m.g	at2g21770	Symbols: CESA9, CESA09 | CESA9 (CELLULOSE SYNTHASE A9); cellulose synthase/ transferase, transferring glycosyl groups | chr2:9284837-9289536 FORWARD	-1.56941		30	signalling	85	0.97373017193721
10.2.1	cell wall.cellulose synthesis.cellulose synthase	orange1.1g006639m.g	at2g32530	Symbols: ATCSLB03, CSLB03, ATCSLB3 | ATCSLB03; cellulose synthase/ transferase/ transferase, transferring glycosyl groups | chr2:13809216-13813570 FORWARD	-1.90369		35.2	not assigned.unknown	176	3.913718899879407E-4
10.2.1	cell wall.cellulose synthesis.cellulose synthase	orange1.1g039060m.g	at5g17420	Symbols: IRX3, CESA7, ATCESA7, MUR10 | IRX3 (IRREGULAR XYLEM 3); cellulose synthase | chr5:5736630-5741465 REVERSE	-3.3135		17.5	hormone metabolism.ethylene	10	0.0020707106300548173
10.5.1.1	cell wall.cell wall proteins.AGPs.AGP	orange1.1g035767m.g	at3g60900	Symbols: FLA10 | FLA10 | chr3:22499360-22501239 REVERSE	-3.40441		34.13	transport.peptides and oligopeptides	8	0.0037711939896768296
10.5.1.1	cell wall.cell wall proteins.AGPs.AGP	orange1.1g032017m.g	at4g09030	Symbols: AGP10, ATAGP10 | AGP10 (ARABINOGALACTAN PROTEIN 10) | chr4:5792207-5792790 FORWARD	1.13922		17.5.2	hormone metabolism.ethylene.signal transduction	6	0.009822375227299673
10.5.1.1	cell wall.cell wall proteins.AGPs.AGP	orange1.1g041580m.g	at4g37450	Symbols: AGP18, ATAGP18 | AGP18 (ARABINOGALACTAN PROTEIN 18) | chr4:17605758-17606755 REVERSE	-1.11301		16.5	secondary metabolism.sulfur-containing	3	0.010751487820930716
10.5.4	cell wall.cell wall proteins.HRGP	orange1.1g009613m.g	at4g16790	hydroxyproline-rich glycoprotein family protein | chr4:9451585-9453254 REVERSE	-1.66949		16.5.1	secondary metabolism.sulfur-containing.glucosinolates	3	0.010751487820930716
10.6	cell wall.degradation	orange1.1g008762m.g	at5g34940	Symbols: AtGUS3 | AtGUS3 (Arabidopsis thaliana glucuronidase 3); beta-glucuronidase | chr5:13235829-13238839 REVERSE	-2.26672		16.5.1.1	secondary metabolism.sulfur-containing.glucosinolates.synthesis	3	0.010751487820930716
10.6.2	cell wall.degradation.mannan-xylose-arabinose-fucose	orange1.1g004190m.g	at1g02640	Symbols: BXL2, ATBXL2 | BXL2 (BETA-XYLOSIDASE 2); hydrolase, hydrolyzing O-glycosyl compounds | chr1:564205-567769 FORWARD	-2.94406		17.6.1	hormone metabolism.gibberelin.synthesis-degradation	3	0.010751487820930787
10.6.2	cell wall.degradation.mannan-xylose-arabinose-fucose	orange1.1g016007m.g	at1g67830	Symbols: ATFXG1 | ATFXG1 (alpha-fucosidase 1); alpha-L-fucosidase/ carboxylesterase | chr1:25431586-25432990 REVERSE	-2.42982		13.1.6	amino acid metabolism.synthesis.aromatic aa	4	0.012656228252721613
10.6.2	cell wall.degradation.mannan-xylose-arabinose-fucose	orange1.1g011170m.g	at2g28100	Symbols: ATFUC1 | ATFUC1 (alpha-L-fucosidase 1); alpha-L-fucosidase | chr2:11974663-11976600 FORWARD	-1.9047		16.2.1	secondary metabolism.phenylpropanoids.lignin biosynthesis	8	0.014258418774169668
10.6.2	cell wall.degradation.mannan-xylose-arabinose-fucose	orange1.1g026638m.g	at3g10740	Symbols: ASD1, ARAF1, ARAF, ATASD1 | ASD1 (ALPHA-L-ARABINOFURANOSIDASE 1); alpha-N-arabinofuranosidase/ hydrolase, acting on glycosyl bonds / xylan 1,4-beta-xylosidase | chr3:3360888-3365414 REVERSE	-1.04663		20.1.7	stress.biotic.PR-proteins	17	0.02483005980041905
10.6.2	cell wall.degradation.mannan-xylose-arabinose-fucose	orange1.1g003980m.g	at3g19620	glycosyl hydrolase family 3 protein | chr3:6815613-6818308 REVERSE	-3.47976		27.3.64	RNA.regulation of transcription.PHOR1	6	0.03028431797361253
10.6.2	cell wall.degradation.mannan-xylose-arabinose-fucose	orange1.1g014426m.g	at5g66460	(1-4)-beta-mannan endohydrolase, putative | chr5:26538395-26541036 REVERSE	-2.09921		30.11	signalling.light	8	0.03044107600292882
10.6.3	cell wall.degradation.pectate lyases and polygalacturonases	orange1.1g043061m.g	at3g07970	Symbols: QRT2 | QRT2 (QUARTET 2); polygalacturonase | chr3:2541006-2543432 FORWARD	-1.59471		30.2.11	signalling.receptor kinases.leucine rich repeat XI	7	0.031786981758255874
10.6.3	cell wall.degradation.pectate lyases and polygalacturonases	orange1.1g015623m.g	at3g27400	pectate lyase family protein | chr3:10140323-10143225 FORWARD	-1.80924		27.3.22	RNA.regulation of transcription.HB,Homeobox transcription factor family	5	0.03194007196950746
10.6.3	cell wall.degradation.pectate lyases and polygalacturonases	orange1.1g009075m.g	at3g61490	glycoside hydrolase family 28 protein / polygalacturonase (pectinase) family protein | chr3:22758063-22760192 FORWARD	-2.04725		26.3.2	misc.gluco-, galacto- and mannosidases.beta-galactosidase	4	0.03852830573980047
10.6.3	cell wall.degradation.pectate lyases and polygalacturonases	orange1.1g011659m.g	at4g23500	glycoside hydrolase family 28 protein / polygalacturonase (pectinase) family protein | chr4:12264590-12267196 FORWARD	-2.23237		30.2.8	signalling.receptor kinases.leucine rich repeat VIII	6	0.04063821547933033
10.6.3	cell wall.degradation.pectate lyases and polygalacturonases	orange1.1g015569m.g	at4g24780	pectate lyase family protein | chr4:12770331-12772333 REVERSE	-2.15255		26.10	misc.cytochrome P450	19	0.0409224057948121
10.6.3	cell wall.degradation.pectate lyases and polygalacturonases	orange1.1g020203m.g	at5g06860	Symbols: PGIP1, ATPGIP1 | PGIP1 (POLYGALACTURONASE INHIBITING PROTEIN 1); protein binding | chr5:2132350-2133587 FORWARD	1.68413		26.22	misc.short chain dehydrogenase/reductase (SDR)	2	0.04338518958178206
10.6.3	cell wall.degradation.pectate lyases and polygalacturonases	orange1.1g040454m.g	at5g14650	polygalacturonase, putative / pectinase, putative | chr5:4724450-4726513 FORWARD	2.57761		13.1.6.5	amino acid metabolism.synthesis.aromatic aa.tryptophan	2	0.043873086348283685
10.7	cell wall.modification	orange1.1g023962m.g	at1g65680	Symbols: ATEXPB2, EXPB2, ATHEXP BETA 1.4 | ATEXPB2 (ARABIDOPSIS THALIANA EXPANSIN B2) | chr1:24427266-24428399 FORWARD	-3.53625		27.3.30	RNA.regulation of transcription.Trihelix, Triple-Helix transcription factor family	2	0.04638260119828581
10.7	cell wall.modification	orange1.1g022492m.g	at2g36870	xyloglucan:xyloglucosyl transferase, putative / xyloglucan endotransglycosylase, putative / endo-xyloglucan transferase, putative | chr2:15472645-15474681 REVERSE	-7.05612		30.2.8.2	signalling.receptor kinases.leucine rich repeat VIII.VIII-2	5	0.04813708879387657
10.7	cell wall.modification	orange1.1g046524m.g	at2g39700	Symbols: ATEXPA4, ATEXP4, ATHEXP ALPHA 1.6 | ATEXPA4 (ARABIDOPSIS THALIANA EXPANSIN A4) | chr2:16543832-16545584 REVERSE	-1.13139		26.8	misc.nitrilases, *nitrile lyases, berberine bridge enzymes, reticuline oxidases, troponine reductases	8	0.048229849025590354
10.7	cell wall.modification	orange1.1g025347m.g	at2g40610	Symbols: ATEXPA8, EXP8, ATEXP8, ATHEXP ALPHA 1.11 | ATEXPA8 (ARABIDOPSIS THALIANA EXPANSIN A8) | chr2:16948863-16950557 REVERSE	-1.02061		10.6.2	cell wall.degradation.mannan-xylose-arabinose-fucose	6	0.04914654003105012
10.7	cell wall.modification	orange1.1g024895m.g	at3g45970	Symbols: ATEXLA1, EXPL1, ATEXPL1, ATHEXP BETA 2.1 | ATEXLA1 (ARABIDOPSIS THALIANA EXPANSIN-LIKE A1) | chr3:16896166-16897308 FORWARD	1.15791		16.5.1.1.4	secondary metabolism.sulfur-containing.glucosinolates.synthesis.shared	2	0.05037274843783668
10.7	cell wall.modification	orange1.1g034491m.g	at4g17030	Symbols: ATEXLB1, EXPR, AT-EXPR, ATEXPR1, ATHEXP BETA 3.1 | ATEXLB1 (ARABIDOPSIS THALIANA EXPANSIN-LIKE B1) | chr4:9581586-9583290 REVERSE	-1.26788		17.7.1.5	hormone metabolism.jasmonate.synthesis-degradation.12-Oxo-PDA-reductase	2	0.05064868738760464
10.7	cell wall.modification	orange1.1g044280m.g	at4g28250	Symbols: ATEXPB3, EXPB3, ATHEXP BETA 1.6 | ATEXPB3 (ARABIDOPSIS THALIANA EXPANSIN B3) | chr4:14000038-14002069 REVERSE	-7.59996		30.2.99	signalling.receptor kinases.misc	2	0.051484112676527534
10.7	cell wall.modification	orange1.1g032743m.g	at4g38400	Symbols: ATEXLA2, EXPL2, ATEXPL2, ATHEXP BETA 2.2 | ATEXLA2 (ARABIDOPSIS THALIANA EXPANSIN-LIKE A2) | chr4:17978443-17979740 REVERSE	-1.48581		17.5.1	hormone metabolism.ethylene.synthesis-degradation	3	0.05322610603931466
10.7	cell wall.modification	orange1.1g020962m.g	at5g13870	Symbols: EXGT-A4 | EXGT-A4 (ENDOXYLOGLUCAN TRANSFERASE A4); hydrolase, acting on glycosyl bonds / hydrolase, hydrolyzing O-glycosyl compounds / xyloglucan:xyloglucosyl transferase | chr5:4474976-4477045 REVERSE	-1.27438		17.6	hormone metabolism.gibberelin	6	0.05384852696132038
10.7	cell wall.modification	orange1.1g022933m.g	at5g65730	xyloglucan:xyloglucosyl transferase, putative / xyloglucan endotransglycosylase, putative / endo-xyloglucan transferase, putative | chr5:26299032-26300478 FORWARD	-4.70639		30.2.17	signalling.receptor kinases.DUF 26	2	0.054646633934487765
10.8.1	cell wall.pectin*esterases.PME	orange1.1g008485m.g	at1g02810	pectinesterase family protein | chr1:618265-620480 FORWARD	1.63695		26.3.4	misc.gluco-, galacto- and mannosidases.endoglucanase	2	0.06049029586759592
10.8.1	cell wall.pectin*esterases.PME	orange1.1g016757m.g	at1g05310	pectinesterase family protein | chr1:1550543-1552517 REVERSE	-3.71374		30.2.19	signalling.receptor kinases.legume-lectin	3	0.06727517474420863
10.8.1	cell wall.pectin*esterases.PME	orange1.1g010718m.g	at3g43270	pectinesterase family protein | chr3:15222125-15225460 REVERSE	-1.12015		17.4	hormone metabolism.cytokinin	4	0.06915977077949254
10.8.1	cell wall.pectin*esterases.PME	orange1.1g009085m.g	at5g09760	pectinesterase family protein | chr5:3032375-3034543 FORWARD	-1.47427		13.2	amino acid metabolism.degradation	4	0.07121230785315857
10.8.1	cell wall.pectin*esterases.PME	orange1.1g027636m.g	at5g53370	Symbols: ATPMEPCRF, PMEPCRF | PMEPCRF (PECTIN METHYLESTERASE PCR FRAGMENT F); pectinesterase | chr5:21649532-21651593 REVERSE	-1.59225		27.3.11	RNA.regulation of transcription.C2H2 zinc finger family	7	0.07171267225111588
10.8.2	cell wall.pectin*esterases.acetyl esterase	orange1.1g026241m.g	at3g05910	pectinacetylesterase, putative | chr3:1764294-1767575 REVERSE	-3.27317		27.3.32	RNA.regulation of transcription.WRKY domain transcription factor family	6	0.07302793436266386
10.8.99	cell wall.pectin*esterases.misc	orange1.1g010103m.g	at2g45220	pectinesterase family protein | chr2:18644084-18646447 REVERSE	-2.01604		16.8.4	secondary metabolism.flavonoids.flavonols	2	0.07564151389050622
11.1.1.2.3	lipid metabolism.FA synthesis and FA elongation.Acetyl CoA Carboxylation.heteromeric Complex.Biotin Carboxyl Carrier Protein	orange1.1g023188m.g	at5g15530	Symbols: BCCP2, CAC1-B | BCCP2 (BIOTIN CARBOXYL CARRIER PROTEIN 2); biotin binding | chr5:5038751-5040840 FORWARD	-1.41042		10.7	cell wall.modification	10	0.07768225951316747
11.1.3	lipid metabolism.FA synthesis and FA elongation.ketoacyl ACP synthase	orange1.1g010896m.g	at5g46290	Symbols: KAS I | KAS I (3-KETOACYL-ACYL CARRIER PROTEIN SYNTHASE I); catalytic/ fatty-acid synthase/ transferase, transferring acyl groups other than amino-acyl groups | chr5:18774086-18776735 REVERSE	-1.09874		26.3	misc.gluco-, galacto- and mannosidases	12	0.07906191515973993
11.1.8	lipid metabolism.FA synthesis and FA elongation.acyl coa ligase	orange1.1g008535m.g	at1g20560	Symbols: AAE1 | AAE1 (ACYL ACTIVATING ENZYME 1); AMP binding | chr1:7119676-7121817 REVERSE	1.16192		30.2.1	signalling.receptor kinases.leucine rich repeat I	2	0.0803831947019326
11.1.8	lipid metabolism.FA synthesis and FA elongation.acyl coa ligase	orange1.1g004860m.g	at1g55320	Symbols: AAE18 | AAE18 (ACYL-ACTIVATING ENZYME 18); catalytic/ ligase | chr1:20633360-20636892 FORWARD	1.00813		17.4.1	hormone metabolism.cytokinin.synthesis-degradation	3	0.08086290597920932
11.1.10	lipid metabolism.FA synthesis and FA elongation.beta ketoacyl CoA synthase	orange1.1g009598m.g	at1g01120	Symbols: KCS1 | KCS1 (3-KETOACYL-COA SYNTHASE 1); acyltransferase/ fatty acid elongase | chr1:57269-59167 REVERSE	-1.43159		27.1	RNA.processing	2	0.08409564704846706
11.1.10	lipid metabolism.FA synthesis and FA elongation.beta ketoacyl CoA synthase	orange1.1g008975m.g	at2g26640	Symbols: KCS11 | KCS11 (3-KETOACYL-COA SYNTHASE 11); acyltransferase/ catalytic/ transferase, transferring acyl groups other than amino-acyl groups | chr2:11329870-11331858 FORWARD	1.59355		34.8	transport.metabolite transporters at the envelope membrane	2	0.08451657322904627
11.1.13	lipid metabolism.FA synthesis and FA elongation.acyl-CoA binding protein	orange1.1g012493m.g	at4g24230	Symbols: ACBP3 | ACBP3 (ACYL-COA-BINDING DOMAIN 3); acyl-CoA binding | chr4:12566935-12568754 REVERSE	-4.75202		34.15	transport.potassium	4	0.08489864589974072
11.2.4	lipid metabolism.FA desaturation.omega 6 desaturase	orange1.1g040843m.g	at3g12120	Symbols: FAD2 | FAD2 (FATTY ACID DESATURASE 2); delta12-fatty acid dehydrogenase/ omega-6 fatty acid desaturase | chr3:3860285-3863050 REVERSE	-5.25647		29.3.99	protein.targeting.unknown	1	0.08594941177168591
11.3	lipid metabolism.Phospholipid synthesis	orange1.1g010860m.g	at4g00400	Symbols: GPAT8 | GPAT8 (glycerol-3-phosphate acyltransferase 8); acyltransferase/ glycerol-3-phosphate O-acyltransferase | chr4:174062-176853 REVERSE	-1.21739		10.6	cell wall.degradation	14	0.086081971600205
11.3.7	lipid metabolism.Phospholipid synthesis.cyclopropane-fatty-acyl-phospholipid synthase	orange1.1g002928m.g	at3g23510	cyclopropane fatty acid synthase, putative / CPA-FA synthase, putative | chr3:8427660-8433314 FORWARD	4.06939		16.1.1.10	secondary metabolism.isoprenoids.non-mevalonate pathway.geranylgeranyl pyrophosphate synthase	1	0.08655548740107344
11.5.2	lipid metabolism.glyceral metabolism.Glycerol-3-phosphate dehydrogenase (NAD+)	orange1.1g014739m.g	at5g40610	glycerol-3-phosphate dehydrogenase (NAD+) / GPDH | chr5:16264861-16267354 REVERSE	-1.61866		8.2.9	TCA / org transformation.other organic acid transformatons.cyt MDH	1	0.08777799100267525
11.8	lipid metabolism.'exotics'(steroids, squalene etc)	orange1.1g019118m.g	at5g07010	Symbols: ATST2A, ST2A | ST2A (SULFOTRANSFERASE 2A); hydroxyjasmonate sulfotransferase/ sulfotransferase | chr5:2174678-2176106 REVERSE	1.24469		21.4	redox.glutaredoxins	1	0.08963782054352801
11.8	lipid metabolism.'exotics'(steroids, squalene etc)	orange1.1g028917m.g	at5g58800	quinone reductase family protein | chr5:23745891-23747274 REVERSE	1.0513		1.2	PS.photorespiration	1	0.09026476834514696
11.8.1	lipid metabolism.'exotics' (steroids, squalene etc).sphingolipids	orange1.1g013234m.g	at2g46210	delta-8 sphingolipid desaturase, putative | chr2:18977344-18979001 FORWARD	-3.73583		1.2.6	PS.photorespiration.hydroxypyruvate reductase	1	0.09026476834514696
11.9.2	lipid metabolism.lipid degradation.lipases	orange1.1g009067m.g	at2g44970	lipase-related | chr2:18548813-18552159 REVERSE	-1.85945		13.2.5	amino acid metabolism.degradation.serine-glycine-cysteine group	1	0.09026476834514696
11.9.2.1	lipid metabolism.lipid degradation.lipases.triacylglycerol lipase	orange1.1g037474m.g	at1g30370	lipase class 3 family protein | chr1:10719169-10720758 REVERSE	2.32455		13.2.5.2	amino acid metabolism.degradation.serine-glycine-cysteine group.glycine	1	0.09026476834514696
11.9.2.2	lipid metabolism.lipid degradation.lipases.acylglycerol lipase	orange1.1g018984m.g	at5g16120	hydrolase, alpha/beta fold family protein | chr5:5265633-5267916 FORWARD	1.35851		11.3.7	lipid metabolism.Phospholipid synthesis.cyclopropane-fatty-acyl-phospholipid synthase	1	0.09152924810634078
11.9.3	lipid metabolism.lipid degradation.lysophospholipases	orange1.1g009936m.g	at2g26870	phosphoesterase family protein | chr2:11457008-11459365 REVERSE	1.04898		30.2.7	signalling.receptor kinases.leucine rich repeat VII	1	0.09152924810634083
11.9.3.1	lipid metabolism.lipid degradation.lysophospholipases.phospholipase D	orange1.1g003523m.g	at1g52570	Symbols: PLDALPHA2 | PLDALPHA2 (phosphlipase d alpha 2); phospholipase D | chr1:19583940-19586551 REVERSE	-4.39326		29.3.4.3	protein.targeting.secretory pathway.vacuole	1	0.09345262103205298
11.9.3.2	lipid metabolism.lipid degradation.lysophospholipases.carboxylesterase	orange1.1g039669m.g	at1g68620	hydrolase | chr1:25765947-25767240 FORWARD	-1.03492		16.2.1.9	secondary metabolism.phenylpropanoids.lignin biosynthesis.COMT	1	0.09410090427725049
11.9.4.3	lipid metabolism.lipid degradation.beta-oxidation.enoyl CoA hydratase	orange1.1g015492m.g	at4g31810	enoyl-CoA hydratase/isomerase family protein | chr4:15387120-15390396 REVERSE	1.12238		27.3.55	RNA.regulation of transcription.HDA	1	0.09606741048096668
11.10.1	lipid metabolism.glycolipid synthesis.MGDG synthase	orange1.1g012492m.g	at5g20410	Symbols: MGD2, ATMGD2 | MGD2; 1,2-diacylglycerol 3-beta-galactosyltransferase/ UDP-galactosyltransferase/ transferase, transferring glycosyl groups | chr5:6896576-6898783 FORWARD	-1.55737		11.2	lipid metabolism.FA desaturation	1	0.09673017409427623
12.2.1.2	N-metabolism.ammonia metabolism.glutamate synthase.NADH dependent	orange1.1g000266m.g	at5g53460	Symbols: GLT1 | GLT1; glutamate synthase (NADH) | chr5:21700518-21710066 FORWARD	1.01503		11.2.4	lipid metabolism.FA desaturation.omega 6 desaturase	1	0.09673017409427623
12.2.2	N-metabolism.ammonia metabolism.glutamine synthetase	orange1.1g018391m.g	at5g37600	Symbols: ATGSR1, GLN1;1, GSR 1 | ATGSR1; copper ion binding / glutamate-ammonia ligase | chr5:14933336-14935841 REVERSE	1.12241		16.5.1.1.2	secondary metabolism.sulfur-containing.glucosinolates.synthesis.aromatic	1	0.0994178775110206
12.3.1	N-metabolism.N-degradation.glutamate dehydrogenase	orange1.1g012750m.g	at5g07440	Symbols: GDH2 | GDH2 (GLUTAMATE DEHYDROGENASE 2); ATP binding / glutamate dehydrogenase [NAD(P)+]/ glutamate dehydrogenase/ oxidoreductase | chr5:2355937-2358194 FORWARD	1.19693		16.5.1.1.2.1	secondary metabolism.sulfur-containing.glucosinolates.synthesis.aromatic.CYP79A2 monooxygenase	1	0.0994178775110206
13.1.3.4.1	amino acid metabolism.synthesis.aspartate family.methionine.cystathionine gamma-synthase	orange1.1g009167m.g	at3g01120	Symbols: MTO1, CGS, ATCYS1, CGS1 | MTO1 (METHIONINE OVERACCUMULATION 1); cystathionine gamma-synthase | chr3:38759-41932 REVERSE	-1.56633		26.4	misc.beta 1,3 glucan hydrolases	4	0.09995326925689646
13.1.3.4.11	amino acid metabolism.synthesis.aspartate family.methionine.S-adenosylmethionine synthetase	orange1.1g045358m.g	at4g01850	Symbols: SAM-2, MAT2 | SAM-2 (S-ADENOSYLMETHIONINE SYNTHETASE 2); copper ion binding / methionine adenosyltransferase | chr4:796097-798286 REVERSE	1.63086		16.8.3.3	secondary metabolism.flavonoids.dihydroflavonols.flavonoid 3''-monooxygenase	1	0.10078389739224904
13.1.5.1.1	amino acid metabolism.synthesis.serine-glycine-cysteine group.serine.phosphoglycerate dehydrogenase	orange1.1g006212m.g	at1g17745	Symbols: PGDH | PGDH (3-PHOSPHOGLYCERATE DEHYDROGENASE); phosphoglycerate dehydrogenase | chr1:6100964-6105265 FORWARD	-2.2119		27.3.17	RNA.regulation of transcription.CPP(Zn),CPP1-related transcription factor family	1	0.10147249399653147
13.1.5.3.1	amino acid metabolism.synthesis.serine-glycine-cysteine group.cysteine.OASTL	orange1.1g023565m.g	at3g04940	Symbols: ATCYSD1, CYSD1 | CYSD1 (CYSTEINE SYNTHASE D1); cysteine synthase | chr3:1365165-1367759 FORWARD	-1.96112		21.6	redox.dismutases and catalases	1	0.10216483200941195
13.1.6.1.7	amino acid metabolism.synthesis.aromatic aa.chorismate.chorismate synthase	orange1.1g013280m.g	at1g48850	Symbols: EMB1144 | EMB1144 (embryo defective 1144); chorismate synthase | chr1:18064905-18068090 REVERSE	2.43738		13.1.6.5.2	amino acid metabolism.synthesis.aromatic aa.tryptophan.anthranilate phosphoribosyltransferase	1	0.10356078308133432
13.1.6.2	amino acid metabolism.synthesis.aromatic aa.phenylalanine and tyrosine	orange1.1g013521m.g	at2g13810	Symbols: ALD1 | ALD1 (AGD2-LIKE DEFENSE RESPONSE PROTEIN1); catalytic/ pyridoxal phosphate binding / transaminase/ transferase, transferring nitrogenous groups | chr2:5768446-5772259 FORWARD	1.10288		11.1.13	lipid metabolism.FA synthesis and FA elongation.acyl-CoA binding protein	1	0.10497185211076758
13.1.6.5.1	amino acid metabolism.synthesis.aromatic aa.tryptophan.anthranilate synthase	orange1.1g020099m.g	at2g29690	Symbols: ASA2, ATHANSYNAB | ASA2 (ANTHRANILATE SYNTHASE 2); anthranilate synthase | chr2:12693871-12696975 FORWARD	1.62608		17.8	hormone metabolism.salicylic acid	1	0.10639814036863982
13.1.6.5.2	amino acid metabolism.synthesis.aromatic aa.tryptophan.anthranilate phosphoribosyltransferase	orange1.1g007779m.g	at1g70570	anthranilate phosphoribosyltransferase, putative | chr1:26608627-26612284 FORWARD	3.28264		17.8.1	hormone metabolism.salicylic acid.synthesis-degradation	1	0.10639814036863982
13.2.4.1	amino acid metabolism.degradation.branched chain group.shared	orange1.1g012522m.g	at2g33150	Symbols: PKT3, PED1, KAT2 | PKT3 (PEROXISOMAL 3-KETOACYL-COA THIOLASE 3); acetyl-CoA C-acyltransferase | chr2:14047478-14051140 REVERSE	-1.15635		20.2.2	stress.abiotic.cold	1	0.10711702328811071
13.2.4.3	amino acid metabolism.degradation.branched chain group.valine	orange1.1g015492m.g	at4g31810	enoyl-CoA hydratase/isomerase family protein | chr4:15387120-15390396 REVERSE	1.12238		8.1.4	TCA / org transformation.TCA.IDH	1	0.10929677839888607
13.2.5.2	amino acid metabolism.degradation.serine-glycine-cysteine group.glycine	orange1.1g015895m.g	at1g68010	Symbols: HPR | HPR; glycerate dehydrogenase/ poly(U) binding | chr1:25493218-25495988 FORWARD	4.27648		29.2.1.2.2.30	protein.synthesis.ribosomal protein.eukaryotic.60S subunit.L30	1	0.11003110744970401
13.2.6.2	amino acid metabolism.degradation.aromatic aa.tyrosine	orange1.1g038416m.g	at5g53970	aminotransferase, putative | chr5:21910533-21912777 FORWARD	1.49138		16.5.1.1.4.1	secondary metabolism.sulfur-containing.glucosinolates.synthesis.shared.CYP83B1 phenylacetaldoxime monooxygenase	1	0.11076932941044149
13.99	amino acid metabolism.misc	orange1.1g013090m.g	at1g69040	Symbols: ACR4 | ACR4 (ACT REPEAT 4); amino acid binding | chr1:25957819-25960307 FORWARD	-3.00907		29.5.1	protein.degradation.subtilases	6	0.11102061042833877
14.2	S-assimilation.APR	orange1.1g012424m.g	at4g04610	Symbols: APR1, APR, PRH19, ATAPR1 | APR1 (APS REDUCTASE 1); adenylyl-sulfate reductase | chr4:2325003-2327013 FORWARD	1.90767		17.6.3	hormone metabolism.gibberelin.induced-regulated-responsive-activated	1	0.11225750209640904
15.1	metal handling.acquisition	orange1.1g003191m.g	at5g49740	Symbols: ATFRO7, FRO7 | ATFRO7 (FERRIC REDUCTION OXIDASE 7); ferric-chelate reductase/ oxidoreductase | chr5:20205342-20208730 REVERSE	-2.70229		6.4	gluconeogenesis / glyoxylate cycle.PEPCK	1	0.11376139632787763
15.2	metal handling.binding, chelation and storage	orange1.1g021008m.g	at1g56430	Symbols: ATNAS4, NAS4 | NAS4 (NICOTIANAMINE SYNTHASE 4); nicotianamine synthase | chr1:21136944-21138087 FORWARD	-1.08122		27.3.26	RNA.regulation of transcription.MYB-related transcription factor family	1	0.11376139632787767
15.2	metal handling.binding, chelation and storage	orange1.1g031931m.g	at4g08570	heavy-metal-associated domain-containing protein / copper chaperone (CCH)-related | chr4:5454580-5456070 REVERSE	-3.27972		11.9.3.1	lipid metabolism.lipid degradation.lysophospholipases.phospholipase D	1	0.11759056605866254
16.1.1.1	secondary metabolism.isoprenoids.non-mevalonate pathway.DXS	orange1.1g004923m.g	at4g15560	Symbols: CLA1, DEF, CLA, DXS, DXPS2 | CLA1 (CLOROPLASTOS ALTERADOS 1); 1-deoxy-D-xylulose-5-phosphate synthase | chr4:8883907-8887565 FORWARD	-1.06891		30.2.26	signalling.receptor kinases.crinkly like	1	0.1183684019717759
16.1.1.10	secondary metabolism.isoprenoids.non-mevalonate pathway.geranylgeranyl pyrophosphate synthase	orange1.1g042175m.g	at4g36810	Symbols: GGPS1 | GGPS1 (GERANYLGERANYL PYROPHOSPHATE SYNTHASE 1); farnesyltranstransferase | chr4:17343374-17344865 FORWARD	5.14367		16.2	secondary metabolism.phenylpropanoids	10	0.12040298946031047
16.1.3.2	secondary metabolism.isoprenoids.tocopherol biosynthesis.homogentisate phytyltransferase	orange1.1g044974m.g	at2g18950	Symbols: HPT1, TPT1, ATHPT, VTE2 | HPT1 (HOMOGENTISATE PHYTYLTRANSFERASE 1); homogentisate phytyltransferase/ prenyltransferase | chr2:8207342-8210463 FORWARD	1.42642		27.1.3	RNA.processing.3' end processing	1	0.12392676187900342
16.1.4.8	secondary metabolism.isoprenoids.carotenoids.carotenoid isomerase	orange1.1g005832m.g	at1g06820	Symbols: CRTISO, CCR2 | CRTISO (CAROTENOID ISOMERASE); carotenoid isomerase | chr1:2092946-2096232 REVERSE	-2.39828		27.1.3.13	RNA.processing.3' end processing.CFIm25	1	0.12392676187900342
16.1.5	secondary metabolism.isoprenoids.terpenoids	orange1.1g043404m.g	at4g16730	lyase/ magnesium ion binding | chr4:9402898-9406003 FORWARD	2.02062		13.1	amino acid metabolism.synthesis	8	0.1291166583146559
16.1.5	secondary metabolism.isoprenoids.terpenoids	orange1.1g008206m.g	at5g23960	Symbols: ATTPS21, TPS21 | TPS21 (TERPENE SYNTHASE 21); (-)-E-beta-caryophyllene synthase/ alpha-humulene synthase | chr5:8092969-8095128 FORWARD	-2.73614		13.1.6.1	amino acid metabolism.synthesis.aromatic aa.chorismate	1	0.13052629152914808
16.2	secondary metabolism.phenylpropanoids	orange1.1g037938m.g	at2g40230	transferase family protein | chr2:16803092-16804741 REVERSE	-3.9883		13.1.6.1.7	amino acid metabolism.synthesis.aromatic aa.chorismate.chorismate synthase	1	0.13052629152914808
16.2	secondary metabolism.phenylpropanoids	orange1.1g022515m.g	at4g35160	O-methyltransferase family 2 protein | chr4:16730760-16732811 REVERSE	-1.68618		16.8	secondary metabolism.flavonoids	9	0.13130174293538
16.2.1	secondary metabolism.phenylpropanoids.lignin biosynthesis	orange1.1g041419m.g	at3g50740	Symbols: UGT72E1 | UGT72E1 (UDP-glucosyl transferase 72E1); UDP-glycosyltransferase/ coniferyl-alcohol glucosyltransferase/ transferase, transferring glycosyl groups | chr3:18855161-18856884 REVERSE	1.7714		16.4	secondary metabolism.N misc	1	0.1322180410833258
16.2.1.1	secondary metabolism.phenylpropanoids.lignin biosynthesis.PAL	orange1.1g016039m.g	at2g37040	Symbols: pal1, ATPAL1 | pal1 (Phe ammonia lyase 1); phenylalanine ammonia-lyase | chr2:15557376-15560363 REVERSE	1.82396		16.4.1	secondary metabolism.N misc.alkaloid-like	1	0.1322180410833258
16.2.1.6	secondary metabolism.phenylpropanoids.lignin biosynthesis.CCoAOMT	orange1.1g026457m.g	at4g26220	caffeoyl-CoA 3-O-methyltransferase, putative | chr4:13283576-13285323 FORWARD	-1.48923		17.2.1	hormone metabolism.auxin.synthesis-degradation	2	0.1335217197949481
16.2.1.6	secondary metabolism.phenylpropanoids.lignin biosynthesis.CCoAOMT	orange1.1g029536m.g	at4g34050	caffeoyl-CoA 3-O-methyltransferase, putative | chr4:16310775-16312216 FORWARD	2.32303		17.3.1.1.99	hormone metabolism.brassinosteroid.synthesis-degradation.BRs.other	1	0.13478745114281127
16.2.1.7	secondary metabolism.phenylpropanoids.lignin biosynthesis.CCR1	orange1.1g031369m.g	at5g14700	cinnamoyl-CoA reductase-related | chr5:4740252-4743446 REVERSE	1.24403		11.9.2.1	lipid metabolism.lipid degradation.lipases.triacylglycerol lipase	1	0.13478745114281132
16.2.1.8	secondary metabolism.phenylpropanoids.lignin biosynthesis.F5H	orange1.1g038070m.g	at4g36220	Symbols: FAH1, CYP84A1 | FAH1 (FERULIC ACID 5-HYDROXYLASE 1); ferulate 5-hydroxylase/ monooxygenase | chr4:17137344-17139635 REVERSE	1.83407		17.7.1	hormone metabolism.jasmonate.synthesis-degradation	6	0.13567954565828755
16.2.1.9	secondary metabolism.phenylpropanoids.lignin biosynthesis.COMT	orange1.1g043449m.g	at5g54160	Symbols: ATOMT1, OMT1 | ATOMT1 (O-METHYLTRANSFERASE 1); caffeate O-methyltransferase/ myricetin 3'-O-methyltransferase/ quercetin 3-O-methyltransferase | chr5:21981996-21984363 FORWARD	3.84622		17.7.1.10	hormone metabolism.jasmonate.synthesis-degradation.jasmonate-O-methyltransferase	1	0.13739528542538437
16.2.1.10	secondary metabolism.phenylpropanoids.lignin biosynthesis.CAD	orange1.1g018158m.g	at4g39330	Symbols: ATCAD9, CAD9 | CAD9 (CINNAMYL ALCOHOL DEHYDROGENASE 9); binding / catalytic/ oxidoreductase/ zinc ion binding | chr4:18291218-18293383 FORWARD	-2.11339		23.4	nucleotide metabolism.phosphotransfer and pyrophosphatases	2	0.13781599550211698
16.4.1	secondary metabolism.N misc.alkaloid-like	orange1.1g010842m.g	at2g20340	tyrosine decarboxylase, putative | chr2:8779735-8782772 FORWARD	2.34132		35.1.6	not assigned.no ontology.Toll-Interleukin-Resistance (TIR) domain-containing protein	1	0.1418279141516096
16.5.1.1.2.1	secondary metabolism.sulfur-containing.glucosinolates.synthesis.aromatic.CYP79A2 monooxygenase	orange1.1g009152m.g	at5g05260	Symbols: CYP79A2 | CYP79A2 (CYTOCHROME P450 79A2); oxidoreductase, acting on paired donors, with incorporation or reduction of molecular oxygen, NADH or NADPH as one donor, and incorporation of one atom of oxygen / oxygen binding | chr5:1559778-1561765 REVERSE	3.35159		27.3.37	RNA.regulation of transcription.AS2,Lateral Organ Boundaries Gene Family	5	0.14259914483131228
16.5.1.1.4.1	secondary metabolism.sulfur-containing.glucosinolates.synthesis.shared.CYP83B1 phenylacetaldoxime monooxygenase	orange1.1g010727m.g	at4g31500	Symbols: CYP83B1, SUR2, RNT1, RED1, ATR4 | CYP83B1 (CYTOCHROME P450 MONOOXYGENASE 83B1); oxidoreductase, acting on paired donors, with incorporation or reduction of molecular oxygen, NADH or NADPH as one donor, and incorporation of one atom of oxygen / oxygen binding | chr4:15273471-15275310 REVERSE	2.95011		11.8.1	lipid metabolism.'exotics' (steroids, squalene etc).sphingolipids	1	0.14272747907232555
16.5.1.1.4.3	secondary metabolism.sulfur-containing.glucosinolates.synthesis.shared.UDP-glycosyltransferase	orange1.1g042896m.g	at1g24100	Symbols: UGT74B1 | UGT74B1 (UDP-glucosyl transferase 74B1); UDP-glycosyltransferase/ thiohydroximate beta-D-glucosyltransferase/ transferase, transferring glycosyl groups | chr1:8525435-8527087 REVERSE	1.56751		27.3.20	RNA.regulation of transcription.G2-like transcription factor family, GARP	2	0.14542427222391244
16.7	secondary metabolism.wax	orange1.1g041887m.g	at1g02190	CER1 protein, putative | chr1:415079-418010 FORWARD	-1.38116		2.2.1.3.1	major CHO metabolism.degradation.sucrose.invertases.neutral	1	0.14821709575348274
16.7	secondary metabolism.wax	orange1.1g006590m.g	at1g02205	Symbols: CER1 | CER1 (ECERIFERUM 1); octadecanal decarbonylase | chr1:418767-422438 FORWARD	1.02559		26.16	misc.myrosinases-lectin-jacalin	3	0.14885228905801662
16.8.1	secondary metabolism.flavonoids.anthocyanins	orange1.1g012489m.g	at2g39980	transferase family protein | chr2:16687673-16689956 REVERSE	-1.18938		29.5.11.4.2	protein.degradation.ubiquitin.E3.RING	22	0.14902477204489806
16.8.1.21	secondary metabolism.flavonoids.anthocyanins.anthocyanin 5-aromatic acyltransferase	orange1.1g011670m.g	at1g03940	transferase family protein | chr1:1009542-1011056 REVERSE	1.54949		17.6.1.1	hormone metabolism.gibberelin.synthesis-degradation.copalyl diphosphate synthase	1	0.15008237090879883
16.8.1.21	secondary metabolism.flavonoids.anthocyanins.anthocyanin 5-aromatic acyltransferase	orange1.1g038932m.g	at3g29590	Symbols: AT5MAT | AT5MAT; O-malonyltransferase/ transferase | chr3:11398917-11400266 REVERSE	1.13446		30.3	signalling.calcium	16	0.15328876577125872
16.8.3	secondary metabolism.flavonoids.dihydroflavonols	orange1.1g043290m.g	at2g29730	Symbols: UGT71D1 | UGT71D1 (UDP-GLUCOSYL TRANSFERASE 71D1); UDP-glycosyltransferase/ quercetin 3-O-glucosyltransferase/ transferase, transferring glycosyl groups | chr2:12703537-12705181 FORWARD	-1.74562		30.10	signalling.phosphorelay	1	0.1548238403397449
16.8.3	secondary metabolism.flavonoids.dihydroflavonols	orange1.1g046326m.g	at4g01070	Symbols: GT72B1, UGT72B1 | GT72B1; UDP-glucosyltransferase/ UDP-glycosyltransferase/ transferase, transferring glycosyl groups | chr4:461592-463449 REVERSE	2.00042		16.1.1	secondary metabolism.isoprenoids.non-mevalonate pathway	2	0.15674785989640028
16.8.3.3	secondary metabolism.flavonoids.dihydroflavonols.flavonoid 3''-monooxygenase	orange1.1g041507m.g	at4g12300	Symbols: CYP706A4 | CYP706A4; electron carrier/ heme binding / iron ion binding / monooxygenase/ oxygen binding | chr4:7307737-7309755 REVERSE	-5.10949		17.6.1.4	hormone metabolism.gibberelin.synthesis-degradation.ent-kaurenoic acid hydroxylase/oxygenase	1	0.15675196909982445
16.8.4	secondary metabolism.flavonoids.flavonols	orange1.1g018221m.g	at1g17020	Symbols: SRG1, ATSRG1 | SRG1 (SENESCENCE-RELATED GENE 1); oxidoreductase, acting on diphenols and related substances as donors, oxygen as acceptor / oxidoreductase, acting on paired donors, with incorporation or reduction of molecular oxygen, 2-oxoglutarate as one donor, and inc | chr1:5820206-5822013 FORWARD	1.30063		35.1.999	not assigned.no ontology.formerly annotated based on articles which have been retracted	1	0.15772283528768932
16.8.4	secondary metabolism.flavonoids.flavonols	orange1.1g040624m.g	at1g49390	oxidoreductase, 2OG-Fe(II) oxygenase family protein | chr1:18279600-18280978 FORWARD	3.00812		30.4	signalling.phosphinositides	1	0.1586982502095311
16.8.5.1	secondary metabolism.flavonoids.isoflavones.isoflavone reductase	orange1.1g045943m.g	at4g39230	isoflavone reductase, putative | chr4:18265885-18267829 REVERSE	1.2701		30.4.5	signalling.phosphinositides.inositol-1,3,4-trisphosphate 5/6-kinase	1	0.1586982502095311
16.99	secondary metabolism.unspecified	orange1.1g019931m.g	at5g04620	Symbols: ATBIOF | ATBIOF (BIOTIN F); 8-amino-7-oxononanoate synthase/ transaminase | chr5:1327213-1330091 FORWARD	-1.18183		27.3.3	RNA.regulation of transcription.AP2/EREBP, APETALA2/Ethylene-responsive element binding protein family	10	0.15879834270385706
17.1.1.1.10	hormone metabolism.abscisic acid.synthesis-degradation.synthesis.9-cis-epoxycarotenoid dioxygenase	orange1.1g007379m.g	at3g14440	Symbols: NCED3, ATNCED3, STO1, SIS7 | NCED3 (NINE-CIS-EPOXYCAROTENOID DIOXYGENASE 3); 9-cis-epoxycarotenoid dioxygenase | chr3:4831288-4833599 REVERSE	-1.61612		8.1	TCA / org transformation.TCA	2	0.1630072278128809
17.1.1.1.10	hormone metabolism.abscisic acid.synthesis-degradation.synthesis.9-cis-epoxycarotenoid dioxygenase	orange1.1g044599m.g	at4g19170	Symbols: NCED4 | NCED4 (NINE-CIS-EPOXYCAROTENOID DIOXYGENASE 4) | chr4:10481786-10483857 FORWARD	-3.60908		30.2.23	signalling.receptor kinases.RKF3 like	1	0.16364392449352816
17.1.3	hormone metabolism.abscisic acid.induced-regulated-responsive-activated	orange1.1g027849m.g	at2g22475	Symbols: GEM | GEM (GL2-EXPRESSION MODULATOR) | chr2:9541401-9545010 FORWARD	-1.72808		27.3.66	RNA.regulation of transcription.Psudo ARR transcription factor family	1	0.1656544018416568
17.1.3	hormone metabolism.abscisic acid.induced-regulated-responsive-activated	orange1.1g022974m.g	at5g13200	GRAM domain-containing protein / ABA-responsive protein-related | chr5:4207004-4208289 FORWARD	1.44556		10.2	cell wall.cellulose synthesis	3	0.16802194002388612
17.1.3	hormone metabolism.abscisic acid.induced-regulated-responsive-activated	orange1.1g032264m.g	at5g50720	Symbols: ATHVA22E, HVA22E | ATHVA22E | chr5:20633193-20634552 REVERSE	-2.02234		10.2.1	cell wall.cellulose synthesis.cellulose synthase	3	0.16802194002388612
17.2.1	hormone metabolism.auxin.synthesis-degradation	orange1.1g042896m.g	at1g24100	Symbols: UGT74B1 | UGT74B1 (UDP-glucosyl transferase 74B1); UDP-glycosyltransferase/ thiohydroximate beta-D-glucosyltransferase/ transferase, transferring glycosyl groups | chr1:8525435-8527087 REVERSE	1.56751		14.2	S-assimilation.APR	1	0.16870488282587792
17.2.1	hormone metabolism.auxin.synthesis-degradation	orange1.1g013332m.g	at1g51760	Symbols: IAR3, JR3 | IAR3 (IAA-ALANINE RESISTANT 3); IAA-Ala conjugate hydrolase/ metallopeptidase | chr1:19199419-19201642 FORWARD	1.34706		34.6	transport.sulphate	2	0.1694532653598353
17.2.2	hormone metabolism.auxin.signal transduction	orange1.1g006199m.g	at1g70940	Symbols: PIN3, ATPIN3 | PIN3 (PIN-FORMED 3); auxin:hydrogen symporter/ transporter | chr1:26743054-26746395 FORWARD	-1.76634		16.2.1.8	secondary metabolism.phenylpropanoids.lignin biosynthesis.F5H	1	0.17493199372688917
17.2.2	hormone metabolism.auxin.signal transduction	orange1.1g000934m.g	at2g02560	Symbols: CAND1, ATCAND1, ETA2, TIP120, HVE | CAND1 (CULLIN-ASSOCIATED AND NEDDYLATION DISSOCIATED); binding | chr2:689788-697596 FORWARD	-2.19946		16.2.1.1	secondary metabolism.phenylpropanoids.lignin biosynthesis.PAL	1	0.1781091555890113
17.2.2	hormone metabolism.auxin.signal transduction	orange1.1g009299m.g	at2g26170	Symbols: CYP711A1, MAX1 | CYP711A1; electron carrier/ heme binding / iron ion binding / monooxygenase/ oxygen binding | chr2:11140809-11143360 FORWARD	-1.22418		34.19	transport.Major Intrinsic Proteins	7	0.17880849522128028
17.2.3	hormone metabolism.auxin.induced-regulated-responsive-activated	orange1.1g001093m.g	at2g34680	Symbols: AIR9 | AIR9; protein binding | chr2:14616622-14629129 REVERSE	-1.05305		20.1.4	stress.biotic.kinases	1	0.18025099823224933
17.2.3	hormone metabolism.auxin.induced-regulated-responsive-activated	orange1.1g043356m.g	at2g37030	auxin-responsive family protein | chr2:15553732-15554106 FORWARD	-1.00025		10.8.2	cell wall.pectin*esterases.acetyl esterase	1	0.18132906835817283
17.2.3	hormone metabolism.auxin.induced-regulated-responsive-activated	orange1.1g007464m.g	at2g46370	Symbols: JAR1, FIN219 | JAR1 (JASMONATE RESISTANT 1); ATP binding / adenylyltransferase/ catalytic/ jasmonate-amino synthetase | chr2:19033790-19036659 FORWARD	1.19421		29.3	protein.targeting	7	0.18372160664377368
17.2.3	hormone metabolism.auxin.induced-regulated-responsive-activated	orange1.1g021436m.g	at3g25290	auxin-responsive family protein | chr3:9208937-9210599 FORWARD	-2.33624		3.8	minor CHO metabolism.galactose	2	0.18445918340531461
17.2.3	hormone metabolism.auxin.induced-regulated-responsive-activated	orange1.1g030768m.g	at3g60690	auxin-responsive family protein | chr3:22435121-22435949 FORWARD	1.36966		3.8.2	minor CHO metabolism.galactose.alpha-galactosidases	2	0.18445918340531461
17.2.3	hormone metabolism.auxin.induced-regulated-responsive-activated	orange1.1g039975m.g	at4g38840	auxin-responsive protein, putative | chr4:18124978-18125559 REVERSE	-2.79083		34.4	transport.nitrate	1	0.18679127856429628
17.2.3	hormone metabolism.auxin.induced-regulated-responsive-activated	orange1.1g036112m.g	at5g20820	auxin-responsive protein-related | chr5:7046751-7047396 REVERSE	1.50119		19.20	tetrapyrrole synthesis.ferrochelatase	1	0.18789815652668262
17.2.3	hormone metabolism.auxin.induced-regulated-responsive-activated	orange1.1g029186m.g	at5g50760	auxin-responsive family protein | chr5:20644661-20645469 FORWARD	1.3872		34.19.1	transport.Major Intrinsic Proteins.PIP	3	0.18963289472766923
17.2.3	hormone metabolism.auxin.induced-regulated-responsive-activated	orange1.1g034194m.g	at5g53590	auxin-responsive family protein | chr5:21771811-21772794 FORWARD	-1.89547		17.1.1	hormone metabolism.abscisic acid.synthesis-degradation	2	0.1899371408166145
17.3.1.1.1	hormone metabolism.brassinosteroid.synthesis-degradation.BRs.DET2	orange1.1g024678m.g	at5g16010	3-oxo-5-alpha-steroid 4-dehydrogenase family protein / steroid 5-alpha-reductase family protein | chr5:5227924-5229116 FORWARD	-1.22635		17.1.1.1	hormone metabolism.abscisic acid.synthesis-degradation.synthesis	2	0.1899371408166145
17.3.1.1.4	hormone metabolism.brassinosteroid.synthesis-degradation.BRs.BR6OX	orange1.1g046307m.g	at5g38970	Symbols: BR6OX1, ATBR6OX, CYP85A1, BR6OX | BR6OX1 (BRASSINOSTEROID-6-OXIDASE 1); monooxygenase/ oxygen binding | chr5:15594674-15597885 REVERSE	-1.32968		17.1.1.1.10	hormone metabolism.abscisic acid.synthesis-degradation.synthesis.9-cis-epoxycarotenoid dioxygenase	2	0.1899371408166145
17.3.1.1.99	hormone metabolism.brassinosteroid.synthesis-degradation.BRs.other	orange1.1g011403m.g	at4g36380	Symbols: ROT3 | ROT3 (ROTUNDIFOLIA 3); oxidoreductase, acting on paired donors, with incorporation or reduction of molecular oxygen, NADH or NADPH as one donor, and incorporation of one atom of oxygen / oxygen binding / steroid hydroxylase | chr4:17187528-17192317 REVERSE	-3.92335		2.2.2.1.2	major CHO metabolism.degradation.starch.starch cleavage.beta amylase	1	0.19237408687086474
17.3.2.1	hormone metabolism.brassinosteroid.signal transduction.BRI	orange1.1g001384m.g	at1g74360	leucine-rich repeat transmembrane protein kinase, putative | chr1:27954231-27958114 FORWARD	1.05125		34.9	transport.metabolite transporters at the mitochondrial membrane	1	0.19237408687086477
17.3.2.1	hormone metabolism.brassinosteroid.signal transduction.BRI	orange1.1g036815m.g	at2g01950	Symbols: VH1, BRL2 | BRL2 (BRI1-LIKE 2); ATP binding / protein serine/threonine kinase/ transmembrane receptor protein serine/threonine kinase | chr2:440636-444276 REVERSE	-2.80677		16.8.1.21	secondary metabolism.flavonoids.anthocyanins.anthocyanin 5-aromatic acyltransferase	2	0.198786023044089
17.3.2.1	hormone metabolism.brassinosteroid.signal transduction.BRI	orange1.1g016950m.g	at4g18710	Symbols: BIN2, DWF12, UCU1, ATSK21, SK21 | BIN2 (BRASSINOSTEROID-INSENSITIVE 2); glycogen synthase kinase 3/ kinase/ protein kinase | chr4:10296273-10299362 FORWARD	1.30095		28.1	DNA.synthesis/chromatin structure	9	0.20099922501727907
17.3.2.99	hormone metabolism.brassinosteroid.signal transduction.other	orange1.1g012068m.g	at4g30610	Symbols: BRS1, SCPL24 | BRS1 (BRI1 SUPPRESSOR 1); serine-type carboxypeptidase | chr4:14944129-14948605 FORWARD	-1.6529		29.4	protein.postranslational modification	30	0.2078353266954991
17.4.1	hormone metabolism.cytokinin.synthesis-degradation	orange1.1g020775m.g	at3g63110	Symbols: ATIPT3, IPT3 | ATIPT3 (ARABIDOPSIS THALIANA ISOPENTENYLTRANSFERASE 3); ATP binding / tRNA isopentenyltransferase/ transferase, transferring alkyl or aryl (other than methyl) groups | chr3:23318076-23319540 REVERSE	-5.25161		11.3	lipid metabolism.Phospholipid synthesis	2	0.2104792227102117
17.4.1	hormone metabolism.cytokinin.synthesis-degradation	orange1.1g008291m.g	at3g63440	Symbols: ATCKX6, CKX6, ATCKX7 | CKX6 (CYTOKININ OXIDASE/DEHYDROGENASE 6); cytokinin dehydrogenase | chr3:23424157-23426536 FORWARD	-2.02508		13.99	amino acid metabolism.misc	1	0.21106204038648302
17.4.1	hormone metabolism.cytokinin.synthesis-degradation	orange1.1g009956m.g	at5g21482	Symbols: CKX7, ATCKX5 | CKX7 (CYTOKININ OXIDASE 7); cytokinin dehydrogenase/ oxidoreductase | chr5:7226727-7230210 FORWARD	-1.84078		33.99	development.unspecified	39	0.21191692708969545
17.4.2	hormone metabolism.cytokinin.signal transduction	orange1.1g001044m.g	at2g17820	Symbols: ATHK1, AHK1 | ATHK1 (histidine kinase 1); histidine phosphotransfer kinase/ osmosensor/ protein histidine kinase | chr2:7742924-7748220 REVERSE	-1.82417		18.3	Co-factor and vitamine metabolism.riboflavin	1	0.21348732979392193
17.5.1	hormone metabolism.ethylene.synthesis-degradation	orange1.1g046101m.g	at3g12900	oxidoreductase, 2OG-Fe(II) oxygenase family protein | chr3:4104576-4106112 FORWARD	9.60713		18.3.1	Co-factor and vitamine metabolism.riboflavin.GTP cyclohydrolase II	1	0.21348732979392193
17.5.1	hormone metabolism.ethylene.synthesis-degradation	orange1.1g042664m.g	at5g54000	oxidoreductase, 2OG-Fe(II) oxygenase family protein | chr5:21917776-21919064 REVERSE	1.09711		13.1.3.4.11	amino acid metabolism.synthesis.aspartate family.methionine.S-adenosylmethionine synthetase	1	0.21963838643356448
17.5.1.2	hormone metabolism.ethylene.synthesis-degradation.1-aminocyclopropane-1-carboxylate oxidase	orange1.1g020953m.g	at1g05010	Symbols: EFE, ACO4, EAT1 | EFE (ETHYLENE-FORMING ENZYME); 1-aminocyclopropane-1-carboxylate oxidase | chr1:1431190-1432858 REVERSE	1.38851		34.19.99	transport.Major Intrinsic Proteins.unspecified	1	0.21963838643356448
17.5.2	hormone metabolism.ethylene.signal transduction	orange1.1g032263m.g	at2g44840	Symbols: ATERF13, EREBP, ERF13 | ERF13 (ETHYLENE-RESPONSIVE ELEMENT BINDING FACTOR 13); DNA binding / transcription factor | chr2:18495341-18496272 FORWARD	1.00825		13.1.6.5.1	amino acid metabolism.synthesis.aromatic aa.tryptophan.anthranilate synthase	1	0.22213409138982243
17.5.2	hormone metabolism.ethylene.signal transduction	orange1.1g028454m.g	at3g15210	Symbols: ATERF-4, ERF4, RAP2.5, ATERF4 | ERF4 (ETHYLENE RESPONSIVE ELEMENT BINDING FACTOR 4); DNA binding / protein binding / transcription factor/ transcription repressor | chr3:5121422-5122562 FORWARD	1.62219		23.3.1.1	nucleotide metabolism.salvage.phosphoribosyltransferases.aprt	1	0.22338953193457065
17.5.2	hormone metabolism.ethylene.signal transduction	orange1.1g028566m.g	at4g17500	Symbols: ATERF-1 | ATERF-1 (ETHYLENE RESPONSIVE ELEMENT BINDING FACTOR 1); DNA binding / transcription activator/ transcription factor | chr4:9759325-9760340 FORWARD	1.98941		23.4.1	nucleotide metabolism.phosphotransfer and pyrophosphatases.adenylate kinase	1	0.22338953193457067
17.5.2	hormone metabolism.ethylene.signal transduction	orange1.1g047779m.g	at4g31980	unknown protein | chr4:15464905-15469204 FORWARD	1.91969		27.3.29	RNA.regulation of transcription.TCP transcription factor family	2	0.23441952486455908
17.5.2	hormone metabolism.ethylene.signal transduction	orange1.1g042755m.g	at4g34410	Symbols: RRTF1 | RRTF1 ({REDOX RESPONSIVE TRANSCRIPTION FACTOR 1); DNA binding / transcription factor | chr4:16451876-16453260 FORWARD	1.52164		3.5	minor CHO metabolism.others	1	0.234917315508548
17.5.2	hormone metabolism.ethylene.signal transduction	orange1.1g026240m.g	at5g44210	Symbols: ERF9, ATERF9, ATERF-9 | ERF9 (ERF DOMAIN PROTEIN 9); DNA binding / transcription factor/ transcription repressor | chr5:17806472-17807534 FORWARD	1.198		2.2.1.5	major CHO metabolism.degradation.sucrose.Susy	2	0.23812409773667398
17.5.3	hormone metabolism.ethylene.induced-regulated-responsive-activated	orange1.1g030672m.g	at3g62550	universal stress protein (USP) family protein | chr3:23135984-23137173 FORWARD	-1.24338		27.2	RNA.transcription	1	0.2388519222186686
17.6.1	hormone metabolism.gibberelin.synthesis-degradation	orange1.1g018025m.g	at4g21200	Symbols: ATGA2OX8, GA2OX8 | GA2OX8 (GIBBERELLIN 2-OXIDASE 8); gibberellin 2-beta-dioxygenase | chr4:11302685-11306601 FORWARD	-4.28415		26.3.1	misc.gluco-, galacto- and mannosidases.alpha-galactosidase	2	0.24092952078596142
17.6.1.1	hormone metabolism.gibberelin.synthesis-degradation.copalyl diphosphate synthase	orange1.1g039084m.g	at4g02780	Symbols: GA1, ABC33, ATCPS1 | GA1 (GA REQUIRING 1); ent-copalyl diphosphate synthase/ magnesium ion binding | chr4:1237767-1244813 REVERSE	-3.63286		16.5.1.1.4.3	secondary metabolism.sulfur-containing.glucosinolates.synthesis.shared.UDP-glycosyltransferase	1	0.24150068960570747
17.6.1.4	hormone metabolism.gibberelin.synthesis-degradation.ent-kaurenoic acid hydroxylase/oxygenase	orange1.1g012524m.g	at1g05160	Symbols: CYP88A3, ATKAO1, KAO1 | CYP88A3 (CYTOCHROME P450 88 A3); ent-kaurenoate oxidase/ oxygen binding | chr1:1487378-1490947 REVERSE	-3.55185		29.5.4	protein.degradation.aspartate protease	4	0.24618161250503687
17.6.2	hormone metabolism.gibberelin.signal transduction	orange1.1g019235m.g	at3g63010	Symbols: ATGID1B, GID1B | GID1B (GA INSENSITIVE DWARF1B); hydrolase | chr3:23289425-23291486 FORWARD	-1.4383		27.3.39	RNA.regulation of transcription.AtSR Transcription Factor family	1	0.24821286323705372
17.6.2	hormone metabolism.gibberelin.signal transduction	orange1.1g038250m.g	at5g37490	U-box domain-containing protein | chr5:14887478-14889151 FORWARD	2.44627		35.1.1	not assigned.no ontology.ABC1 family protein	1	0.2523022629130163
17.6.3	hormone metabolism.gibberelin.induced-regulated-responsive-activated	orange1.1g034401m.g	at1g74670	gibberellin-responsive protein, putative | chr1:28053286-28054149 FORWARD	-4.5523		17.7	hormone metabolism.jasmonate	7	0.2527185655793054
17.7.1.2	hormone metabolism.jasmonate.synthesis-degradation.lipoxygenase	orange1.1g007688m.g	at1g17420	Symbols: LOX3 | LOX3; electron carrier/ iron ion binding / lipoxygenase/ metal ion binding / oxidoreductase, acting on single donors with incorporation of molecular oxygen, incorporation of two atoms of oxygen | chr1:5977411-5981480 FORWARD	2.92333		2.2.1.4	major CHO metabolism.degradation.sucrose.hexokinase	1	0.25367577477407793
17.7.1.2	hormone metabolism.jasmonate.synthesis-degradation.lipoxygenase	orange1.1g003050m.g	at3g22400	Symbols: LOX5 | LOX5; electron carrier/ iron ion binding / lipoxygenase/ metal ion binding / oxidoreductase, acting on single donors with incorporation of molecular oxygen, incorporation of two atoms of oxygen | chr3:7926879-7931351 FORWARD	-2.62374		15.1	metal handling.acquisition	1	0.2620261393290221
17.7.1.2	hormone metabolism.jasmonate.synthesis-degradation.lipoxygenase	orange1.1g002672m.g	at3g45140	Symbols: LOX2, ATLOX2 | LOX2 (LIPOXYGENASE 2); lipoxygenase | chr3:16525410-16529352 FORWARD	-2.60388		29.2.3	protein.synthesis.initiation	1	0.2620261393290222
17.7.1.5	hormone metabolism.jasmonate.synthesis-degradation.12-Oxo-PDA-reductase	orange1.1g017448m.g	at1g76680	Symbols: OPR1 | OPR1; 12-oxophytodienoate reductase | chr1:28776861-28778467 FORWARD	1.43146		16.8.1	secondary metabolism.flavonoids.anthocyanins	3	0.2633326382736463
17.7.1.5	hormone metabolism.jasmonate.synthesis-degradation.12-Oxo-PDA-reductase	orange1.1g017733m.g	at1g76690	Symbols: OPR2, ATOPR2 | OPR2 | chr1:28778890-28780483 FORWARD	5.81818		27.3.99	RNA.regulation of transcription.unclassified	15	0.2650103544197327
17.7.1.10	hormone metabolism.jasmonate.synthesis-degradation.jasmonate-O-methyltransferase	orange1.1g038593m.g	at1g19640	Symbols: JMT | JMT (JASMONIC ACID CARBOXYL METHYLTRANSFERASE); jasmonate O-methyltransferase | chr1:6788885-6791846 REVERSE	2.28514		13.1.5	amino acid metabolism.synthesis.serine-glycine-cysteine group	2	0.2672279013127287
17.7.2	hormone metabolism.jasmonate.signal transduction	orange1.1g017322m.g	at3g17860	Symbols: JAZ3, JAI3, TIFY6B | JAZ3 (JASMONATE-ZIM-DOMAIN PROTEIN 3) | chr3:6119767-6123019 FORWARD	-1.84865		13.2.6	amino acid metabolism.degradation.aromatic aa	1	0.2676974457478285
17.8.1	hormone metabolism.salicylic acid.synthesis-degradation	orange1.1g043411m.g	at5g38020	S-adenosyl-L-methionine:carboxyl methyltransferase family protein | chr5:15165652-15167729 REVERSE	3.02174		13.2.6.2	amino acid metabolism.degradation.aromatic aa.tyrosine	1	0.2676974457478285
18	Co-factor and vitamine metabolism	orange1.1g024420m.g	at2g23420	Symbols: NAPRT2 | NAPRT2 (NICOTINATE PHOSPHORIBOSYLTRANSFERASE 2); nicotinate phosphoribosyltransferase | chr2:9971701-9975192 FORWARD	1.15573		29.2.1	protein.synthesis.ribosomal protein	3	0.2690882971483255
18.3.1	Co-factor and vitamine metabolism.riboflavin.GTP cyclohydrolase II	orange1.1g008469m.g	at5g64300	Symbols: ATGCH, GCH, ATRIBA1, RFD1 | ATGCH; 3,4-dihydroxy-2-butanone-4-phosphate synthase/ GTP cyclohydrolase II | chr5:25718404-25721162 FORWARD	1.64231		4.1	glycolysis.cytosolic branch	1	0.2720059089700855
19.6	tetrapyrrole synthesis.uroporphyrinogen III synthase	orange1.1g022128m.g	at2g26540	Symbols: HEMD | HEMD; uroporphyrinogen-III synthase | chr2:11287365-11290360 REVERSE	1.00369		4.1.14	glycolysis.cytosolic branch.pyruvate kinase (PK)	1	0.2720059089700855
19.2	tetrapyrrole synthesis.ferrochelatase	orange1.1g011874m.g	at5g26030	Symbols: FC1, FC-I, ATFC-I | FC1 (ferrochelatase 1); ferrochelatase | chr5:9096460-9099178 FORWARD	1.76517		35.1.5	not assigned.no ontology.pentatricopeptide (PPR) repeat-containing protein	3	0.2808571370252808
20.1	stress.biotic	orange1.1g034826m.g	at1g19610	Symbols: LCR78, PDF1.4 | PDF1.4 | chr1:6781483-6782039 REVERSE	3.18462		30.9	signalling.lipids	1	0.28224281366695403
20.1	stress.biotic	orange1.1g003146m.g	at1g20780	Symbols: PUB44, ATPUB44, SAUL1 | SAUL1 (SENESCENCE-ASSOCIATED E3 UBIQUITIN LIGASE 1); ubiquitin-protein ligase | chr1:7217128-7220784 FORWARD	1.13239		11.9.2	lipid metabolism.lipid degradation.lipases	3	0.2929706411345059
20.1	stress.biotic	orange1.1g029442m.g	at1g22900	FUNCTIONS IN: molecular_function unknown; INVOLVED IN: defense response; LOCATED IN: endomembrane system; EXPRESSED IN: stamen; EXPRESSED DURING: 4 anthesis; CONTAINS InterPro DOMAIN/s: Plant disease resistance response protein (InterPro:IPR004265); BEST Arabidopsis thaliana protein match is: disease resistance-responsive family protein (TAIR:AT5G42500.1); Has 560 Blast hits to 559 proteins in 35…	-1.08589		10.8	cell wall.pectin*esterases	7	0.2938510027817583
20.1	stress.biotic	orange1.1g017924m.g	at1g33970	avirulence-responsive protein, putative / avirulence induced gene protein, putative / AIG protein, putative | chr1:12349463-12351203 REVERSE	-2.81973		26.13	misc.acid and other phosphatases	3	0.2991570239717659
20.1	stress.biotic	orange1.1g036780m.g	at2g15220	secretory protein, putative | chr2:6608659-6609506 FORWARD	1.73829		16.1.3	secondary metabolism.isoprenoids.tocopherol biosynthesis	1	0.3003927593114035
20.1	stress.biotic	orange1.1g032285m.g	at3g04720	Symbols: PR4, HEL, PR-4 | PR4 (PATHOGENESIS-RELATED 4); chitin binding | chr3:1285524-1286562 REVERSE	2.0518		16.1.3.2	secondary metabolism.isoprenoids.tocopherol biosynthesis.homogentisate phytyltransferase	1	0.3003927593114035
20.1	stress.biotic	orange1.1g026928m.g	at3g54420	Symbols: ATEP3, ATCHITIV, CHIV | ATEP3; chitinase | chr3:20145910-20147063 FORWARD	3.05382		26.28	misc.GDSL-motif lipase	3	0.3027309609425478
20.1	stress.biotic	orange1.1g037639m.g	at4g19810	glycosyl hydrolase family 18 protein | chr4:10763934-10765753 REVERSE	1.85691		24.2	Biodegradation of Xenobiotics.lactoylglutathione lyase	2	0.30416334102173037
20.1	stress.biotic	orange1.1g043832m.g	at4g33300	Symbols: ADR1-L1 | ADR1-L1 (ADR1-like 1); ATP binding / protein binding | chr4:16051051-16056526 REVERSE	1.52388		28.99	DNA.unspecified	1	0.3081799397424605
20.1	stress.biotic	orange1.1g043403m.g	at4g33720	pathogenesis-related protein, putative | chr4:16182752-16183533 FORWARD	2.42922		29.2	protein.synthesis	5	0.3098655815855407
20.1	stress.biotic	orange1.1g018813m.g	at4g38660	thaumatin, putative | chr4:18066177-18068205 REVERSE	-3.9983		29.4.1.57	protein.postranslational modification.kinase.receptor like cytoplasmatic kinase VII	3	0.3117895596231457
20.1	stress.biotic	orange1.1g036972m.g	at5g17540	transferase family protein | chr5:5781987-5783706 REVERSE	2.99763		26.9	misc.glutathione S transferases	4	0.31301479291968604
20.1.4	stress.biotic.kinases	orange1.1g026163m.g	at3g05660	Symbols: AtRLP33 | AtRLP33 (Receptor Like Protein 33); kinase/ protein binding | chr3:1648843-1652001 REVERSE	1.81777		35.1	not assigned.no ontology	65	0.31323559989387273
20.1.7	stress.biotic.PR-proteins	orange1.1g044398m.g	at1g55210	disease resistance response | chr1:20597869-20598708 REVERSE	-3.45393		21.2	redox.ascorbate and glutathione	6	0.3144157652909816
20.1.7	stress.biotic.PR-proteins	orange1.1g029746m.g	at1g58170	disease resistance-responsive protein-related / dirigent protein-related | chr1:21536128-21536836 FORWARD	-1.99595		17.5.1.2	hormone metabolism.ethylene.synthesis-degradation.1-aminocyclopropane-1-carboxylate oxidase	1	0.3145049993907083
20.1.7	stress.biotic.PR-proteins	orange1.1g038284m.g	at1g64160	disease resistance-responsive family protein / dirigent family protein | chr1:23814010-23814839 FORWARD	-2.41415		16.1.4	secondary metabolism.isoprenoids.carotenoids	1	0.31930441527705
20.1.7	stress.biotic.PR-proteins	orange1.1g043908m.g	at2g17050	disease resistance protein (TIR-NBS-LRR class), putative | chr2:7410835-7415610 REVERSE	-1.23114		16.1.4.8	secondary metabolism.isoprenoids.carotenoids.carotenoid isomerase	1	0.31930441527705
20.1.7	stress.biotic.PR-proteins	orange1.1g043227m.g	at2g21100	disease resistance-responsive protein-related / dirigent protein-related | chr2:9048131-9049404 REVERSE	-2.06267		29.5.11	protein.degradation.ubiquitin	35	0.3216750665448673
20.1.7	stress.biotic.PR-proteins	orange1.1g027602m.g	at2g34930	disease resistance family protein | chr2:14737066-14739904 REVERSE	-1.03864		30.2.12	signalling.receptor kinases.leucine rich repeat XII	3	0.32289337871918633
20.1.7	stress.biotic.PR-proteins	orange1.1g045633m.g	at3g14460	disease resistance protein (NBS-LRR class), putative | chr3:4851990-4856264 REVERSE	-1.8764		35.1.20	not assigned.no ontology.formin homology 2 domain-containing protein	1	0.3241515081826917
20.1.7	stress.biotic.PR-proteins	orange1.1g003773m.g	at3g14470	disease resistance protein (NBS-LRR class), putative | chr3:4857940-4861247 FORWARD	-2.03348		26.18	misc.invertase/pectin methylesterase inhibitor family protein	3	0.32570913893880343
20.1.7	stress.biotic.PR-proteins	orange1.1g046857m.g	at3g44630	disease resistance protein RPP1-WsB-like (TIR-NBS-LRR class), putative | chr3:16195984-16200595 FORWARD	-1.61598		11.9.2.2	lipid metabolism.lipid degradation.lipases.acylglycerol lipase	1	0.33564673588927185
20.1.7	stress.biotic.PR-proteins	orange1.1g003484m.g	at4g04220	Symbols: AtRLP46 | AtRLP46 (Receptor Like Protein 46); kinase/ protein binding | chr4:2033427-2035946 FORWARD	-3.75629		26.24	misc.GCN5-related N-acetyltransferase	1	0.33731008100120774
20.1.7	stress.biotic.PR-proteins	orange1.1g001919m.g	at4g23440	nucleoside-triphosphatase/ nucleotide binding / transmembrane receptor | chr4:12237765-12240826 FORWARD	-3.74959		16.1	secondary metabolism.isoprenoids	6	0.3411777264945557
20.1.7	stress.biotic.PR-proteins	orange1.1g040332m.g	at4g27190	disease resistance protein (NBS-LRR class), putative | chr4:13620977-13623934 REVERSE	-2.42587		17.1	hormone metabolism.abscisic acid	5	0.3549282640956534
20.1.7	stress.biotic.PR-proteins	orange1.1g009411m.g	at4g27220	disease resistance protein (NBS-LRR class), putative | chr4:13633953-13636712 REVERSE	-2.19379		29.3.1	protein.targeting.nucleus	1	0.35768223138733135
20.1.7	stress.biotic.PR-proteins	orange1.1g037332m.g	at5g17680	disease resistance protein (TIR-NBS-LRR class), putative | chr5:5822999-5827153 FORWARD	1.55996		35.1.40	not assigned.no ontology.glycine rich proteins	3	0.3587321151748756
20.1.7	stress.biotic.PR-proteins	orange1.1g044801m.g	at5g24090	acidic endochitinase (CHIB1) | chr5:8143699-8145252 REVERSE	2.47235		17.6.2	hormone metabolism.gibberelin.signal transduction	2	0.3613191975873009
20.1.7	stress.biotic.PR-proteins	orange1.1g002458m.g	at5g36930	disease resistance protein (TIR-NBS-LRR class), putative | chr5:14567622-14572630 REVERSE	-4.07083		27.1.19	RNA.processing.ribonucleases	1	0.3663945329888021
20.1.7	stress.biotic.PR-proteins	orange1.1g041248m.g	at5g63020	disease resistance protein (CC-NBS-LRR class), putative | chr5:25283063-25286002 REVERSE	-1.41867		27.3.36	RNA.regulation of transcription.Argonaute	1	0.3770223815924278
20.2	stress.abiotic	orange1.1g014395m.g	at1g49670	Symbols: NQR | NQR; binding / catalytic/ oxidoreductase/ zinc ion binding | chr1:18381258-18386108 REVERSE	1.04403		23.4.99	nucleotide metabolism.phosphotransfer and pyrophosphatases.misc	1	0.37881199429898116
20.2	stress.abiotic	orange1.1g025038m.g	at2g45130	Symbols: ATSPX3, SPX3 | SPX3 (SPX DOMAIN GENE 3) | chr2:18606410-18607853 FORWARD	-1.57103		23.2	nucleotide metabolism.degradation	2	0.3800824007742676
20.2	stress.abiotic	orange1.1g023970m.g	at3g01420	Symbols: ALPHA-DOX1, DOX1, DIOX1 | DOX1; lipoxygenase | chr3:159466-162837 REVERSE	6.19178		26.11	misc.alcohol dehydrogenases	1	0.3806068256898705
20.2	stress.abiotic	orange1.1g027335m.g	at4g11650	Symbols: ATOSM34 | ATOSM34 (osmotin 34) | chr4:7024856-7026146 REVERSE	1.46593		26.1	misc.misc2	2	0.38262864439555155
20.2.1	stress.abiotic.heat	orange1.1g031640m.g	at1g07400	17.8 kDa class I heat shock protein (HSP17.8-CI) | chr1:2274943-2275758 FORWARD	-2.76196		17.3.1	hormone metabolism.brassinosteroid.synthesis-degradation	3	0.38535578288629774
20.2.1	stress.abiotic.heat	orange1.1g016091m.g	at2g26150	Symbols: ATHSFA2, HSFA2 | ATHSFA2; DNA binding / transcription factor | chr2:11135682-11137396 FORWARD	-1.35365		17.3.1.1	hormone metabolism.brassinosteroid.synthesis-degradation.BRs	3	0.38535578288629774
20.2.1	stress.abiotic.heat	orange1.1g021718m.g	at2g27140	heat shock family protein | chr2:11598379-11599322 REVERSE	-2.83078		13.1.5.1	amino acid metabolism.synthesis.serine-glycine-cysteine group.serine	1	0.3878382464513567
20.2.1	stress.abiotic.heat	orange1.1g003713m.g	at3g07770	ATP binding | chr3:2479548-2484194 FORWARD	-1.05946		13.1.5.1.1	amino acid metabolism.synthesis.serine-glycine-cysteine group.serine.phosphoglycerate dehydrogenase	1	0.3878382464513567
20.2.1	stress.abiotic.heat	orange1.1g019573m.g	at3g08910	DNAJ heat shock protein, putative | chr3:2710154-2711895 REVERSE	3.75119		34.12	transport.metal	4	0.3908048575368246
20.2.1	stress.abiotic.heat	orange1.1g014219m.g	at3g12580	Symbols: HSP70 | HSP70 (heat shock protein 70); ATP binding | chr3:3991261-3993792 REVERSE	-1.33128		16.2.1.6	secondary metabolism.phenylpropanoids.lignin biosynthesis.CCoAOMT	2	0.3929177604402321
20.2.1	stress.abiotic.heat	orange1.1g003769m.g	at3g52490	heat shock protein-related | chr3:19455699-19458919 REVERSE	-2.2266		16.8.5	secondary metabolism.flavonoids.isoflavones	1	0.3969943665732656
20.2.1	stress.abiotic.heat	orange1.1g027900m.g	at4g27670	Symbols: HSP21 | HSP21 (HEAT SHOCK PROTEIN 21) | chr4:13818870-13819971 REVERSE	1.02255		16.8.5.1	secondary metabolism.flavonoids.isoflavones.isoflavone reductase	1	0.3969943665732656
20.2.1	stress.abiotic.heat	orange1.1g044098m.g	at5g51440	23.5 kDa mitochondrial small heat shock protein (HSP23.5-M) | chr5:20891163-20892211 FORWARD	1.07559		27.3.6	RNA.regulation of transcription.bHLH,Basic Helix-Loop-Helix family	13	0.3983906321480071
20.2.2	stress.abiotic.cold	orange1.1g048664m.g	at1g05260	Symbols: RCI3, RCI3A | RCI3 (RARE COLD INDUCIBLE GENE 3); peroxidase | chr1:1529767-1531439 FORWARD	-4.6896		27.3.12	RNA.regulation of transcription.C3H zinc finger family	1	0.3988411169562043
20.2.3	stress.abiotic.drought/salt	orange1.1g040696m.g	at1g32090	early-responsive to dehydration protein-related / ERD protein-related | chr1:11540025-11544131 REVERSE	-2.08198		30.2.25	signalling.receptor kinases.wall associated kinase	2	0.39943277818765927
20.2.3	stress.abiotic.drought/salt	orange1.1g005216m.g	at1g69450	LOCATED IN: endomembrane system, membrane; EXPRESSED IN: 23 plant structures; EXPRESSED DURING: 13 growth stages; CONTAINS InterPro DOMAIN/s: Protein of unknown function DUF221 (InterPro:IPR003864); BEST Arabidopsis thaliana protein match is: HYP1 (HYPOTHETICAL PROTEIN 1) (TAIR:AT3G01100.1); Has 911 Blast hits to 825 proteins in 137 species: Archae - 0; Bacteria - 0; Metazoa - 152; Fungi - 442; P…	-1.17414		2.2	major CHO metabolism.degradation	9	0.40012265420442844
20.2.3	stress.abiotic.drought/salt	orange1.1g005981m.g	at2g39750	dehydration-responsive family protein | chr2:16578824-16582404 REVERSE	-1.24929		29.2.1.2	protein.synthesis.ribosomal protein.eukaryotic	2	0.40074353794107065
20.2.3	stress.abiotic.drought/salt	orange1.1g035460m.g	at3g05890	Symbols: RCI2B | RCI2B (RARE-COLD-INDUCIBLE 2B) | chr3:1757631-1758492 REVERSE	1.06292		29.2.1.2.2	protein.synthesis.ribosomal protein.eukaryotic.60S subunit	2	0.40074353794107065
20.2.3	stress.abiotic.drought/salt	orange1.1g007645m.g	at4g00740	dehydration-responsive protein-related | chr4:307431-310482 REVERSE	1.62716		29.5.11.4	protein.degradation.ubiquitin.E3	32	0.4024889715021214
20.2.3	stress.abiotic.drought/salt	orange1.1g006633m.g	at4g00750	dehydration-responsive family protein | chr4:314353-317675 FORWARD	2.02609		29.4.1.59	protein.postranslational modification.kinase.receptor like cytoplasmatic kinase IX	1	0.40255009869892233
20.2.3	stress.abiotic.drought/salt	orange1.1g038698m.g	at4g18030	dehydration-responsive family protein | chr4:10012361-10015815 REVERSE	-1.05044		8.2	TCA / org transformation.other organic acid transformatons	4	0.41124095820796436
20.2.3	stress.abiotic.drought/salt	orange1.1g007165m.g	at5g14430	dehydration-responsive protein-related | chr5:4652980-4655973 FORWARD	-4.88198		2.2.1	major CHO metabolism.degradation.sucrose	6	0.4134726625870241
20.2.4	stress.abiotic.touch/wounding	orange1.1g041268m.g	at3g10985	Symbols: SAG20, WI12, ATWI-12 | SAG20 (SENESCENCE ASSOCIATED GENE 20) | chr3:3442528-3443445 FORWARD	1.20156		16.2.1.10	secondary metabolism.phenylpropanoids.lignin biosynthesis.CAD	1	0.41380045069785204
20.2.4	stress.abiotic.touch/wounding	orange1.1g040550m.g	at4g10270	wound-responsive family protein | chr4:6374734-6375210 FORWARD	-1.72959		16.2.1.7	secondary metabolism.phenylpropanoids.lignin biosynthesis.CCR1	1	0.4138004506978521
20.2.5	stress.abiotic.light	orange1.1g013084m.g	at5g63860	Symbols: UVR8 | UVR8 (UVB-RESISTANCE 8); chromatin binding / guanyl-nucleotide exchange factor | chr5:25554508-25558752 REVERSE	-1.12004		34.1	transport.p- and v-ATPases	3	0.41643539431991505
20.2.99	stress.abiotic.unspecified	orange1.1g031458m.g	at4g08685	Symbols: SAH7 | SAH7 | chr4:5550429-5551370 FORWARD	-1.07527		34.99	transport.misc	9	0.42217508674909576
21.2	redox.ascorbate and glutathione	orange1.1g038785m.g	at3g19000	oxidoreductase, 2OG-Fe(II) oxygenase family protein | chr3:6553529-6555147 REVERSE	2.68547		30.2.18	signalling.receptor kinases.extensin	2	0.4247763045320074
21.2	redox.ascorbate and glutathione	orange1.1g012545m.g	at3g52880	Symbols: ATMDAR1 | monodehydroascorbate reductase, putative | chr3:19601213-19604454 REVERSE	1.82747		34.3	transport.amino acids	3	0.4263735655713474
21.2.1	redox.ascorbate and glutathione.ascorbate	orange1.1g011700m.g	at3g27820	Symbols: ATMDAR4, MDAR4 | MDAR4 (MONODEHYDROASCORBATE REDUCTASE 4); monodehydroascorbate reductase (NADH) | chr3:10315114-10318056 FORWARD	3.59674		11.1.8	lipid metabolism.FA synthesis and FA elongation.acyl coa ligase	2	0.4274976296410937
21.2.1	redox.ascorbate and glutathione.ascorbate	orange1.1g008038m.g	at5g21105	L-ascorbate oxidase/ copper ion binding / oxidoreductase | chr5:7172687-7177841 FORWARD	-3.1611		34.14	transport.unspecified cations	2	0.42886209128695085
21.2.1.2	redox.ascorbate and glutathione.ascorbate.GDP-L-galactose-hexose-1-phosphate guanyltransferase	orange1.1g012827m.g	at4g26850	Symbols: VTC2 | VTC2 (vitamin c defective 2); GDP-D-glucose phosphorylase/ GDP-galactose:glucose-1-phosphate guanyltransferase/ GDP-galactose:mannose-1-phosphate guanyltransferase/ GDP-galactose:myoinositol-1-phosphate guanyltransferase/ galactose-1-phosphate guanylyltra | chr4:13499010-13501648 REVERSE	-1.33756		7.3	OPP.electron transfer	1	0.42908687454266703
21.2.1.3	redox.ascorbate and glutathione.ascorbate.L-galactose-1-phosphate phosphatase	orange1.1g021904m.g	at3g02870	Symbols: VTC4 | VTC4; 3'(2'),5'-bisphosphate nucleotidase/ L-galactose-1-phosphate phosphatase/ inositol or phosphatidylinositol phosphatase/ inositol-1(or 4)-monophosphatase | chr3:627512-629845 REVERSE	-1.95163		29.5.7	protein.degradation.metalloprotease	1	0.43295915629088055
21.4	redox.glutaredoxins	orange1.1g017790m.g	at2g41330	glutaredoxin family protein | chr2:17226948-17228378 FORWARD	-5.87651		34.2	transport.sugars	1	0.43685158266472635
21.6	redox.dismutases and catalases	orange1.1g031611m.g	at1g08830	Symbols: CSD1 | CSD1 (COPPER/ZINC SUPEROXIDE DISMUTASE 1); superoxide dismutase | chr1:2827061-2829315 FORWARD	3.31294		17.2.2	hormone metabolism.auxin.signal transduction	3	0.43757656603794265
23.2	nucleotide metabolism.degradation	orange1.1g010547m.g	at4g04955	Symbols: ATALN | ATALN (Arabidopsis allantoinase); allantoinase/ hydrolase | chr4:2522034-2525280 REVERSE	-1.23876		29.2.4	protein.synthesis.elongation	1	0.44272784730250003
23.2	nucleotide metabolism.degradation	orange1.1g011984m.g	at5g54390	Symbols: AHL, ATAHL | AHL (ARABIDOPSIS HAL2-LIKE); 3'(2'),5'-bisphosphate nucleotidase/ inositol or phosphatidylinositol phosphatase | chr5:22085998-22088017 FORWARD	-3.07871		15.2	metal handling.binding, chelation and storage	2	0.44403744953085167
23.3	nucleotide metabolism.salvage	orange1.1g006585m.g	at1g75210	5' nucleotidase family protein | chr1:28223869-28228975 FORWARD	1.86639		12.2	N-metabolism.ammonia metabolism	2	0.4468291764195569
23.3.1	nucleotide metabolism.salvage.phosphoribosyltransferases	orange1.1g024420m.g	at2g23420	Symbols: NAPRT2 | NAPRT2 (NICOTINATE PHOSPHORIBOSYLTRANSFERASE 2); nicotinate phosphoribosyltransferase | chr2:9971701-9975192 FORWARD	1.15573		26.21	misc.protease inhibitor/seed storage/lipid transfer protein (LTP) family protein	5	0.4496079686083861
23.3.1.1	nucleotide metabolism.salvage.phosphoribosyltransferases.aprt	orange1.1g028297m.g	at5g11160	Symbols: APT5 | APT5 (Adenine phosphoribosyltransferase 5); adenine phosphoribosyltransferase | chr5:3550520-3552207 FORWARD	-2.90148		29.7	protein.glycosylation	2	0.4538520087589055
23.4.1	nucleotide metabolism.phosphotransfer and pyrophosphatases.adenylate kinase	orange1.1g022042m.g	at5g47840	Symbols: AMK2 | AMK2 (Adenosine monophosphate kinase); ATP binding / adenylate kinase/ nucleobase, nucleoside, nucleotide kinase/ nucleotide kinase/ phosphotransferase, phosphate group as acceptor | chr5:19375441-19378339 FORWARD	1.62353		12.3	N-metabolism.N-degradation	1	0.45461495799889584
23.4.99	nucleotide metabolism.phosphotransfer and pyrophosphatases.misc	orange1.1g042800m.g	at4g29680	type I phosphodiesterase/nucleotide pyrophosphatase family protein | chr4:14537781-14539594 REVERSE	1.29225		12.3.1	N-metabolism.N-degradation.glutamate dehydrogenase	1	0.45461495799889584
24.2	Biodegradation of Xenobiotics.lactoylglutathione lyase	orange1.1g030972m.g	at1g15380	lactoylglutathione lyase family protein / glyoxalase I family protein | chr1:5290745-5292535 FORWARD	1.12482		28.2	DNA.repair	3	0.4558491063905405
24.2	Biodegradation of Xenobiotics.lactoylglutathione lyase	orange1.1g029305m.g	at1g80160	lactoylglutathione lyase family protein / glyoxalase I family protein | chr1:30151003-30152190 FORWARD	1.24055		35.1.3	not assigned.no ontology.armadillo/beta-catenin repeat family protein	1	0.45661348185067085
26.1	misc.misc2	orange1.1g021282m.g	at3g51000	epoxide hydrolase, putative | chr3:18945025-18946621 REVERSE	-1.11458		30.6	signalling.MAP kinases	3	0.4604834203647159
26.1	misc.misc2	orange1.1g020013m.g	at5g64250	2-nitropropane dioxygenase family / NPD family | chr5:25697354-25699212 REVERSE	1.4078		10.8.99	cell wall.pectin*esterases.misc	1	0.4626385849435609
26.2	misc.UDP glucosyl and glucoronyl transferases	orange1.1g042515m.g	at1g13250	Symbols: GATL3 | GATL3 (Galacturonosyltransferase-like 3); polygalacturonate 4-alpha-galacturonosyltransferase/ transferase, transferring glycosyl groups / transferase, transferring hexosyl groups | chr1:4528623-4530063 REVERSE	-1.77913		30.2.2	signalling.receptor kinases.leucine rich repeat II	3	0.46631318895797735
26.2	misc.UDP glucosyl and glucoronyl transferases	orange1.1g045999m.g	at2g22900	galactosyl transferase GMA12/MNN10 family protein | chr2:9744225-9746292 REVERSE	-1.16096		29.2.1.1	protein.synthesis.ribosomal protein.prokaryotic	1	0.4687077747275641
26.2	misc.UDP glucosyl and glucoronyl transferases	orange1.1g010988m.g	at2g36760	Symbols: UGT73C2 | UGT73C2 (UDP-glucosyl transferase 73C2); UDP-glycosyltransferase/ transferase, transferring glycosyl groups / transferase, transferring hexosyl groups | chr2:15413042-15414594 REVERSE	1.50187		29.2.1.1.1	protein.synthesis.ribosomal protein.prokaryotic.chloroplast	1	0.4687077747275641
26.2	misc.UDP glucosyl and glucoronyl transferases	orange1.1g043556m.g	at3g02100	UDP-glucoronosyl/UDP-glucosyl transferase family protein | chr3:368840-370484 REVERSE	-1.39331		29.2.1.1.1.1	protein.synthesis.ribosomal protein.prokaryotic.chloroplast.30S subunit	1	0.4687077747275641
26.2	misc.UDP glucosyl and glucoronyl transferases	orange1.1g036436m.g	at3g16520	Symbols: UGT88A1 | UDP-glucoronosyl/UDP-glucosyl transferase family protein | chr3:5619128-5620873 REVERSE	-1.53451		29.2.1.1.1.1.530	protein.synthesis.ribosomal protein.prokaryotic.chloroplast.30S subunit.S30A	1	0.4687077747275641
26.2	misc.UDP glucosyl and glucoronyl transferases	orange1.1g045731m.g	at4g13990	exostosin family protein | chr4:8084395-8086095 FORWARD	2.7855		35.1.21	not assigned.no ontology.epsin N-terminal homology (ENTH) domain-containing protein	1	0.47277825617442604
26.2	misc.UDP glucosyl and glucoronyl transferases	orange1.1g005968m.g	at4g19900	glycosyl transferase-related | chr4:10786948-10791433 REVERSE	-2.10141		27.3	RNA.regulation of transcription	116	0.47457604075723125
26.2	misc.UDP glucosyl and glucoronyl transferases	orange1.1g041611m.g	at5g03490	UDP-glucoronosyl/UDP-glucosyl transferase family protein | chr5:871460-873057 FORWARD	-1.00479		9.8	mitochondrial electron transport / ATP synthesis.uncoupling protein	1	0.4748207715063819
26.2	misc.UDP glucosyl and glucoronyl transferases	orange1.1g045656m.g	at5g04500	glycosyltransferase family protein 47 | chr5:1283468-1286359 FORWARD	1.11516		33.3	development.squamosa promoter binding like (SPL)	1	0.47482077150638197
26.2	misc.UDP glucosyl and glucoronyl transferases	orange1.1g005796m.g	at5g19670	exostosin family protein | chr5:6646719-6649498 FORWARD	-1.9764		33.2	development.late embryogenesis abundant	1	0.47892029695453875
26.2	misc.UDP glucosyl and glucoronyl transferases	orange1.1g011355m.g	at5g59070	glycosyl transferase family 1 protein | chr5:23845198-23847393 FORWARD	-3.07515		13.1.5.3	amino acid metabolism.synthesis.serine-glycine-cysteine group.cysteine	1	0.4809772849023757
26.3	misc.gluco-, galacto- and mannosidases	orange1.1g012181m.g	at1g02850	Symbols: BGLU11 | BGLU11 (BETA GLUCOSIDASE 11); catalytic/ cation binding / hydrolase, hydrolyzing O-glycosyl compounds | chr1:630505-633259 FORWARD	1.46637		13.1.5.3.1	amino acid metabolism.synthesis.serine-glycine-cysteine group.cysteine.OASTL	1	0.4809772849023757
26.3	misc.gluco-, galacto- and mannosidases	orange1.1g009642m.g	at2g44480	Symbols: BGLU17 | BGLU17 (BETA GLUCOSIDASE 17); catalytic/ cation binding / hydrolase, hydrolyzing O-glycosyl compounds | chr2:18359734-18363088 FORWARD	-2.32208		3.4	minor CHO metabolism.myo-inositol	1	0.4830390746676879
26.3	misc.gluco-, galacto- and mannosidases	orange1.1g011391m.g	at5g20870	glycosyl hydrolase family 17 protein | chr5:7079975-7081769 REVERSE	-2.50431		3.4.5	minor CHO metabolism.myo-inositol.inositol phosphatase	1	0.4830390746676879
26.3.1	misc.gluco-, galacto- and mannosidases.alpha-galactosidase	orange1.1g040705m.g	at3g45940	alpha-xylosidase, putative | chr3:16886226-16889171 REVERSE	1.23469		21.2.1.3	redox.ascorbate and glutathione.ascorbate.L-galactose-1-phosphate phosphatase	1	0.4830390746676879
26.3.1	misc.gluco-, galacto- and mannosidases.alpha-galactosidase	orange1.1g038998m.g	at5g11720	alpha-glucosidase 1 (AGLU1) | chr5:3776814-3780146 FORWARD	1.27781		29.5.11.4.3	protein.degradation.ubiquitin.E3.SCF	9	0.48758387238241585
26.3.2	misc.gluco-, galacto- and mannosidases.beta-galactosidase	orange1.1g037925m.g	at2g28470	Symbols: BGAL8 | BGAL8 (beta-galactosidase 8); beta-galactosidase/ catalytic/ cation binding / sugar binding | chr2:12168840-12173570 REVERSE	-3.48442		29.5.11.4.3.2	protein.degradation.ubiquitin.E3.SCF.FBOX	9	0.48758387238241585
26.3.2	misc.gluco-, galacto- and mannosidases.beta-galactosidase	orange1.1g004219m.g	at4g26140	Symbols: BGAL12 | BGAL12 (beta-galactosidase 12); beta-galactosidase/ catalytic/ cation binding | chr4:13243076-13247926 REVERSE	-1.61671		17.2	hormone metabolism.auxin	14	0.4926871449012329
26.3.2	misc.gluco-, galacto- and mannosidases.beta-galactosidase	orange1.1g003044m.g	at4g36360	Symbols: BGAL3 | BGAL3 (beta-galactosidase 3); beta-galactosidase/ catalytic/ cation binding / sugar binding | chr4:17176342-17181261 REVERSE	-2.28907		11.1.10	lipid metabolism.FA synthesis and FA elongation.beta ketoacyl CoA synthase	2	0.49727152420811827
26.3.2	misc.gluco-, galacto- and mannosidases.beta-galactosidase	orange1.1g046146m.g	at5g63810	Symbols: BGAL10 | BGAL10 (beta-galactosidase 10); beta-galactosidase/ catalytic/ cation binding | chr5:25537074-25541529 FORWARD	-3.48225		29.5.11.20	protein.degradation.ubiquitin.proteasom	2	0.5077120204912997
26.3.3	misc.gluco-, galacto- and mannosidases.alpha-mannosidase	orange1.1g001813m.g	at5g13980	glycosyl hydrolase family 38 protein | chr5:4508496-4514425 FORWARD	-1.27056		11.9	lipid metabolism.lipid degradation	7	0.509462402985013
26.3.4	misc.gluco-, galacto- and mannosidases.endoglucanase	orange1.1g010632m.g	at1g02800	Symbols: ATCEL2, CEL2 | ATCEL2; cellulase/ hydrolase, hydrolyzing O-glycosyl compounds | chr1:613216-616191 REVERSE	-2.36457		26.12	misc.peroxidases	3	0.5107020088549916
26.3.4	misc.gluco-, galacto- and mannosidases.endoglucanase	orange1.1g006835m.g	at1g64390	Symbols: AtGH9C2 | AtGH9C2 (Arabidopsis thaliana glycosyl hydrolase 9C2); carbohydrate binding / catalytic/ hydrolase, hydrolyzing O-glycosyl compounds | chr1:23911119-23915229 FORWARD	-5.52602		17.3	hormone metabolism.brassinosteroid	7	0.5183573768766285
26.4	misc.beta 1,3 glucan hydrolases	orange1.1g006966m.g	at1g09460	glucan endo-1,3-beta-glucosidase-related | chr1:3053901-3055360 FORWARD	-2.87931		12.2.2	N-metabolism.ammonia metabolism.glutamine synthetase	1	0.5252647155581394
26.4	misc.beta 1,3 glucan hydrolases	orange1.1g028392m.g	at1g18650	Symbols: PDCB3 | PDCB3 (PLASMODESMATA CALLOSE-BINDING PROTEIN 3); callose binding / polysaccharide binding | chr1:6418858-6420557 REVERSE	-6.53115		11.9.4	lipid metabolism.lipid degradation.beta-oxidation	1	0.5274245051895079
26.4.1	misc.beta 1,3 glucan hydrolases.glucan endo-1,3-beta-glucosidase	orange1.1g018955m.g	at3g57270	Symbols: BG1 | BG1 (BETA-1,3-GLUCANASE 1); catalytic/ cation binding / hydrolase, hydrolyzing O-glycosyl compounds | chr3:21191237-21193189 REVERSE	1.05538		11.9.4.3	lipid metabolism.lipid degradation.beta-oxidation.enoyl CoA hydratase	1	0.5274245051895079
26.4.1	misc.beta 1,3 glucan hydrolases.glucan endo-1,3-beta-glucosidase	orange1.1g010782m.g	at5g56590	glycosyl hydrolase family 17 protein | chr5:22907319-22909559 FORWARD	-2.27454		13.2.4.3	amino acid metabolism.degradation.branched chain group.valine	1	0.5274245051895079
26.7	misc.oxidases - copper, flavone etc	orange1.1g014395m.g	at1g49670	Symbols: NQR | NQR; binding / catalytic/ oxidoreductase/ zinc ion binding | chr1:18381258-18386108 REVERSE	1.04403		27.4	RNA.RNA binding	2	0.5289331747672061
26.7	misc.oxidases - copper, flavone etc	orange1.1g006235m.g	at4g14940	Symbols: ATAO1 | ATAO1 (ARABIDOPSIS THALIANA AMINE OXIDASE 1); amine oxidase/ copper ion binding | chr4:8541879-8544566 FORWARD	-1.41072		17.7.2	hormone metabolism.jasmonate.signal transduction	1	0.5295888153242904
26.7	misc.oxidases - copper, flavone etc	orange1.1g009283m.g	at4g22010	Symbols: sks4 | sks4 (SKU5 Similar 4); copper ion binding / oxidoreductase | chr4:11663324-11666715 FORWARD	-1.46613		30.2.10	signalling.receptor kinases.leucine rich repeat X	1	0.5317576316822663
26.7	misc.oxidases - copper, flavone etc	orange1.1g009242m.g	at5g66920	Symbols: sks17 | sks17 (SKU5 Similar 17); copper ion binding / oxidoreductase | chr5:26722823-26725626 FORWARD	-1.52326		13.1.6.2	amino acid metabolism.synthesis.aromatic aa.phenylalanine and tyrosine	1	0.5361087253046657
26.8	misc.nitrilases, *nitrile lyases, berberine bridge enzymes, reticuline oxidases, troponine reductases	orange1.1g009485m.g	at1g30760	FAD-binding domain-containing protein | chr1:10918278-10920677 FORWARD	-1.49274		30.2.24	signalling.receptor kinases.S-locus glycoprotein like	3	0.5393687435631431
26.8	misc.nitrilases, *nitrile lyases, berberine bridge enzymes, reticuline oxidases, troponine reductases	orange1.1g034468m.g	at2g29260	tropinone reductase, putative / tropine dehydrogenase, putative | chr2:12582519-12584101 FORWARD	1.79156		13.1.3	amino acid metabolism.synthesis.aspartate family	2	0.5397105135826412
26.8	misc.nitrilases, *nitrile lyases, berberine bridge enzymes, reticuline oxidases, troponine reductases	orange1.1g024230m.g	at2g29350	Symbols: SAG13 | SAG13; alcohol dehydrogenase/ oxidoreductase | chr2:12600914-12602556 FORWARD	1.16283		13.1.3.4	amino acid metabolism.synthesis.aspartate family.methionine	2	0.5397105135826412
26.8	misc.nitrilases, *nitrile lyases, berberine bridge enzymes, reticuline oxidases, troponine reductases	orange1.1g036220m.g	at2g34790	Symbols: MEE23, EDA28 | MEE23 (MATERNAL EFFECT EMBRYO ARREST 23); FAD binding / catalytic/ electron carrier/ oxidoreductase | chr2:14673840-14677270 REVERSE	-4.42356		17.4.2	hormone metabolism.cytokinin.signal transduction	1	0.5426687980296603
26.8	misc.nitrilases, *nitrile lyases, berberine bridge enzymes, reticuline oxidases, troponine reductases	orange1.1g048392m.g	at4g20820	FAD-binding domain-containing protein | chr4:11150160-11151758 FORWARD	4.34304		31.3	cell.cycle	3	0.5457056251222692
26.8	misc.nitrilases, *nitrile lyases, berberine bridge enzymes, reticuline oxidases, troponine reductases	orange1.1g042207m.g	at5g44400	FAD-binding domain-containing protein | chr5:17886194-17888480 REVERSE	4.09606		26.19	misc.plastocyanin-like	3	0.5520792165218451
26.8	misc.nitrilases, *nitrile lyases, berberine bridge enzymes, reticuline oxidases, troponine reductases	orange1.1g019526m.g	at5g44440	FAD-binding domain-containing protein | chr5:17910557-17912312 REVERSE	1.05192		17.2.3	hormone metabolism.auxin.induced-regulated-responsive-activated	9	0.5529068170952014
26.8	misc.nitrilases, *nitrile lyases, berberine bridge enzymes, reticuline oxidases, troponine reductases	orange1.1g008331m.g	at5g51950	glucose-methanol-choline (GMC) oxidoreductase family protein | chr5:21105909-21108605 REVERSE	2.28147		30.2.8.1	signalling.receptor kinases.leucine rich repeat VIII.VIII-1	1	0.5536904042940605
26.9	misc.glutathione S transferases	orange1.1g040120m.g	at1g10370	Symbols: GST30, ATGSTU17, GST30B, ERD9 | ERD9 (EARLY-RESPONSIVE TO DEHYDRATION 9); glutathione transferase | chr1:3397081-3398358 REVERSE	1.14534		29.5.9	protein.degradation.AAA type	4	0.5597921323331394
26.9	misc.glutathione S transferases	orange1.1g023929m.g	at2g29420	Symbols: ATGSTU7, GST25 | ATGSTU7 (ARABIDOPSIS THALIANA GLUTATHIONE S-TRANSFERASE TAU 7); glutathione transferase | chr2:12617936-12618899 REVERSE	1.92634		30.2.20	signalling.receptor kinases.wheat LRK10 like	1	0.5603555802429327
26.9	misc.glutathione S transferases	orange1.1g027956m.g	at2g30860	Symbols: ATGSTF9, GLUTTR, ATGSTF7 | ATGSTF9 (GLUTATHIONE S-TRANSFERASE PHI 9); copper ion binding / glutathione binding / glutathione peroxidase/ glutathione transferase | chr2:13138997-13140245 FORWARD	1.0728		13.2.4	amino acid metabolism.degradation.branched chain group	2	0.5710962248840958
26.9	misc.glutathione S transferases	orange1.1g027634m.g	at2g47730	Symbols: ATGSTF8, ATGSTF5, GST6, GSTF8 | ATGSTF8 (ARABIDOPSIS THALIANA GLUTATHIONE S-TRANSFERASE PHI 8); glutathione binding / glutathione transferase | chr2:19556326-19559463 FORWARD	-1.79276		20.2	stress.abiotic	26	0.572644089543572
26.1	misc.cytochrome P450	orange1.1g032650m.g	at1g13080	Symbols: CYP71B2 | CYP71B2 (CYTOCHROME P450 71B2); electron carrier/ heme binding / iron ion binding / monooxygenase/ oxygen binding | chr1:4459187-4460940 FORWARD	1.09939		5.3	fermentation.ADH	1	0.573801398177443
26.1	misc.cytochrome P450	orange1.1g040199m.g	at2g27690	Symbols: CYP94C1 | CYP94C1; fatty acid (omega-1)-hydroxylase/ oxygen binding | chr2:11809306-11811215 FORWARD	2.32495		2.2.2.1.1	major CHO metabolism.degradation.starch.starch cleavage.alpha amylase	2	0.5774760765280458
26.1	misc.cytochrome P450	orange1.1g035672m.g	at2g42850	Symbols: CYP718 | CYP718; electron carrier/ heme binding / iron ion binding / monooxygenase/ oxygen binding | chr2:17831655-17833432 FORWARD	1.32925		3.1	minor CHO metabolism.raffinose family	1	0.5783170667379214
26.1	misc.cytochrome P450	orange1.1g035793m.g	at2g45510	Symbols: CYP704A2 | CYP704A2; electron carrier/ heme binding / iron ion binding / monooxygenase/ oxygen binding | chr2:18753074-18755172 FORWARD	-2.65182		3.1.1	minor CHO metabolism.raffinose family.galactinol synthases	1	0.5783170667379214
26.1	misc.cytochrome P450	orange1.1g043423m.g	at2g45550	Symbols: CYP76C4 | CYP76C4; electron carrier/ heme binding / iron ion binding / monooxygenase/ oxygen binding | chr2:18773541-18775654 REVERSE	2.18491		3.1.1.2	minor CHO metabolism.raffinose family.galactinol synthases.putative	1	0.5783170667379214
26.1	misc.cytochrome P450	orange1.1g047568m.g	at3g26300	Symbols: CYP71B34 | CYP71B34; electron carrier/ heme binding / iron ion binding / monooxygenase/ oxygen binding | chr3:9639199-9640866 REVERSE	-1.95097		27.3.8	RNA.regulation of transcription.C2C2(Zn) DOF zinc finger family	3	0.5831714179844416
26.1	misc.cytochrome P450	orange1.1g037737m.g	at3g26330	Symbols: CYP71B37 | CYP71B37; electron carrier/ heme binding / iron ion binding / monooxygenase/ oxygen binding | chr3:9646805-9648584 REVERSE	2.75414		26.30	misc. other Ferredoxins and Rieske domain	1	0.5919633575367316
26.1	misc.cytochrome P450	orange1.1g010565m.g	at3g48280	Symbols: CYP71A25 | CYP71A25; electron carrier/ heme binding / iron ion binding / monooxygenase/ oxygen binding | chr3:17879566-17881312 FORWARD	2.4598		3.6	minor CHO metabolism.callose	1	0.5965447501275275
26.1	misc.cytochrome P450	orange1.1g047737m.g	at3g48320	Symbols: CYP71A21 | CYP71A21; electron carrier/ heme binding / iron ion binding / monooxygenase/ oxygen binding | chr3:17891134-17892847 FORWARD	1.84354		27.3.52	RNA.regulation of transcription.Global transcription factor group	1	0.612705267510294
26.1	misc.cytochrome P450	orange1.1g010359m.g	at3g52970	Symbols: CYP76G1 | CYP76G1; electron carrier/ heme binding / iron ion binding / monooxygenase/ oxygen binding | chr3:19641306-19643276 REVERSE	-1.73397		10.5.4	cell wall.cell wall proteins.HRGP	1	0.6243655527334948
26.1	misc.cytochrome P450	orange1.1g005072m.g	at4g30210	Symbols: ATR2, AR2 | ATR2 (ARABIDOPSIS P450 REDUCTASE 2); NADPH-hemoprotein reductase | chr4:14796764-14800922 FORWARD	1.2209		10.5	cell wall.cell wall proteins	4	0.6250401529747484
26.1	misc.cytochrome P450	orange1.1g010727m.g	at4g31500	Symbols: CYP83B1, SUR2, RNT1, RED1, ATR4 | CYP83B1 (CYTOCHROME P450 MONOOXYGENASE 83B1); oxidoreductase, acting on paired donors, with incorporation or reduction of molecular oxygen, NADH or NADPH as one donor, and incorporation of one atom of oxygen / oxygen binding | chr4:15273471-15275310 REVERSE	2.95011		23.3	nucleotide metabolism.salvage	3	0.625852612349489
26.1	misc.cytochrome P450	orange1.1g046197m.g	at4g37340	Symbols: CYP81D3 | CYP81D3; electron carrier/ heme binding / iron ion binding / monooxygenase/ oxygen binding | chr4:17564850-17566787 REVERSE	-1.30831		17.3.2.99	hormone metabolism.brassinosteroid.signal transduction.other	1	0.6384828640818484
26.1	misc.cytochrome P450	orange1.1g009152m.g	at5g05260	Symbols: CYP79A2 | CYP79A2 (CYTOCHROME P450 79A2); oxidoreductase, acting on paired donors, with incorporation or reduction of molecular oxygen, NADH or NADPH as one donor, and incorporation of one atom of oxygen / oxygen binding | chr5:1559778-1561765 REVERSE	3.35159		2.2.1.3	major CHO metabolism.degradation.sucrose.invertases	3	0.6394613182736097
26.1	misc.cytochrome P450	orange1.1g046313m.g	at5g09970	Symbols: CYP78A7 | CYP78A7; electron carrier/ heme binding / iron ion binding / monooxygenase/ oxygen binding | chr5:3111945-3114239 FORWARD	-2.13749		27.3.40	RNA.regulation of transcription.Aux/IAA family	3	0.644939302277991
26.1	misc.cytochrome P450	orange1.1g047311m.g	at5g24910	Symbols: CYP714A1 | CYP714A1; electron carrier/ heme binding / iron ion binding / monooxygenase/ oxygen binding | chr5:8567581-8570358 REVERSE	-1.28945		16.8.3	secondary metabolism.flavonoids.dihydroflavonols	3	0.650436626413038
26.1	misc.cytochrome P450	orange1.1g045050m.g	at5g25120	Symbols: CYP71B11 | CYP71B11; electron carrier/ heme binding / iron ion binding / monooxygenase/ oxygen binding | chr5:8662099-8664533 FORWARD	2.63329		2.2.1.3.2	major CHO metabolism.degradation.sucrose.invertases.cell wall	2	0.6531394001730473
26.1	misc.cytochrome P450	orange1.1g011325m.g	at5g36110	Symbols: CYP716A1 | CYP716A1; electron carrier/ heme binding / iron ion binding / monooxygenase/ oxygen binding | chr5:14195377-14197613 FORWARD	-3.2344		27.3.72	RNA.regulation of transcription.Transcriptional Adaptor Zinc Bundle (TAZ) domain family	1	0.657510952778106
26.1	misc.cytochrome P450	orange1.1g010083m.g	at5g38450	Symbols: CYP735A1 | CYP735A1; electron carrier/ heme binding / iron ion binding / monooxygenase/ oxygen binding | chr5:15393754-15397279 REVERSE	-2.57148		12.2.1	N-metabolism.ammonia metabolism.glutamate synthase	1	0.6599054770569432
26.11	misc.alcohol dehydrogenases	orange1.1g016507m.g	at5g42250	alcohol dehydrogenase, putative | chr5:16894009-16897620 FORWARD	1.2917		12.2.1.2	N-metabolism.ammonia metabolism.glutamate synthase.NADH dependent	1	0.6599054770569432
26.12	misc.peroxidases	orange1.1g020951m.g	at5g05340	peroxidase, putative | chr5:1578951-1580875 REVERSE	-2.48745		20.2.3	stress.abiotic.drought/salt	8	0.660687686179751
26.12	misc.peroxidases	orange1.1g018847m.g	at5g06720	peroxidase, putative | chr5:2077420-2079005 REVERSE	-1.39413		31.1	cell.organisation	21	0.6644669966990566
26.12	misc.peroxidases	orange1.1g039892m.g	at5g40150	peroxidase, putative | chr5:16059509-16061043 REVERSE	-1.22842		11.5	lipid metabolism.glyceral metabolism	1	0.6647049707821238
26.13	misc.acid and other phosphatases	orange1.1g025203m.g	at1g04040	acid phosphatase class B family protein | chr1:1042362-1043864 REVERSE	-1.69023		11.5.2	lipid metabolism.glyceral metabolism.Glycerol-3-phosphate dehydrogenase (NAD+)	1	0.6647049707821238
26.13	misc.acid and other phosphatases	orange1.1g040839m.g	at1g14700	Symbols: PAP3, ATPAP3 | PAP3 (PURPLE ACID PHOSPHATASE 3); acid phosphatase/ protein serine/threonine phosphatase | chr1:5058680-5061136 FORWARD	-1.24681		19.6	tetrapyrrole synthesis.uroporphyrinogen III synthase	1	0.6791854731283298
26.13	misc.acid and other phosphatases	orange1.1g006591m.g	at5g50400	Symbols: ATPAP27, PAP27 | PAP27 (PURPLE ACID PHOSPHATASE 27); acid phosphatase/ protein serine/threonine phosphatase | chr5:20523575-20526469 REVERSE	-3.224		11.9.3	lipid metabolism.lipid degradation.lysophospholipases	3	0.681006089462601
26.16	misc.myrosinases-lectin-jacalin	orange1.1g048079m.g	at1g78830	curculin-like (mannose-binding) lectin family protein | chr1:29636955-29638552 REVERSE	1.75239		29.2.1.2.2.19	protein.synthesis.ribosomal protein.eukaryotic.60S subunit.L19	1	0.6816106242373065
26.16	misc.myrosinases-lectin-jacalin	orange1.1g048464m.g	at1g78860	curculin-like (mannose-binding) lectin family protein | chr1:29646168-29647499 REVERSE	2.21105		29.3.4.99	protein.targeting.secretory pathway.unspecified	4	0.6860441995788064
26.16	misc.myrosinases-lectin-jacalin	orange1.1g047410m.g	at2g41890	curculin-like (mannose-binding) lectin family protein / PAN domain-containing protein | chr2:17478058-17480352 REVERSE	-1.47374		35.1.19	not assigned.no ontology.C2 domain-containing protein	2	0.6941499636327628
26.18	misc.invertase/pectin methylesterase inhibitor family protein	orange1.1g028904m.g	at1g62760	invertase/pectin methylesterase inhibitor family protein | chr1:23237574-23238512 REVERSE	-1.4152		2.1.1	major CHO metabolism.synthesis.sucrose	1	0.696229929385896
26.18	misc.invertase/pectin methylesterase inhibitor family protein	orange1.1g029211m.g	at3g62820	invertase/pectin methylesterase inhibitor family protein | chr3:23229749-23230501 FORWARD	-1.85996		2.1.1.1	major CHO metabolism.synthesis.sucrose.SPS	1	0.696229929385896
26.18	misc.invertase/pectin methylesterase inhibitor family protein	orange1.1g029238m.g	at5g62360	invertase/pectin methylesterase inhibitor family protein | chr5:25040649-25041462 FORWARD	-2.20275		29.3.4	protein.targeting.secretory pathway	5	0.6966147206509097
26.19	misc.plastocyanin-like	orange1.1g027953m.g	at1g08500	plastocyanin-like domain-containing protein | chr1:2689016-2690045 FORWARD	1.30179		30.2.16	signalling.receptor kinases.Catharanthus roseus-like RLK1	3	0.697907973651688
26.19	misc.plastocyanin-like	orange1.1g039717m.g	at2g02850	Symbols: ARPN | ARPN (PLANTACYANIN); copper ion binding / electron carrier | chr2:826404-827812 REVERSE	-3.35432		29.4.1.61	protein.postranslational modification.kinase.receptor like cytoplasmatic kinase X	1	0.7011285495406789
26.19	misc.plastocyanin-like	orange1.1g025390m.g	at3g20570	plastocyanin-like domain-containing protein | chr3:7186522-7187521 REVERSE	-1.78653		23.3.1	nucleotide metabolism.salvage.phosphoribosyltransferases	2	0.7080291498774568
26.21	misc.protease inhibitor/seed storage/lipid transfer protein (LTP) family protein	orange1.1g034237m.g	at3g18280	protease inhibitor/seed storage/lipid transfer protein (LTP) family protein | chr3:6267049-6267643 FORWARD	-1.13431		8.1.3	TCA / org transformation.TCA.aconitase	1	0.7109629757866145
26.21	misc.protease inhibitor/seed storage/lipid transfer protein (LTP) family protein	orange1.1g032539m.g	at3g22142	structural constituent of cell wall | chr3:7803604-7808046 REVERSE	-5.35881		20.1	stress.biotic	30	0.7159368974514915
26.21	misc.protease inhibitor/seed storage/lipid transfer protein (LTP) family protein	orange1.1g031445m.g	at3g22600	protease inhibitor/seed storage/lipid transfer protein (LTP) family protein | chr3:8006508-8007471 REVERSE	-1.08037		13.1.3.4.1	amino acid metabolism.synthesis.aspartate family.methionine.cystathionine gamma-synthase	1	0.7183706052516877
26.21	misc.protease inhibitor/seed storage/lipid transfer protein (LTP) family protein	orange1.1g044385m.g	at4g12500	protease inhibitor/seed storage/lipid transfer protein (LTP) family protein | chr4:7414150-7414927 REVERSE	1.19107		11.10	lipid metabolism.glycolipid synthesis	1	0.7258047984582349
26.21	misc.protease inhibitor/seed storage/lipid transfer protein (LTP) family protein	orange1.1g046518m.g	at5g48490	protease inhibitor/seed storage/lipid transfer protein (LTP) family protein | chr5:19647835-19648281 REVERSE	-2.85856		11.10.1	lipid metabolism.glycolipid synthesis.MGDG synthase	1	0.7258047984582349
26.22	misc.short chain dehydrogenase/reductase (SDR)	orange1.1g024517m.g	at3g01980	short-chain dehydrogenase/reductase (SDR) family protein | chr3:327615-329031 REVERSE	3.8363		17.7.1.2	hormone metabolism.jasmonate.synthesis-degradation.lipoxygenase	3	0.727845449595235
26.22	misc.short chain dehydrogenase/reductase (SDR)	orange1.1g023555m.g	at3g55290	short-chain dehydrogenase/reductase (SDR) family protein | chr3:20502612-20503797 FORWARD	1.60396		27.3.25	RNA.regulation of transcription.MYB domain transcription factor family	11	0.7279701441763178
26.24	misc.GCN5-related N-acetyltransferase	orange1.1g042231m.g	at3g22560	GCN5-related N-acetyltransferase (GNAT) family protein | chr3:7998857-7999533 REVERSE	1.35122		11.9.3.2	lipid metabolism.lipid degradation.lysophospholipases.carboxylesterase	1	0.7357572706330915
26.28	misc.GDSL-motif lipase	orange1.1g038262m.g	at1g33811	GDSL-motif lipase/hydrolase family protein | chr1:12267866-12269913 FORWARD	-4.00989		30.2.3	signalling.receptor kinases.leucine rich repeat III	3	0.7393633216864764
26.28	misc.GDSL-motif lipase	orange1.1g021807m.g	at3g26430	GDSL-motif lipase/hydrolase family protein | chr3:9671517-9675927 FORWARD	1.25214		34.16	transport.ABC transporters and multidrug resistance systems	8	0.746871266128998
26.28	misc.GDSL-motif lipase	orange1.1g016659m.g	at5g14450	GDSL-motif lipase/hydrolase family protein | chr5:4658441-4660175 FORWARD	-2.62252		10.8.1	cell wall.pectin*esterases.PME	5	0.7544288771994907
26.3	misc. other Ferredoxins and Rieske domain	orange1.1g009261m.g	at4g25650	Symbols: ACD1-LIKE | ACD1-LIKE (ACD1-LIKE); 2 iron, 2 sulfur cluster binding / electron carrier/ oxidoreductase | chr4:13080901-13083197 REVERSE	-1.71808		2.2.2	major CHO metabolism.degradation.starch	3	0.7654896935485203
27.1.3.13	RNA.processing.3' end processing.CFIm25	orange1.1g028063m.g	at4g29820	Symbols: CFIM-25, ATCFIM-25 | CFIM-25 | chr4:14595680-14597481 REVERSE	2.59638		2.2.2.1	major CHO metabolism.degradation.starch.starch cleavage	3	0.7654896935485203
27.1.19	RNA.processing.ribonucleases	orange1.1g038950m.g	at3g44240	CCR4-NOT transcription complex protein, putative | chr3:15940184-15940903 FORWARD	1.30076		30.2.13	signalling.receptor kinases.leucine rich repeat XIII	1	0.7709314651051782
27.2	RNA.transcription	orange1.1g003789m.g	at1g14790	Symbols: RDR1, ATRDRP1 | RDR1 (RNA-DEPENDENT RNA POLYMERASE 1); RNA-directed RNA polymerase/ nucleic acid binding | chr1:5093961-5098032 REVERSE	-2.83737		16.1.1.1	secondary metabolism.isoprenoids.non-mevalonate pathway.DXS	1	0.7734630036898835
27.3	RNA.regulation of transcription	orange1.1g000897m.g	at2g33540	Symbols: CPL3, ATCPL3 | CPL3 (C-TERMINAL DOMAIN PHOSPHATASE-LIKE 3); CTD phosphatase/ phosphoprotein phosphatase | chr2:14203505-14208797 REVERSE	-1.26744		10.5.1	cell wall.cell wall proteins.AGPs	3	0.778655744538163
27.3.3	RNA.regulation of transcription.AP2/EREBP, APETALA2/Ethylene-responsive element binding protein family	orange1.1g021945m.g	at1g13260	Symbols: RAV1 | RAV1; DNA binding / transcription factor/ transcription repressor | chr1:4542168-4543742 FORWARD	-2.50173		10.5.1.1	cell wall.cell wall proteins.AGPs.AGP	3	0.778655744538163
27.3.3	RNA.regulation of transcription.AP2/EREBP, APETALA2/Ethylene-responsive element binding protein family	orange1.1g029068m.g	at1g19210	AP2 domain-containing transcription factor, putative | chr1:6626822-6627530 REVERSE	1.38391		20.2.99	stress.abiotic.unspecified	1	0.7861563679077381
27.3.3	RNA.regulation of transcription.AP2/EREBP, APETALA2/Ethylene-responsive element binding protein family	orange1.1g017035m.g	at1g68840	Symbols: RAV2, RAP2.8, TEM2 | RAV2 (REGULATOR OF THE ATPASE OF THE VACUOLAR MEMBRANE); DNA binding / transcription factor/ transcription repressor | chr1:25880327-25881736 FORWARD	1.22677		26.4.1	misc.beta 1,3 glucan hydrolases.glucan endo-1,3-beta-glucosidase	2	0.7932034733970377
27.3.3	RNA.regulation of transcription.AP2/EREBP, APETALA2/Ethylene-responsive element binding protein family	orange1.1g045327m.g	at1g71520	AP2 domain-containing transcription factor, putative | chr1:26938525-26939106 FORWARD	1.12723		27.3.35	RNA.regulation of transcription.bZIP transcription factor family	5	0.7941558607605512
27.3.3	RNA.regulation of transcription.AP2/EREBP, APETALA2/Ethylene-responsive element binding protein family	orange1.1g018103m.g	at1g78080	Symbols: RAP2.4 | RAP2.4 (related to AP2 4); DNA binding / transcription factor | chr1:29364249-29366073 FORWARD	-1.27497		3.2	minor CHO metabolism.trehalose	1	0.7989068292077732
27.3.3	RNA.regulation of transcription.AP2/EREBP, APETALA2/Ethylene-responsive element binding protein family	orange1.1g026103m.g	at4g25470	Symbols: CBF2, DREB1C, FTQ4, ATCBF2 | CBF2 (C-REPEAT/DRE BINDING FACTOR 2); DNA binding / transcription activator/ transcription factor | chr4:13015277-13016220 REVERSE	1.72077		3.2.2	minor CHO metabolism.trehalose.TPP	1	0.7989068292077732
27.3.3	RNA.regulation of transcription.AP2/EREBP, APETALA2/Ethylene-responsive element binding protein family	orange1.1g043400m.g	at4g27950	Symbols: CRF4 | CRF4 (CYTOKININ RESPONSE FACTOR 4); DNA binding / transcription factor | chr4:13909569-13910859 REVERSE	-2.87033		10.6.3	cell wall.degradation.pectate lyases and polygalacturonases	7	0.799040241435012
27.3.3	RNA.regulation of transcription.AP2/EREBP, APETALA2/Ethylene-responsive element binding protein family	orange1.1g041119m.g	at5g11590	Symbols: TINY2 | TINY2 (TINY2); DNA binding / transcription factor | chr5:3727534-3728726 REVERSE	1.03788		30.2.5	signalling.receptor kinases.leucine rich repeat V	1	0.804022274899125
27.3.3	RNA.regulation of transcription.AP2/EREBP, APETALA2/Ethylene-responsive element binding protein family	orange1.1g028094m.g	at5g51990	Symbols: CBF4, DREB1D | CBF4 (C- REPEAT-BINDING FACTOR 4); DNA binding / transcription activator/ transcription factor | chr5:21117113-21117787 REVERSE	1.85294		30.2.9	signalling.receptor kinases.leucine rich repeat IX	1	0.804022274899125
27.3.3	RNA.regulation of transcription.AP2/EREBP, APETALA2/Ethylene-responsive element binding protein family	orange1.1g028004m.g	at5g52020	AP2 domain-containing protein | chr5:21123958-21124948 REVERSE	1.53298		29.4.1	protein.postranslational modification.kinase	8	0.8053129584320118
27.3.4	RNA.regulation of transcription.ARF, Auxin Response Factor family	orange1.1g005368m.g	at3g61830	Symbols: ARF18 | ARF18 (AUXIN RESPONSE FACTOR 18); transcription factor | chr3:22887889-22891435 FORWARD	-1.36215		29.5.3	protein.degradation.cysteine protease	2	0.8058614781718554
27.3.5	RNA.regulation of transcription.ARR	orange1.1g005938m.g	at4g16110	Symbols: ARR2 | ARR2 (ARABIDOPSIS RESPONSE REGULATOR 2); transcription factor/ two-component response regulator | chr4:9112686-9116164 FORWARD	-1.40448		27.3.34	RNA.regulation of transcription.Orphan family	1	0.8117111398590098
27.3.6	RNA.regulation of transcription.bHLH,Basic Helix-Loop-Helix family	orange1.1g005301m.g	at1g06150	transcription factor | chr1:1868987-1873718 REVERSE	-1.08151		11.1.3	lipid metabolism.FA synthesis and FA elongation.ketoacyl ACP synthase	1	0.8194182066148954
27.3.6	RNA.regulation of transcription.bHLH,Basic Helix-Loop-Helix family	orange1.1g042908m.g	at1g25330	basic helix-loop-helix (bHLH) family protein | chr1:8880267-8882100 REVERSE	-6.87871		16.7	secondary metabolism.wax	2	0.822210652258506
27.3.6	RNA.regulation of transcription.bHLH,Basic Helix-Loop-Helix family	orange1.1g036531m.g	at1g72210	basic helix-loop-helix (bHLH) family protein (bHLH096) | chr1:27179790-27182430 FORWARD	-8.76153		21.2.1	redox.ascorbate and glutathione.ascorbate	4	0.8230285734654637
27.3.6	RNA.regulation of transcription.bHLH,Basic Helix-Loop-Helix family	orange1.1g036631m.g	at2g27230	Symbols: LHW | LHW (LONESOME HIGHWAY); protein homodimerization/ transcription activator/ transcription factor | chr2:11650358-11654116 FORWARD	-1.02656		34.7	transport.phosphate	3	0.8259601897298976
27.3.6	RNA.regulation of transcription.bHLH,Basic Helix-Loop-Helix family	orange1.1g042465m.g	at2g28160	Symbols: FIT1, ATBHLH029, FRU, BHLH029, ATBHLH29 | FRU (FER-LIKE REGULATOR OF IRON UPTAKE); DNA binding / transcription factor | chr2:12004708-12006122 FORWARD	-4.89388		16.1.5	secondary metabolism.isoprenoids.terpenoids	2	0.8404670775862861
27.3.6	RNA.regulation of transcription.bHLH,Basic Helix-Loop-Helix family	orange1.1g011621m.g	at3g07340	basic helix-loop-helix (bHLH) family protein | chr3:2340899-2343470 REVERSE	-1.17498		20.2.5	stress.abiotic.light	1	0.8426414127118655
27.3.6	RNA.regulation of transcription.bHLH,Basic Helix-Loop-Helix family	orange1.1g022116m.g	at4g34530	Symbols: CIB1 | CIB1 (CRYPTOCHROME-INTERACTING BASIC-HELIX-LOOP-HELIX 1); DNA binding / transcription factor | chr4:16498391-16500174 FORWARD	-2.78017		11.1	lipid metabolism.FA synthesis and FA elongation	7	0.849799397697423
27.3.6	RNA.regulation of transcription.bHLH,Basic Helix-Loop-Helix family	orange1.1g022782m.g	at4g36930	Symbols: SPT | SPT (SPATULA); DNA binding / transcription factor | chr4:17414127-17416294 FORWARD	-1.35049		11.1.1	lipid metabolism.FA synthesis and FA elongation.Acetyl CoA Carboxylation	1	0.8504140571304201
27.3.6	RNA.regulation of transcription.bHLH,Basic Helix-Loop-Helix family	orange1.1g026436m.g	at4g37850	basic helix-loop-helix (bHLH) family protein | chr4:17796093-17797900 REVERSE	1.85808		11.1.1.2	lipid metabolism.FA synthesis and FA elongation.Acetyl CoA Carboxylation.heteromeric Complex	1	0.8504140571304201
27.3.6	RNA.regulation of transcription.bHLH,Basic Helix-Loop-Helix family	orange1.1g026746m.g	at5g43650	basic helix-loop-helix (bHLH) family protein | chr5:17533193-17534796 REVERSE	1.05195		11.1.1.2.3	lipid metabolism.FA synthesis and FA elongation.Acetyl CoA Carboxylation.heteromeric Complex.Biotin Carboxyl Carrier Protein	1	0.8504140571304201
27.3.6	RNA.regulation of transcription.bHLH,Basic Helix-Loop-Helix family	orange1.1g017497m.g	at5g50915	basic helix-loop-helix (bHLH) family protein | chr5:20710209-20712315 REVERSE	1.30968		27.3.5	RNA.regulation of transcription.ARR	1	0.8556039564055998
27.3.6	RNA.regulation of transcription.bHLH,Basic Helix-Loop-Helix family	orange1.1g008967m.g	at5g56960	basic helix-loop-helix (bHLH) family protein | chr5:23038703-23041174 REVERSE	1.46924		28.1.3	DNA.synthesis/chromatin structure.histone	1	0.8582012647271644
27.3.6	RNA.regulation of transcription.bHLH,Basic Helix-Loop-Helix family	orange1.1g038389m.g	at5g65640	Symbols: bHLH093 | bHLH093 (beta HLH protein 93); DNA binding / transcription factor | chr5:26237055-26239084 FORWARD	-3.33522		28.1.3.1	DNA.synthesis/chromatin structure.histone.H1	1	0.8582012647271644
27.3.8	RNA.regulation of transcription.C2C2(Zn) DOF zinc finger family	orange1.1g021974m.g	at5g60200	Dof-type zinc finger domain-containing protein | chr5:24240975-24242523 FORWARD	-1.0089		2.1	major CHO metabolism.synthesis	2	0.8588097196387652
27.3.8	RNA.regulation of transcription.C2C2(Zn) DOF zinc finger family	orange1.1g036178m.g	at5g60850	Symbols: OBP4 | OBP4; DNA binding / transcription factor | chr5:24480449-24481873 FORWARD	-1.6444		13.2.4.1	amino acid metabolism.degradation.branched chain group.shared	1	0.8660022941880547
27.3.8	RNA.regulation of transcription.C2C2(Zn) DOF zinc finger family	orange1.1g043493m.g	at5g66940	Dof-type zinc finger domain-containing protein | chr5:26727989-26728666 REVERSE	-2.2304		33.1	development.storage proteins	3	0.8663784684952422
27.3.9	RNA.regulation of transcription.C2C2(Zn) GATA transcription factor family	orange1.1g044150m.g	at5g66320	zinc finger (GATA type) family protein | chr5:26495955-26497855 REVERSE	-1.20751		29.5.11.1	protein.degradation.ubiquitin.ubiquitin	1	0.868605580152491
27.3.11	RNA.regulation of transcription.C2H2 zinc finger family	orange1.1g047746m.g	at1g66140	Symbols: ZFP4 | ZFP4 (ZINC FINGER PROTEIN 4); nucleic acid binding / transcription factor/ zinc ion binding | chr1:24619837-24622004 REVERSE	-1.64515		17.3.2.1	hormone metabolism.brassinosteroid.signal transduction.BRI	3	0.8769190744529562
27.3.11	RNA.regulation of transcription.C2H2 zinc finger family	orange1.1g044930m.g	at1g68360	zinc finger protein-related | chr1:25621678-25622412 REVERSE	-1.04463		20.2.4	stress.abiotic.touch/wounding	2	0.8827681034695116
27.3.11	RNA.regulation of transcription.C2H2 zinc finger family	orange1.1g021400m.g	at2g19385	zinc ion binding | chr2:8387035-8388712 FORWARD	3.29806		29.5.5	protein.degradation.serine protease	1	0.8868669325527639
27.3.11	RNA.regulation of transcription.C2H2 zinc finger family	orange1.1g041414m.g	at2g28710	zinc finger (C2H2 type) family protein | chr2:12322974-12323444 FORWARD	1.07644		2.1.2	major CHO metabolism.synthesis.starch	1	0.8894808412747657
27.3.11	RNA.regulation of transcription.C2H2 zinc finger family	orange1.1g040287m.g	at2g37430	zinc finger (C2H2 type) family protein (ZAT11) | chr2:15706357-15707224 FORWARD	1.49535		2.1.2.1	major CHO metabolism.synthesis.starch.AGPase	1	0.8894808412747657
27.3.11	RNA.regulation of transcription.C2H2 zinc finger family	orange1.1g000878m.g	at3g18290	Symbols: EMB2454 | EMB2454 (embryo defective 2454); protein binding / zinc ion binding | chr3:6273995-6280510 FORWARD	1.63947		26.7	misc.oxidases - copper, flavone etc	4	0.8906322830414204
27.3.11	RNA.regulation of transcription.C2H2 zinc finger family	orange1.1g010444m.g	at3g50700	Symbols: AtIDD2 | AtIDD2 (Arabidopsis thaliana Indeterminate(ID)-Domain 2); nucleic acid binding / transcription factor/ zinc ion binding | chr3:18840411-18842950 FORWARD	-1.03747		20.2.1	stress.abiotic.heat	9	0.8925587470251526
27.3.12	RNA.regulation of transcription.C3H zinc finger family	orange1.1g006236m.g	at2g40140	Symbols: CZF1, ZFAR1, SZF2, ATSZF2 | CZF1; transcription factor | chr2:16772073-16774657 FORWARD	1.26446		31.2	cell.division	2	0.8938634743876611
27.3.17	RNA.regulation of transcription.CPP(Zn),CPP1-related transcription factor family	orange1.1g014239m.g	at3g22780	Symbols: TSO1, ATTSO1 | TSO1 (CHINESE FOR 'UGLY'); transcription factor | chr3:8048802-8052260 FORWARD	3.32273		27.3.4	RNA.regulation of transcription.ARF, Auxin Response Factor family	1	0.8947122368220944
27.3.20	RNA.regulation of transcription.G2-like transcription factor family, GARP	orange1.1g018583m.g	at5g06800	myb family transcription factor | chr5:2103162-2105898 FORWARD	-2.48621		16.99	secondary metabolism.unspecified	1	0.8947122368220946
27.3.20	RNA.regulation of transcription.G2-like transcription factor family, GARP	orange1.1g018802m.g	at5g42630	Symbols: KAN4, ATS | ATS (ABERRANT TESTA SHAPE); DNA binding / transcription factor | chr5:17073779-17075856 REVERSE	-2.43433		27.3.23	RNA.regulation of transcription.HSF,Heat-shock transcription factor family	1	0.9025678535217847
27.3.22	RNA.regulation of transcription.HB,Homeobox transcription factor family	orange1.1g037320m.g	at1g23380	Symbols: KNAT6, KNAT6L, KNAT6S | KNAT6; DNA binding / transcription activator/ transcription factor | chr1:8297291-8302600 REVERSE	-1.35875		17.1.3	hormone metabolism.abscisic acid.induced-regulated-responsive-activated	3	0.9026050773447821
27.3.22	RNA.regulation of transcription.HB,Homeobox transcription factor family	orange1.1g027928m.g	at1g46480	Symbols: WOX4 | WOX4 (WUSCHEL RELATED HOMEOBOX 4); transcription factor | chr1:17236678-17238053 REVERSE	-3.95224		34.21	transport.calcium	2	0.9031256036332818
27.3.22	RNA.regulation of transcription.HB,Homeobox transcription factor family	orange1.1g003069m.g	at2g34710	Symbols: PHB, ATHB14, ATHB-14, PHB-1D | PHB (PHABULOSA); DNA binding / transcription factor | chr2:14639323-14644273 REVERSE	-1.69727		30.2	signalling.receptor kinases	50	0.9076663475314177
27.3.22	RNA.regulation of transcription.HB,Homeobox transcription factor family	orange1.1g023291m.g	at3g01470	Symbols: ATHB-1, ATHB1, HD-ZIP-1, HAT5 | ATHB-1 (ARABIDOPSIS THALIANA HOMEOBOX 1); DNA binding / protein homodimerization/ sequence-specific DNA binding / transcription activator/ transcription factor | chr3:182396-184403 REVERSE	-2.3285		30.1	signalling.in sugar and nutrient physiology	2	0.9105448730474311
27.3.22	RNA.regulation of transcription.HB,Homeobox transcription factor family	orange1.1g037135m.g	at4g08150	Symbols: KNAT1, BP, BP1 | KNAT1 (KNOTTED-LIKE FROM ARABIDOPSIS THALIANA); transcription factor | chr4:5147700-5150966 REVERSE	-5.75314		17.3.2	hormone metabolism.brassinosteroid.signal transduction	4	0.9195049785432414
27.3.23	RNA.regulation of transcription.HSF,Heat-shock transcription factor family	orange1.1g016091m.g	at2g26150	Symbols: ATHSFA2, HSFA2 | ATHSFA2; DNA binding / transcription factor | chr2:11135682-11137396 FORWARD	-1.35365		27.3.9	RNA.regulation of transcription.C2C2(Zn) GATA transcription factor family	1	0.9235607821140146
27.3.24	RNA.regulation of transcription.MADS box transcription factor family	orange1.1g028363m.g	at4g22950	Symbols: AGL19, GL19 | AGL19 (AGAMOUS-LIKE 19); transcription factor | chr4:12023915-12027421 REVERSE	-2.29144		21.2.1.2	redox.ascorbate and glutathione.ascorbate.GDP-L-galactose-hexose-1-phosphate guanyltransferase	1	0.9261889507409214
27.3.24	RNA.regulation of transcription.MADS box transcription factor family	orange1.1g041581m.g	at5g58890	Symbols: AGL82 | AGL82 (AGAMOUS-LIKE 82); DNA binding / transcription factor | chr5:23780832-23781716 FORWARD	2.28176		31.4	cell.vesicle transport	3	0.9329529351659755
27.3.24	RNA.regulation of transcription.MADS box transcription factor family	orange1.1g033166m.g	at5g62165	Symbols: AGL42 | AGL42 (AGAMOUS LIKE 42); transcription factor | chr5:24964700-24968520 FORWARD	-1.89065		17.3.1.1.4	hormone metabolism.brassinosteroid.synthesis-degradation.BRs.BR6OX	1	0.934078176548577
27.3.25	RNA.regulation of transcription.MYB domain transcription factor family	orange1.1g025602m.g	at1g22640	Symbols: ATMYB3, MYB3 | MYB3 (MYB DOMAIN PROTEIN 3); DNA binding / transcription factor | chr1:8006195-8007428 FORWARD	1.81839		17.3.1.1.1	hormone metabolism.brassinosteroid.synthesis-degradation.BRs.DET2	1	0.9393413079744293
27.3.25	RNA.regulation of transcription.MYB domain transcription factor family	orange1.1g043269m.g	at1g48000	Symbols: MYB112, AtMYB112 | MYB112 (myb domain protein 112); DNA binding / transcription factor | chr1:17704179-17706460 REVERSE	-1.96129		27.3.67	RNA.regulation of transcription.putative transcription regulator	2	0.9440189074693026
27.3.25	RNA.regulation of transcription.MYB domain transcription factor family	orange1.1g021220m.g	at2g16720	Symbols: MYB7, ATMYB7, ATY49 | MYB7 (MYB DOMAIN PROTEIN 7); DNA binding / transcription factor | chr2:7255529-7256580 REVERSE	-1.5735		11.8	lipid metabolism.'exotics'(steroids, squalene etc)	3	0.9451219310187008
27.3.25	RNA.regulation of transcription.MYB domain transcription factor family	orange1.1g018768m.g	at2g37630	Symbols: ATPHAN, AS1, ATMYB91, MYB91 | AS1 (ASYMMETRIC LEAVES 1); DNA binding / protein homodimerization/ transcription factor | chr2:15781615-15783433 REVERSE	-1.75893		10.1	cell wall.precursor synthesis	1	0.9472409039460636
27.3.25	RNA.regulation of transcription.MYB domain transcription factor family	orange1.1g024484m.g	at3g23250	Symbols: MYB15, ATY19, ATMYB15 | MYB15 (MYB DOMAIN PROTEIN 15); DNA binding / transcription factor | chr3:8309209-8310826 FORWARD	1.04896		10.1.4	cell wall.precursor synthesis.UDP-Glc dehydrogenase (UGD)	1	0.9472409039460636
27.3.25	RNA.regulation of transcription.MYB domain transcription factor family	orange1.1g018746m.g	at3g28910	Symbols: ATMYB30, MYB30 | MYB30 (MYB DOMAIN PROTEIN 30); DNA binding / transcription factor | chr3:10911157-10913190 FORWARD	1.43524		30.5	signalling.G-proteins	3	0.9496887617809485
27.3.25	RNA.regulation of transcription.MYB domain transcription factor family	orange1.1g025351m.g	at3g50060	Symbols: MYB77 | MYB77; DNA binding / transcription factor | chr3:18557970-18559106 REVERSE	-2.29248		31.3.1	cell.cycle.peptidylprolyl isomerase	2	0.9514731343593749
27.3.25	RNA.regulation of transcription.MYB domain transcription factor family	orange1.1g045387m.g	at4g21440	Symbols: ATMYB102, ATM4 | ATMYB102 (ARABIDOPSIS MYB-LIKE 102); DNA binding / transcription factor | chr4:11418246-11419760 REVERSE	-1.66275		27.3.24	RNA.regulation of transcription.MADS box transcription factor family	3	0.9542572457444556
27.3.25	RNA.regulation of transcription.MYB domain transcription factor family	orange1.1g040502m.g	at4g37260	Symbols: MYB73, ATMYB73 | MYB73 (MYB DOMAIN PROTEIN 73); DNA binding / transcription factor | chr4:17540490-17541799 FORWARD	1.19193		29.4.1.56	protein.postranslational modification.kinase.receptor like cytoplasmatic kinase VI	1	0.9551456901102999
27.3.25	RNA.regulation of transcription.MYB domain transcription factor family	orange1.1g039198m.g	at5g16770	Symbols: AtMYB9 | AtMYB9 (myb domain protein 9); DNA binding / transcription factor | chr5:5514884-5516936 FORWARD	2.86109		17.5.3	hormone metabolism.ethylene.induced-regulated-responsive-activated	1	0.9656921374652376
27.3.25	RNA.regulation of transcription.MYB domain transcription factor family	orange1.1g018802m.g	at5g42630	Symbols: KAN4, ATS | ATS (ABERRANT TESTA SHAPE); DNA binding / transcription factor | chr5:17073779-17075856 REVERSE	-2.43433		29.5.11.4.1	protein.degradation.ubiquitin.E3.HECT	1	0.9683297596408436
27.3.26	RNA.regulation of transcription.MYB-related transcription factor family	orange1.1g034615m.g	at2g21650	Symbols: MEE3, ATRL2 | MEE3 (MATERNAL EFFECT EMBRYO ARREST 3); DNA binding / transcription factor | chr2:9259583-9260656 FORWARD	-4.48139		8.2.10	TCA / org transformation.other organic acid transformatons.malic	3	0.9694955413341928
27.3.27	RNA.regulation of transcription.NAC domain transcription factor family	orange1.1g046948m.g	at3g12910	transcription factor | chr3:4109375-4110648 FORWARD	1.75685		34.19.2	transport.Major Intrinsic Proteins.TIP	3	0.9771192166929383
27.3.27	RNA.regulation of transcription.NAC domain transcription factor family	orange1.1g028803m.g	at4g28530	Symbols: anac074 | anac074 (Arabidopsis NAC domain containing protein 74); transcription factor | chr4:14090489-14094776 REVERSE	-3.26027		27.3.27	RNA.regulation of transcription.NAC domain transcription factor family	2	0.9887949480444264
27.3.29	RNA.regulation of transcription.TCP transcription factor family	orange1.1g015799m.g	at3g02150	Symbols: PTF1, TFPD | PTF1 (PLASTID TRANSCRIPTION FACTOR 1); transcription factor | chr3:391057-392741 FORWARD	1.47595		26.3.3	misc.gluco-, galacto- and mannosidases.alpha-mannosidase	1	0.9920804897640975
27.3.29	RNA.regulation of transcription.TCP transcription factor family	orange1.1g024547m.g	at5g23280	TCP family transcription factor, putative | chr5:7842971-7844275 FORWARD	1.07798		29.5	protein.degradation	61	0.9958224088932576
27.3.30	RNA.regulation of transcription.Trihelix, Triple-Helix transcription factor family	orange1.1g036675m.g	at3g54390	transcription factor | chr3:20137741-20139142 REVERSE	-3.25926		26.2	misc.UDP glucosyl and glucoronyl transferases	11	1.0
27.3.30	RNA.regulation of transcription.Trihelix, Triple-Helix transcription factor family	orange1.1g010601m.g	at5g03680	Symbols: PTL | PTL (PETAL LOSS); transcription factor | chr5:957744-961032 FORWARD	-3.8673		30.2.21	signalling.receptor kinases.lysine motif	1	1.0
27.3.32	RNA.regulation of transcription.WRKY domain transcription factor family	orange1.1g023982m.g	at2g34830	Symbols: WRKY35, MEE24, AtWRKY35 | WRKY35 (WRKY DNA-binding protein 35); transcription factor | chr2:14693756-14696378 REVERSE	1.38548
27.3.32	RNA.regulation of transcription.WRKY domain transcription factor family	orange1.1g021896m.g	at4g01250	Symbols: WRKY22, AtWRKY22 | WRKY22; transcription factor | chr4:522604-524216 REVERSE	1.15111
27.3.32	RNA.regulation of transcription.WRKY domain transcription factor family	orange1.1g030050m.g	at5g13080	Symbols: WRKY75, ATWRKY75 | WRKY75; transcription factor | chr5:4149740-4151150 REVERSE	2.07075
27.3.32	RNA.regulation of transcription.WRKY domain transcription factor family	orange1.1g009794m.g	at5g15130	Symbols: WRKY72, ATWRKY72 | WRKY72; transcription factor | chr5:4904347-4907094 FORWARD	1.05658
27.3.32	RNA.regulation of transcription.WRKY domain transcription factor family	orange1.1g018255m.g	at5g28650	Symbols: WRKY74, ATWRKY74 | WRKY74; calmodulin binding / transcription factor | chr5:10677716-10679204 REVERSE	-1.42752
27.3.32	RNA.regulation of transcription.WRKY domain transcription factor family	orange1.1g015616m.g	at5g52830	Symbols: WRKY27, ATWRKY27 | WRKY27; transcription factor | chr5:21410852-21412340 FORWARD	1.33764
27.3.34	RNA.regulation of transcription.Orphan family	orange1.1g002245m.g	at5g04560	Symbols: DME | DME (DEMETER); DNA N-glycosylase/ DNA-(apurinic or apyrimidinic site) lyase | chr5:1309202-1318401 FORWARD	-1.44272
27.3.35	RNA.regulation of transcription.bZIP transcription factor family	orange1.1g014660m.g	at2g46270	Symbols: GBF3 | GBF3 (G-BOX BINDING FACTOR 3); sequence-specific DNA binding / transcription factor | chr2:19000191-19003403 FORWARD	2.44394
27.3.35	RNA.regulation of transcription.bZIP transcription factor family	orange1.1g023115m.g	at3g14880	FUNCTIONS IN: molecular_function unknown; INVOLVED IN: biological_process unknown; BEST Arabidopsis thaliana protein match is: DOG1 (DELAY OF GERMINATION 1) (TAIR:AT5G45830.1); Has 356 Blast hits to 355 proteins in 28 species: Archae - 0; Bacteria - 0; Metazoa - 2; Fungi - 0; Plants - 354; Viruses - 0; Other Eukaryotes - 0 (source: NCBI BLink). | chr3:5006565-5007689 FORWARD	-2.56835
27.3.35	RNA.regulation of transcription.bZIP transcription factor family	orange1.1g027627m.g	at4g35900	Symbols: FD, FD-1, atbzip14 | FD; DNA binding / protein binding / transcription activator/ transcription factor | chr4:17004595-17006287 FORWARD	-4.15932
27.3.35	RNA.regulation of transcription.bZIP transcription factor family	orange1.1g038233m.g	at5g06839	bZIP family transcription factor | chr5:2120527-2126454 FORWARD	3.92391
27.3.35	RNA.regulation of transcription.bZIP transcription factor family	orange1.1g015739m.g	at5g24800	Symbols: ATBZIP9, BZO2H2, BZIP9 | BZIP9 (BASIC LEUCINE ZIPPER 9); DNA binding / protein heterodimerization/ transcription factor | chr5:8515200-8516669 FORWARD	-1.26331
27.3.36	RNA.regulation of transcription.Argonaute	orange1.1g002636m.g	at2g27040	Symbols: AGO4, OCP11 | AGO4 (ARGONAUTE 4); nucleic acid binding | chr2:11536534-11542357 REVERSE	-2.24368
27.3.37	RNA.regulation of transcription.AS2,Lateral Organ Boundaries Gene Family	orange1.1g026556m.g	at1g07900	Symbols: LBD1 | LBD1 (LOB DOMAIN-CONTAINING PROTEIN 1) | chr1:2442622-2443632 FORWARD	1.20617
27.3.37	RNA.regulation of transcription.AS2,Lateral Organ Boundaries Gene Family	orange1.1g047491m.g	at2g28500	Symbols: LBD11 | LBD11 (LOB DOMAIN-CONTAINING PROTEIN 11) | chr2:12186569-12188142 REVERSE	1.04001
27.3.37	RNA.regulation of transcription.AS2,Lateral Organ Boundaries Gene Family	orange1.1g036565m.g	at3g11090	Symbols: LBD21 | LBD21 (LOB DOMAIN-CONTAINING PROTEIN 21) | chr3:3475002-3475604 FORWARD	-3.49546
27.3.37	RNA.regulation of transcription.AS2,Lateral Organ Boundaries Gene Family	orange1.1g031572m.g	at3g27650	Symbols: LBD25 | LBD25 (LOB DOMAIN-CONTAINING PROTEIN 25) | chr3:10238546-10240611 FORWARD	-6.03951
27.3.37	RNA.regulation of transcription.AS2,Lateral Organ Boundaries Gene Family	orange1.1g036845m.g	at5g63090	Symbols: LOB | LOB (LATERAL ORGAN BOUNDARIES) | chr5:25308572-25310973 REVERSE	-3.62984
27.3.39	RNA.regulation of transcription.AtSR Transcription Factor family	orange1.1g002476m.g	at4g16150	calmodulin binding / transcription regulator | chr4:9148059-9153292 FORWARD	1.53429
27.3.40	RNA.regulation of transcription.Aux/IAA family	orange1.1g020493m.g	at3g16500	Symbols: PAP1, IAA26 | PAP1 (PHYTOCHROME-ASSOCIATED PROTEIN 1); transcription factor | chr3:5612500-5614410 REVERSE	-1.6484
27.3.40	RNA.regulation of transcription.Aux/IAA family	orange1.1g023769m.g	at4g32280	Symbols: IAA29 | IAA29 (INDOLE-3-ACETIC ACID INDUCIBLE 29); transcription factor | chr4:15583387-15584769 FORWARD	1.30754
27.3.40	RNA.regulation of transcription.Aux/IAA family	orange1.1g017824m.g	at5g65670	Symbols: IAA9 | IAA9 (INDOLE-3-ACETIC ACID INDUCIBLE 9); transcription factor | chr5:26253658-26256468 FORWARD	-1.03369
27.3.52	RNA.regulation of transcription.Global transcription factor group	orange1.1g007584m.g	at3g01770	Symbols: ATBET10 | ATBET10 (Arabidopsis thaliana BROMODOMAIN AND EXTRATERMINAL DOMAIN PROTEIN 10); DNA binding | chr3:275411-278785 REVERSE	1.04736
27.3.55	RNA.regulation of transcription.HDA	orange1.1g012378m.g	at5g55760	Symbols: SRT1 | SRT1 (sirtuin 1); DNA binding / NAD or NADH binding / NAD-dependent histone deacetylase/ zinc ion binding | chr5:22567222-22570963 FORWARD	3.74238
27.3.64	RNA.regulation of transcription.PHOR1	orange1.1g015728m.g	at1g49780	Symbols: PUB26 | PUB26 (PLANT U-BOX 26); binding / ubiquitin-protein ligase | chr1:18428906-18430319 REVERSE	-2.5392
27.3.64	RNA.regulation of transcription.PHOR1	orange1.1g015513m.g	at2g35930	Symbols: PUB23 | PUB23 (PLANT U-BOX 23); ubiquitin-protein ligase | chr2:15082855-15084473 REVERSE	2.25547
27.3.64	RNA.regulation of transcription.PHOR1	orange1.1g041408m.g	at3g11840	Symbols: PUB24 | PUB24 (PLANT U-BOX 24); binding / ubiquitin-protein ligase | chr3:3736400-3738257 REVERSE	1.59423
27.3.64	RNA.regulation of transcription.PHOR1	orange1.1g015939m.g	at3g18710	Symbols: PUB29, ATPUB29 | PUB29 (PLANT U-BOX 29); ubiquitin-protein ligase | chr3:6434083-6435561 REVERSE	1.22823
27.3.64	RNA.regulation of transcription.PHOR1	orange1.1g014913m.g	at3g52450	Symbols: PUB22 | PUB22 (PLANT U-BOX 22); ubiquitin-protein ligase | chr3:19440739-19442383 REVERSE	1.93304
27.3.64	RNA.regulation of transcription.PHOR1	orange1.1g038250m.g	at5g37490	U-box domain-containing protein | chr5:14887478-14889151 FORWARD	2.44627
27.3.66	RNA.regulation of transcription.Psudo ARR transcription factor family	orange1.1g008254m.g	at4g18020	Symbols: APRR2, PRR2 | APRR2; transcription factor/ two-component response regulator | chr4:10003291-10007443 REVERSE	1.92667
27.3.67	RNA.regulation of transcription.putative transcription regulator	orange1.1g029230m.g	at1g10200	Symbols: WLIM1 | WLIM1; transcription factor/ zinc ion binding | chr1:3346390-3347885 REVERSE	-3.92349
27.3.67	RNA.regulation of transcription.putative transcription regulator	orange1.1g037272m.g	at1g76500	Symbols: SOB3, AHL29 | SOB3 (SUPPRESSOR OF PHYB-4#3); DNA binding | chr1:28705527-28706562 FORWARD	1.96324
27.3.72	RNA.regulation of transcription.Transcriptional Adaptor Zinc Bundle (TAZ) domain family	orange1.1g037646m.g	at5g67480	Symbols: BT4 | BT4 (BTB AND TAZ DOMAIN PROTEIN 4); protein binding / transcription regulator | chr5:26930940-26932756 REVERSE	1.01666
27.3.99	RNA.regulation of transcription.unclassified	orange1.1g025742m.g	at1g21000	zinc-binding family protein | chr1:7337728-7339452 FORWARD	-1.26496
27.3.99	RNA.regulation of transcription.unclassified	orange1.1g009448m.g	at1g30320	remorin family protein | chr1:10680246-10682954 FORWARD	-1.25666
27.3.99	RNA.regulation of transcription.unclassified	orange1.1g027579m.g	at2g01818	zinc ion binding | chr2:353457-355522 REVERSE	-1.27202
27.3.99	RNA.regulation of transcription.unclassified	orange1.1g002418m.g	at2g23380	Symbols: CLF, ICU1, SDG1, SET1 | CLF (CURLY LEAF); transcription factor | chr2:9955553-9960359 FORWARD	1.07476
27.3.99	RNA.regulation of transcription.unclassified	orange1.1g002990m.g	at2g28450	zinc finger (CCCH-type) family protein | chr2:12162051-12165894 REVERSE	-1.41341
27.3.99	RNA.regulation of transcription.unclassified	orange1.1g010581m.g	at2g39830	Symbols: DAR2 | DAR2 (DA1-RELATED PROTEIN 2); zinc ion binding | chr2:16619762-16623791 REVERSE	-2.35983
27.3.99	RNA.regulation of transcription.unclassified	orange1.1g013355m.g	at3g02890	PHD finger protein-related | chr3:641043-645303 FORWARD	-1.3046
27.3.99	RNA.regulation of transcription.unclassified	orange1.1g011045m.g	at3g18490	aspartyl protease family protein | chr3:6348755-6350668 REVERSE	-1.3005
27.3.99	RNA.regulation of transcription.unclassified	orange1.1g013191m.g	at3g26935	zinc finger (DHHC type) family protein | chr3:9932600-9935499 REVERSE	1.43338
27.3.99	RNA.regulation of transcription.unclassified	orange1.1g040001m.g	at3g48550	FUNCTIONS IN: molecular_function unknown; INVOLVED IN: biological_process unknown; LOCATED IN: cellular_component unknown; EXPRESSED IN: 20 plant structures; EXPRESSED DURING: 12 growth stages; BEST Arabidopsis thaliana protein match is: nucleic acid binding / transcription factor/ zinc ion binding (TAIR:AT2G01940.3); Has 40 Blast hits to 40 proteins in 6 species: Archae - 0; Bacteria - 0; Metazo…	-2.70346
27.3.99	RNA.regulation of transcription.unclassified	orange1.1g025126m.g	at3g58130	N-acetylglucosaminyl-phosphatidylinositol de-N-acetylase-related | chr3:21527640-21529905 FORWARD	-4.56211
27.3.99	RNA.regulation of transcription.unclassified	orange1.1g030032m.g	at4g30410	transcription factor | chr4:14871109-14872176 REVERSE	-1.56383
27.3.99	RNA.regulation of transcription.unclassified	orange1.1g005829m.g	at4g31540	Symbols: ATEXO70G1 | ATEXO70G1 (exocyst subunit EXO70 family protein G1); protein binding | chr4:15284389-15287306 REVERSE	-6.0474
27.3.99	RNA.regulation of transcription.unclassified	orange1.1g011922m.g	at5g10770	chloroplast nucleoid DNA-binding protein, putative | chr5:3403110-3405448 REVERSE	-3.0757
27.3.99	RNA.regulation of transcription.unclassified	orange1.1g009180m.g	at5g59730	Symbols: ATEXO70H7 | ATEXO70H7 (EXOCYST SUBUNIT EXO70 FAMILY PROTEIN H7); protein binding | chr5:24063877-24066170 REVERSE	2.04708
27.4	RNA.RNA binding	orange1.1g013840m.g	at4g03110	RNA-binding protein, putative | chr4:1376306-1379420 REVERSE	1.3874
27.4	RNA.RNA binding	orange1.1g002166m.g	at4g21670	Symbols: CPL1, FRY2, ATCPL1 | CPL1 (C-TERMINAL DOMAIN PHOSPHATASE-LIKE 1); double-stranded RNA binding / nucleotide phosphatase | chr4:11511115-11517396 FORWARD	-1.34932
28.1	DNA.synthesis/chromatin structure	orange1.1g022165m.g	at1g11190	Symbols: BFN1, ENDO1 | BFN1 (BIFUNCTIONAL NUCLEASE I); T/G mismatch-specific endonuclease/ endoribonuclease, producing 5'-phosphomonoesters / nucleic acid binding / single-stranded DNA specific endodeoxyribonuclease | chr1:3750066-3752780 REVERSE	-1.01242
28.1	DNA.synthesis/chromatin structure	orange1.1g038755m.g	at1g47510	Symbols: AT5PTASE11, 5PTASE11 | 5PTASE11 (INOSITOL POLYPHOSPHATE 5-PHOSPHATASE 11); hydrolase/ phosphatidylinositol-3,4,5-trisphosphate 5-phosphatase/ phosphatidylinositol-3,5-bisphosphate 5-phosphatase/ phosphatidylinositol-4,5-bisphosphate 5-phosphatase | chr1:17435601-17438396 REVERSE	1.29847
28.1	DNA.synthesis/chromatin structure	orange1.1g006051m.g	at2g14050	Symbols: MCM9 | MCM9; ATP binding / DNA binding / DNA-dependent ATPase/ nucleoside-triphosphatase/ nucleotide binding | chr2:5909178-5913817 FORWARD	-4.63821
28.1	DNA.synthesis/chromatin structure	orange1.1g023698m.g	at2g23840	HNH endonuclease domain-containing protein | chr2:10153797-10155647 REVERSE	-4.06556
28.1	DNA.synthesis/chromatin structure	orange1.1g008037m.g	at2g32010	endonuclease/exonuclease/phosphatase family protein | chr2:13624792-13629146 FORWARD	-1.83979
28.1	DNA.synthesis/chromatin structure	orange1.1g012520m.g	at3g21530	endonuclease/exonuclease/phosphatase family protein | chr3:7582740-7584583 REVERSE	-1.94478
28.1	DNA.synthesis/chromatin structure	orange1.1g036794m.g	at4g18820	ATP binding / DNA binding / DNA-directed DNA polymerase/ nucleoside-triphosphatase/ nucleotide binding | chr4:10330371-10334268 FORWARD	-1.39406
28.1	DNA.synthesis/chromatin structure	orange1.1g040614m.g	at5g56780	unknown protein | chr5:22964265-22966241 REVERSE	-1.50262
28.1.3.1	DNA.synthesis/chromatin structure.histone.H1	orange1.1g011248m.g	at5g08780	histone H1/H5 family protein | chr5:2856740-2859006 FORWARD	-1.39973
28.2	DNA.repair	orange1.1g040718m.g	at1g27410	DNA cross-link repair protein-related | chr1:9517201-9519025 FORWARD	1.62326
28.2	DNA.repair	orange1.1g045504m.g	at3g12610	Symbols: DRT100 | DRT100 (DNA-DAMAGE REPAIR/TOLERATION 100); nucleotide binding / protein binding | chr3:4006399-4007807 REVERSE	-2.24949
28.2	DNA.repair	orange1.1g010184m.g	at5g41360	Symbols: XPB2, ATXPB2 | XPB2; ATP binding / ATP-dependent DNA helicase/ ATP-dependent helicase/ DNA binding / helicase/ hydrolase/ nucleic acid binding | chr5:16544340-16549280 FORWARD	-4.69576
28.99	DNA.unspecified	orange1.1g006449m.g	at2g21520	transporter | chr2:9215916-9219208 FORWARD	1.40222
29.2.1.1.1.1.530	protein.synthesis.ribosomal protein.prokaryotic.chloroplast.30S subunit.S30A	orange1.1g020905m.g	at5g24490	30S ribosomal protein, putative | chr5:8365601-8367460 FORWARD	1.1816
29.2.1.2.2.19	protein.synthesis.ribosomal protein.eukaryotic.60S subunit.L19	orange1.1g046974m.g	at3g16780	60S ribosomal protein L19 (RPL19B) | chr3:5708925-5710579 FORWARD	-1.60833
29.2.1.2.2.30	protein.synthesis.ribosomal protein.eukaryotic.60S subunit.L30	orange1.1g044331m.g	at1g22110	structural constituent of ribosome | chr1:7800507-7802562 REVERSE	2.99174
29.2.3	protein.synthesis.initiation	orange1.1g015129m.g	at3g13920	Symbols: EIF4A1, RH4, TIF4A1 | EIF4A1 (EUKARYOTIC TRANSLATION INITIATION FACTOR 4A1); ATP-dependent helicase/ translation initiation factor | chr3:4592256-4594962 REVERSE	1.49847
29.2.4	protein.synthesis.elongation	orange1.1g004202m.g	at5g10630	elongation factor 1-alpha, putative / EF-1-alpha, putative | chr5:3360173-3364596 FORWARD	-2.04739
29.3.1	protein.targeting.nucleus	orange1.1g004225m.g	at4g16143	Symbols: IMPA-2 | IMPA-2 (IMPORTIN ALPHA ISOFORM 2); binding / protein transporter | chr4:9133937-9137353 REVERSE	1.30362
29.3.4.3	protein.targeting.secretory pathway.vacuole	orange1.1g006788m.g	at1g30900	vacuolar sorting receptor, putative | chr1:10997275-11000543 FORWARD	3.89489
29.3.4.99	protein.targeting.secretory pathway.unspecified	orange1.1g014292m.g	at1g56590	clathrin adaptor complexes medium subunit family protein | chr1:21202020-21204742 REVERSE	1.34637
29.3.4.99	protein.targeting.secretory pathway.unspecified	orange1.1g007602m.g	at1g72160	SEC14 cytosolic factor family protein / phosphoglyceride transfer family protein | chr1:27153581-27155664 REVERSE	-2.90088
29.3.4.99	protein.targeting.secretory pathway.unspecified	orange1.1g007630m.g	at2g39380	Symbols: ATEXO70H2 | ATEXO70H2 (EXOCYST SUBUNIT EXO70 FAMILY PROTEIN H2); protein binding | chr2:16447006-16449083 REVERSE	1.49255
29.3.4.99	protein.targeting.secretory pathway.unspecified	orange1.1g014036m.g	at3g51670	SEC14 cytosolic factor family protein / phosphoglyceride transfer family protein | chr3:19168850-19171150 FORWARD	-5.17641
29.3.99	protein.targeting.unknown	orange1.1g022258m.g	at3g55960	NLI interacting factor (NIF) family protein | chr3:20760457-20763033 REVERSE	5.33684
29.4	protein.postranslational modification	orange1.1g015708m.g	at1g07160	protein phosphatase 2C, putative / PP2C, putative | chr1:2197908-2199748 REVERSE	1.15883
29.4	protein.postranslational modification	orange1.1g005119m.g	at1g18670	Symbols: IBS1 | IBS1 (IMPAIRED IN BABA-INDUCED STERILITY 1); ATP binding / kinase/ protein kinase/ protein serine/threonine kinase/ protein tyrosine kinase | chr1:6426898-6430696 REVERSE	-1.18993
29.4	protein.postranslational modification	orange1.1g008127m.g	at2g17890	Symbols: CPK16 | CPK16; ATP binding / calcium ion binding / calmodulin-dependent protein kinase/ protein kinase/ protein serine/threonine kinase | chr2:7769885-7772627 REVERSE	1.42154
29.4	protein.postranslational modification	orange1.1g000726m.g	at2g35050	protein kinase family protein | chr2:14769708-14775035 FORWARD	-1.47339
29.4	protein.postranslational modification	orange1.1g004401m.g	at2g35350	Symbols: PLL1 | PLL1 (POLTERGEIST LIKE 1); catalytic/ protein serine/threonine phosphatase | chr2:14881039-14884116 REVERSE	1.24783
29.4	protein.postranslational modification	orange1.1g004790m.g	at2g44830	protein kinase, putative | chr2:18490364-18492816 FORWARD	-1.1192
29.4	protein.postranslational modification	orange1.1g015594m.g	at3g01490	protein kinase, putative | chr3:190872-193537 REVERSE	-4.9181
29.4	protein.postranslational modification	orange1.1g043371m.g	at3g23360	protein phosphatase 2C, putative / PP2C, putative | chr3:8355257-8356381 REVERSE	1.01361
29.4	protein.postranslational modification	orange1.1g007863m.g	at3g25800	Symbols: PDF1, PR 65, PP2AA2 | PP2AA2 (PROTEIN PHOSPHATASE 2A SUBUNIT A2); protein phosphatase type 2A regulator | chr3:9422588-9426044 REVERSE	1.40714
29.4	protein.postranslational modification	orange1.1g043248m.g	at3g44200	Symbols: ATNEK6, NEK6, IBO1 | NEK6 ("NIMA (NEVER IN MITOSIS, GENE A)-RELATED 6"); ATP binding / kinase/ protein kinase/ protein serine/threonine kinase | chr3:15906440-15911474 FORWARD	-3.45757
29.4	protein.postranslational modification	orange1.1g014478m.g	at3g54030	protein kinase family protein | chr3:20010927-20013693 FORWARD	1.67192
29.4	protein.postranslational modification	orange1.1g020078m.g	at3g57700	protein kinase, putative | chr3:21384917-21385939 FORWARD	1.43858
29.4	protein.postranslational modification	orange1.1g045682m.g	at3g57730	protein kinase, putative | chr3:21389964-21391562 REVERSE	1.10785
29.4	protein.postranslational modification	orange1.1g036207m.g	at4g03230	ATP binding / kinase/ protein kinase/ protein serine/threonine kinase/ protein tyrosine kinase/ sugar binding | chr4:1419278-1422804 REVERSE	-4.21169
29.4	protein.postranslational modification	orange1.1g018021m.g	at4g31860	protein phosphatase 2C, putative / PP2C, putative | chr4:15406439-15409000 REVERSE	1.10253
29.4	protein.postranslational modification	orange1.1g006887m.g	at4g32250	protein kinase family protein | chr4:15570044-15572607 REVERSE	1.23073
29.4	protein.postranslational modification	orange1.1g046493m.g	at4g32300	Symbols: SD2-5 | SD2-5 (S-DOMAIN-2 5); carbohydrate binding / kinase/ protein kinase | chr4:15599475-15602595 FORWARD	-1.06246
29.4	protein.postranslational modification	orange1.1g004565m.g	at5g35370	ATP binding / carbohydrate binding / kinase/ protein kinase/ protein serine/threonine kinase/ protein tyrosine kinase/ sugar binding | chr5:13588433-13591271 REVERSE	1.48934
29.4	protein.postranslational modification	orange1.1g024633m.g	at5g53340	galactosyltransferase family protein | chr5:21640809-21643562 REVERSE	-3.05015
29.4	protein.postranslational modification	orange1.1g040569m.g	at5g55090	Symbols: MAPKKK15 | MAPKKK15; ATP binding / kinase/ protein kinase/ protein serine/threonine kinase | chr5:22356852-22358198 REVERSE	-1.01963
29.4	protein.postranslational modification	orange1.1g011359m.g	at5g58950	protein kinase family protein | chr5:23800928-23803673 REVERSE	-1.22951
29.4	protein.postranslational modification	orange1.1g037189m.g	at5g60900	Symbols: RLK1 | RLK1 (RECEPTOR-LIKE PROTEIN KINASE 1); ATP binding / carbohydrate binding / kinase/ protein kinase/ protein serine/threonine kinase/ protein tyrosine kinase/ sugar binding | chr5:24498467-24501494 REVERSE	4.5027
29.4.1	protein.postranslational modification.kinase	orange1.1g000172m.g	at3g48190	Symbols: ATM, ATATM | ATM (ATAXIA-TELANGIECTASIA MUTATED); 1-phosphatidylinositol-3-phosphate 5-kinase | chr3:17797334-17828591 FORWARD	-2.09926
29.4.1	protein.postranslational modification.kinase	orange1.1g017936m.g	at4g33950	Symbols: OST1, SNRK2-6, SRK2E, SNRK2.6, P44 | OST1 (OPEN STOMATA 1); calcium-dependent protein serine/threonine kinase/ kinase/ protein kinase | chr4:16272253-16274810 FORWARD	-4.02193
29.4.1.56	protein.postranslational modification.kinase.receptor like cytoplasmatic kinase VI	orange1.1g012765m.g	at5g65530	protein kinase, putative | chr5:26190592-26193106 REVERSE	-1.23653
29.4.1.57	protein.postranslational modification.kinase.receptor like cytoplasmatic kinase VII	orange1.1g018785m.g	at1g14370	Symbols: APK2A | APK2A (PROTEIN KINASE 2A); ATP binding / kinase/ protein kinase/ protein serine/threonine kinase | chr1:4915576-4918138 FORWARD	1.62246
29.4.1.57	protein.postranslational modification.kinase.receptor like cytoplasmatic kinase VII	orange1.1g043568m.g	at2g28940	protein kinase family protein | chr2:12426710-12428685 REVERSE	1.29767
29.4.1.57	protein.postranslational modification.kinase.receptor like cytoplasmatic kinase VII	orange1.1g011851m.g	at5g15080	protein kinase, putative | chr5:4886114-4888788 FORWARD	-1.54314
29.4.1.59	protein.postranslational modification.kinase.receptor like cytoplasmatic kinase IX	orange1.1g002719m.g	at2g45910	protein kinase family protein / U-box domain-containing protein | chr2:18894074-18898528 FORWARD	1.25229
29.4.1.61	protein.postranslational modification.kinase.receptor like cytoplasmatic kinase X	orange1.1g012975m.g	at2g25220	ATP binding / kinase/ protein kinase/ protein serine/threonine kinase/ protein tyrosine kinase | chr2:10742714-10745594 REVERSE	-1.00876
29.5	protein.degradation	orange1.1g012237m.g	at2g27920	Symbols: SCPL51 | SCPL51 (SERINE CARBOXYPEPTIDASE-LIKE 51); serine-type carboxypeptidase | chr2:11885571-11889176 REVERSE	-1.38438
29.5	protein.degradation	orange1.1g022083m.g	at3g26085	CAAX amino terminal protease family protein | chr3:9530660-9532587 FORWARD	1.72007
29.5	protein.degradation	orange1.1g011566m.g	at3g52500	aspartyl protease family protein | chr3:19465499-19467386 REVERSE	-2.48882
29.5	protein.degradation	orange1.1g013774m.g	at4g33490	aspartic-type endopeptidase | chr4:16108759-16110676 REVERSE	-1.45338
29.5	protein.degradation	orange1.1g020767m.g	at5g04200	Symbols: AtMC9 | AtMC9 (metacaspase 9); cysteine-type peptidase | chr5:1153790-1155040 FORWARD	-4.09237
29.5	protein.degradation	orange1.1g012276m.g	at5g09640	Symbols: SNG2, SCPL19 | SCPL19; serine-type carboxypeptidase/ sinapoyltransferase | chr5:2988314-2991156 FORWARD	1.02752
29.5	protein.degradation	orange1.1g005260m.g	at5g19740	peptidase M28 family protein | chr5:6673933-6676859 FORWARD	-3.70915
29.5	protein.degradation	orange1.1g018233m.g	at5g66160	Symbols: ATRMR1, RMR1 | JR700; peptidase/ protein binding / zinc ion binding | chr5:26445086-26447433 FORWARD	1.33669
29.5.1	protein.degradation.subtilases	orange1.1g030998m.g	at1g01900	Symbols: ATSBT1.1, SBTI1.1 | SBTI1.1; serine-type endopeptidase | chr1:310316-313130 FORWARD	-1.43578
29.5.1	protein.degradation.subtilases	orange1.1g040458m.g	at3g14240	subtilase family protein | chr3:4741473-4744117 REVERSE	-1.81986
29.5.1	protein.degradation.subtilases	orange1.1g004010m.g	at4g34980	Symbols: SLP2 | SLP2; serine-type peptidase | chr4:16656691-16659339 REVERSE	-1.5844
29.5.1	protein.degradation.subtilases	orange1.1g004047m.g	at5g45650	subtilase family protein | chr5:18513431-18518868 REVERSE	-2.55655
29.5.1	protein.degradation.subtilases	orange1.1g015812m.g	at5g59810	Symbols: ATSBT5.4, SBT5.4 | SBT5.4; identical protein binding / serine-type endopeptidase | chr5:24096815-24100557 REVERSE	-4.16296
29.5.1	protein.degradation.subtilases	orange1.1g005334m.g	at5g67360	Symbols: ARA12 | ARA12; serine-type endopeptidase | chr5:26871891-26874579 REVERSE	-1.32093
29.5.3	protein.degradation.cysteine protease	orange1.1g018649m.g	at1g20850	Symbols: XCP2 | XCP2 (xylem cysteine peptidase 2); cysteine-type peptidase/ peptidase | chr1:7252174-7253731 FORWARD	-2.91961
29.5.3	protein.degradation.cysteine protease	orange1.1g012022m.g	at1g47128	Symbols: RD21, RD21A | RD21 (responsive to dehydration 21); cysteine-type endopeptidase/ cysteine-type peptidase | chr1:17282825-17285670 REVERSE	2.77305
29.5.4	protein.degradation.aspartate protease	orange1.1g040810m.g	at1g01300	aspartyl protease family protein | chr1:116943-118764 FORWARD	-2.49101
29.5.4	protein.degradation.aspartate protease	orange1.1g036447m.g	at1g03220	extracellular dermal glycoprotein, putative / EDGP, putative | chr1:787122-788651 FORWARD	3.07942
29.5.4	protein.degradation.aspartate protease	orange1.1g011482m.g	at1g79720	aspartyl protease family protein | chr1:29997127-29999045 REVERSE	-4.94413
29.5.4	protein.degradation.aspartate protease	orange1.1g013672m.g	at2g03200	aspartyl protease family protein | chr2:966451-967918 REVERSE	-3.01408
29.5.5	protein.degradation.serine protease	orange1.1g029400m.g	at1g33540	Symbols: scpl18 | scpl18 (serine carboxypeptidase-like 18); serine-type carboxypeptidase | chr1:12162349-12164700 REVERSE	-1.37634
29.5.7	protein.degradation.metalloprotease	orange1.1g018617m.g	at4g37040	Symbols: MAP1D | MAP1D (METHIONINE AMINOPEPTIDASE 1D); aminopeptidase/ metalloexopeptidase | chr4:17455139-17457357 FORWARD	1.22193
29.5.9	protein.degradation.AAA type	orange1.1g009791m.g	at2g18193	AAA-type ATPase family protein | chr2:7917505-7919277 REVERSE	-1.91417
29.5.9	protein.degradation.AAA type	orange1.1g044297m.g	at2g46620	AAA-type ATPase family protein | chr2:19138801-19140747 REVERSE	1.95
29.5.9	protein.degradation.AAA type	orange1.1g013083m.g	at3g50940	AAA-type ATPase family protein | chr3:18933763-18935611 FORWARD	1.4361
29.5.9	protein.degradation.AAA type	orange1.1g003231m.g	at4g28000	ATP binding / ATPase/ nucleoside-triphosphatase/ nucleotide binding | chr4:13925456-13929280 FORWARD	-1.79964
29.5.11.1	protein.degradation.ubiquitin.ubiquitin	orange1.1g023198m.g	at4g05320	Symbols: UBQ10 | UBQ10 (POLYUBIQUITIN 10); protein binding | chr4:2718170-2720308 FORWARD	-1.15659
29.5.11.4.1	protein.degradation.ubiquitin.E3.HECT	orange1.1g000286m.g	at4g38600	Symbols: KAK, UPL3 | KAK (KAKTUS); ubiquitin-protein ligase | chr4:18041031-18049292 REVERSE	-1.24405
29.5.11.4.2	protein.degradation.ubiquitin.E3.RING	orange1.1g030323m.g	at1g15100	Symbols: RHA2A | RHA2A; protein binding / ubiquitin-protein ligase/ zinc ion binding | chr1:5193426-5194203 REVERSE	-1.66132
29.5.11.4.2	protein.degradation.ubiquitin.E3.RING	orange1.1g043163m.g	at1g20823	zinc finger (C3HC4-type RING finger) family protein | chr1:7238800-7239669 FORWARD	-2.4674
29.5.11.4.2	protein.degradation.ubiquitin.E3.RING	orange1.1g038999m.g	at1g23980	zinc finger (C3HC4-type RING finger) family protein | chr1:8484703-8486002 REVERSE	-1.60668
29.5.11.4.2	protein.degradation.ubiquitin.E3.RING	orange1.1g033497m.g	at1g60360	zinc finger (C3HC4-type RING finger) family protein | chr1:22242748-22243731 REVERSE	2.8735
29.5.11.4.2	protein.degradation.ubiquitin.E3.RING	orange1.1g038790m.g	at1g63840	zinc finger (C3HC4-type RING finger) family protein | chr1:23689697-23690807 REVERSE	1.19618
29.5.11.4.2	protein.degradation.ubiquitin.E3.RING	orange1.1g003530m.g	at1g76390	armadillo/beta-catenin repeat family protein / U-box domain-containing protein | chr1:28655399-28658711 FORWARD	1.55569
29.5.11.4.2	protein.degradation.ubiquitin.E3.RING	orange1.1g031645m.g	at2g25410	protein binding / zinc ion binding | chr2:10814470-10815994 FORWARD	-1.49734
29.5.11.4.2	protein.degradation.ubiquitin.E3.RING	orange1.1g026517m.g	at2g42360	zinc finger (C3HC4-type RING finger) family protein | chr2:17640798-17641790 FORWARD	1.37644
29.5.11.4.2	protein.degradation.ubiquitin.E3.RING	orange1.1g036833m.g	at3g03550	zinc finger (C3HC4-type RING finger) family protein | chr3:850108-851590 REVERSE	-2.98106
29.5.11.4.2	protein.degradation.ubiquitin.E3.RING	orange1.1g012404m.g	at3g07360	Symbols: PUB9, ATPUB9 | PUB9 (PLANT U-BOX 9); ubiquitin-protein ligase | chr3:2354721-2356854 FORWARD	1.31214
29.5.11.4.2	protein.degradation.ubiquitin.E3.RING	orange1.1g029206m.g	at3g10910	zinc finger (C3HC4-type RING finger) family protein | chr3:3412911-3414019 REVERSE	-1.12172
29.5.11.4.2	protein.degradation.ubiquitin.E3.RING	orange1.1g033041m.g	at3g16720	Symbols: ATL2 | ATL2; protein binding / zinc ion binding | chr3:5692738-5694127 FORWARD	1.67325
29.5.11.4.2	protein.degradation.ubiquitin.E3.RING	orange1.1g033086m.g	at3g46620	zinc finger (C3HC4-type RING finger) family protein | chr3:17178697-17180067 REVERSE	-1.88724
29.5.11.4.2	protein.degradation.ubiquitin.E3.RING	orange1.1g041871m.g	at4g28890	protein binding / ubiquitin-protein ligase/ zinc ion binding | chr4:14256333-14257735 REVERSE	1.3494
29.5.11.4.2	protein.degradation.ubiquitin.E3.RING	orange1.1g042083m.g	at4g30400	zinc finger (C3HC4-type RING finger) family protein | chr4:14866946-14868628 FORWARD	-1.16969
29.5.11.4.2	protein.degradation.ubiquitin.E3.RING	orange1.1g021834m.g	at4g35070	FUNCTIONS IN: molecular_function unknown; INVOLVED IN: biological_process unknown; LOCATED IN: cellular_component unknown; EXPRESSED IN: 11 plant structures; EXPRESSED DURING: 8 growth stages; CONTAINS InterPro DOMAIN/s: S-ribonuclease binding protein, SBP1, pollen (InterPro:IPR017066); BEST Arabidopsis thaliana protein match is: SBP1 (s-ribonuclease binding protein 1); protein binding / zinc ion…	1.22866
29.5.11.4.2	protein.degradation.ubiquitin.E3.RING	orange1.1g036983m.g	at5g05830	zinc finger (C3HC4-type RING finger) family protein | chr5:1755766-1757085 FORWARD	-1.20459
29.5.11.4.2	protein.degradation.ubiquitin.E3.RING	orange1.1g037529m.g	at5g42200	zinc finger (C3HC4-type RING finger) family protein | chr5:16860467-16861232 FORWARD	-1.14559
29.5.11.4.2	protein.degradation.ubiquitin.E3.RING	orange1.1g019053m.g	at5g43420	zinc finger (C3HC4-type RING finger) family protein | chr5:17451669-17453124 FORWARD	1.65464
29.5.11.4.2	protein.degradation.ubiquitin.E3.RING	orange1.1g045745m.g	at5g59550	zinc finger (C3HC4-type RING finger) family protein | chr5:23998259-23999793 REVERSE	1.16197
29.5.11.4.2	protein.degradation.ubiquitin.E3.RING	orange1.1g010219m.g	at5g60580	zinc finger (C3HC4-type RING finger) family protein | chr5:24354057-24356962 FORWARD	-1.79333
29.5.11.4.2	protein.degradation.ubiquitin.E3.RING	orange1.1g043643m.g	at5g60710	zinc finger (C3HC4-type RING finger) family protein | chr5:24410718-24415068 REVERSE	1.00462
29.5.11.4.3.2	protein.degradation.ubiquitin.E3.SCF.FBOX	orange1.1g040781m.g	at1g23390	kelch repeat-containing F-box family protein | chr1:8309112-8310649 REVERSE	1.63852
29.5.11.4.3.2	protein.degradation.ubiquitin.E3.SCF.FBOX	orange1.1g028925m.g	at1g67480	kelch repeat-containing F-box family protein | chr1:25276295-25278718 FORWARD	-1.03546
29.5.11.4.3.2	protein.degradation.ubiquitin.E3.SCF.FBOX	orange1.1g036341m.g	at2g26160	FUNCTIONS IN: molecular_function unknown; INVOLVED IN: biological_process unknown; LOCATED IN: cellular_component unknown; CONTAINS InterPro DOMAIN/s: Cyclin-like F-box (InterPro:IPR001810), Protein of unknown function DUF295 (InterPro:IPR005174); BEST Arabidopsis thaliana protein match is: F-box family protein (TAIR:AT3G25750.1); Has 179 Blast hits to 177 proteins in 7 species: Archae - 0; Bacte…	-4.30474
29.5.11.4.3.2	protein.degradation.ubiquitin.E3.SCF.FBOX	orange1.1g040396m.g	at2g26850	F-box family protein | chr2:11449269-11451239 REVERSE	-1.41474
29.5.11.4.3.2	protein.degradation.ubiquitin.E3.SCF.FBOX	orange1.1g018821m.g	at2g27310	F-box family protein | chr2:11683862-11684967 REVERSE	1.22309
29.5.11.4.3.2	protein.degradation.ubiquitin.E3.SCF.FBOX	orange1.1g038508m.g	at2g32560	F-box family protein | chr2:13824794-13826986 FORWARD	-1.63359
29.5.11.4.3.2	protein.degradation.ubiquitin.E3.SCF.FBOX	orange1.1g043879m.g	at2g39490	F-box family protein | chr2:16486902-16488645 REVERSE	-2.45225
29.5.11.4.3.2	protein.degradation.ubiquitin.E3.SCF.FBOX	orange1.1g013264m.g	at3g59940	kelch repeat-containing F-box family protein | chr3:22142900-22144439 FORWARD	-2.02797
29.5.11.4.3.2	protein.degradation.ubiquitin.E3.SCF.FBOX	orange1.1g008452m.g	at4g00320	F-box family protein | chr4:139939-141643 FORWARD	-1.62849
29.5.11.20	protein.degradation.ubiquitin.proteasom	orange1.1g024461m.g	at1g64520	Symbols: RPN12a | RPN12a (Regulatory Particle non-ATPase 12a); peptidase | chr1:23956386-23958322 FORWARD	3.59071
29.5.11.20	protein.degradation.ubiquitin.proteasom	orange1.1g029121m.g	at3g53970	proteasome inhibitor-related | chr3:19985139-19987339 FORWARD	-1.97894
29.7	protein.glycosylation	orange1.1g012183m.g	at2g01720	ribophorin I family protein | chr2:317030-320264 REVERSE	-2.28119
29.7	protein.glycosylation	orange1.1g014480m.g	at2g41490	Symbols: GPT | GPT (UDP-GLCNAC%3ADOLICHOL+PHOSPHATE+GLCNAC-1-P+TRANSFERASE); UDP-N-acetylglucosamine-dolichyl-phosphate N-acetylglucosaminephosphotransferase | chr2:17301695-17304211 FORWARD	-1.37908
30.1	signalling.in sugar and nutrient physiology	orange1.1g002267m.g	at1g05200	Symbols: ATGLR3.4, GLR3.4, GLUR3 | ATGLR3.4; intracellular ligand-gated ion channel | chr1:1505317-1509152 FORWARD	-1.62193
30.1	signalling.in sugar and nutrient physiology	orange1.1g002505m.g	at3g51480	Symbols: ATGLR3.6, GLR3.6 | ATGLR3.6 (GLUTAMATE RECEPTOR 3.6); intracellular ligand-gated ion channel | chr3:19100676-19104825 FORWARD	-1.07105
30.2.1	signalling.receptor kinases.leucine rich repeat I	orange1.1g002382m.g	at2g37050	kinase | chr2:15568986-15573726 FORWARD	-3.02749
30.2.1	signalling.receptor kinases.leucine rich repeat I	orange1.1g002582m.g	at5g48740	leucine-rich repeat family protein / protein kinase family protein | chr5:19765195-19769369 REVERSE	-2.88054
30.2.2	signalling.receptor kinases.leucine rich repeat II	orange1.1g013004m.g	at1g71830	Symbols: SERK1, ATSERK1 | SERK1 (SOMATIC EMBRYOGENESIS RECEPTOR-LIKE KINASE 1); kinase/ transmembrane receptor protein serine/threonine kinase | chr1:27018158-27022117 FORWARD	1.00105
30.2.2	signalling.receptor kinases.leucine rich repeat II	orange1.1g007025m.g	at3g25560	Symbols: NIK2 | NIK2 (NSP-INTERACTING KINASE 2); ATP binding / protein binding / protein kinase/ protein serine/threonine kinase | chr3:9279513-9282688 REVERSE	-3.765
30.2.2	signalling.receptor kinases.leucine rich repeat II	orange1.1g006907m.g	at5g45780	leucine-rich repeat transmembrane protein kinase, putative | chr5:18566812-18569625 REVERSE	-1.40555
30.2.3	signalling.receptor kinases.leucine rich repeat III	orange1.1g006559m.g	at1g68400	leucine-rich repeat transmembrane protein kinase, putative | chr1:25646039-25648946 REVERSE	1.14308
30.2.3	signalling.receptor kinases.leucine rich repeat III	orange1.1g006031m.g	at5g43020	leucine-rich repeat transmembrane protein kinase, putative | chr5:17255291-17257742 REVERSE	-4.42076
30.2.3	signalling.receptor kinases.leucine rich repeat III	orange1.1g005999m.g	at5g67200	leucine-rich repeat transmembrane protein kinase, putative | chr5:26813725-26816566 REVERSE	-1.0418
30.2.5	signalling.receptor kinases.leucine rich repeat V	orange1.1g008055m.g	at1g53730	Symbols: SRF6 | SRF6 (STRUBBELIG-RECEPTOR FAMILY 6); ATP binding / protein binding / protein kinase/ protein serine/threonine kinase | chr1:20061701-20065713 FORWARD	-1.08421
30.2.7	signalling.receptor kinases.leucine rich repeat VII	orange1.1g001171m.g	at1g75640	leucine-rich repeat family protein / protein kinase family protein | chr1:28403466-28407051 REVERSE	-5.58885
30.2.8.1	signalling.receptor kinases.leucine rich repeat VIII.VIII-1	orange1.1g002174m.g	at1g06840	leucine-rich repeat transmembrane protein kinase, putative | chr1:2097747-2103479 REVERSE	1.08953
30.2.8.2	signalling.receptor kinases.leucine rich repeat VIII.VIII-2	orange1.1g016347m.g	at1g16670	protein kinase family protein | chr1:5697324-5699769 FORWARD	1.38
30.2.8.2	signalling.receptor kinases.leucine rich repeat VIII.VIII-2	orange1.1g046961m.g	at1g29750	Symbols: RKF1 | RKF1 (RECEPTOR-LIKE KINASE IN FLOWERS 1); ATP binding / kinase/ protein serine/threonine kinase/ receptor signaling protein serine/threonine kinase | chr1:10413881-10420524 REVERSE	1.08969
30.2.8.2	signalling.receptor kinases.leucine rich repeat VIII.VIII-2	orange1.1g001767m.g	at1g53440	leucine-rich repeat family protein / protein kinase family protein | chr1:19945959-19951562 FORWARD	1.16898
30.2.8.2	signalling.receptor kinases.leucine rich repeat VIII.VIII-2	orange1.1g001658m.g	at1g56130	leucine-rich repeat family protein / protein kinase family protein | chr1:20994931-21000887 REVERSE	1.07569
30.2.8.2	signalling.receptor kinases.leucine rich repeat VIII.VIII-2	orange1.1g020720m.g	at3g09010	protein kinase family protein | chr3:2749953-2752276 FORWARD	2.63519
30.2.9	signalling.receptor kinases.leucine rich repeat IX	orange1.1g041143m.g	at1g66150	Symbols: TMK1 | TMK1 (TRANSMEMBRANE KINASE 1); transmembrane receptor protein serine/threonine kinase | chr1:24631409-24634749 FORWARD	-1.45522
30.2.10	signalling.receptor kinases.leucine rich repeat X	orange1.1g001561m.g	at5g53890	leucine-rich repeat transmembrane protein kinase, putative | chr5:21876861-21880461 FORWARD	-1.84438
30.2.11	signalling.receptor kinases.leucine rich repeat XI	orange1.1g001867m.g	at1g28440	Symbols: HSL1 | HSL1 (HAESA-Like 1); ATP binding / kinase/ protein serine/threonine kinase | chr1:9996824-10000447 FORWARD	-2.30088
30.2.11	signalling.receptor kinases.leucine rich repeat XI	orange1.1g002063m.g	at1g72180	leucine-rich repeat transmembrane protein kinase, putative | chr1:27162820-27167430 FORWARD	-1.71467
30.2.11	signalling.receptor kinases.leucine rich repeat XI	orange1.1g001275m.g	at1g73080	Symbols: PEPR1 | PEPR1 (PEP1 receptor 1); ATP binding / kinase/ protein binding / protein serine/threonine kinase | chr1:27484513-27488201 FORWARD	-2.89733
30.2.11	signalling.receptor kinases.leucine rich repeat XI	orange1.1g008876m.g	at4g20140	Symbols: GSO1 | GSO1 (GASSHO1); ATP binding / protein binding / protein kinase/ protein serine/threonine kinase/ protein tyrosine kinase | chr4:10884197-10888270 FORWARD	-3.01436
30.2.11	signalling.receptor kinases.leucine rich repeat XI	orange1.1g038393m.g	at5g44700	Symbols: EDA23, GSO2 | GSO2 (GASSHO 2); ATP binding / protein binding / protein kinase/ protein serine/threonine kinase/ protein tyrosine kinase | chr5:18032864-18036894 REVERSE	-2.05548
30.2.11	signalling.receptor kinases.leucine rich repeat XI	orange1.1g001253m.g	at5g63930	leucine-rich repeat transmembrane protein kinase, putative | chr5:25583006-25586499 FORWARD	-1.49473
30.2.11	signalling.receptor kinases.leucine rich repeat XI	orange1.1g001816m.g	at5g65700	Symbols: BAM1 | BAM1 (BARELY ANY MERISTEM 1); ATP binding / kinase/ protein serine/threonine kinase | chr5:26281757-26285247 FORWARD	-1.89566
30.2.12	signalling.receptor kinases.leucine rich repeat XII	orange1.1g035702m.g	at3g47110	leucine-rich repeat transmembrane protein kinase, putative | chr3:17347103-17350296 REVERSE	-1.23783
30.2.12	signalling.receptor kinases.leucine rich repeat XII	orange1.1g043981m.g	at3g47570	leucine-rich repeat transmembrane protein kinase, putative | chr3:17527507-17530929 FORWARD	-1.25323
30.2.12	signalling.receptor kinases.leucine rich repeat XII	orange1.1g003780m.g	at4g08850	kinase | chr4:5636489-5640636 REVERSE	3.33854
30.2.13	signalling.receptor kinases.leucine rich repeat XIII	orange1.1g007455m.g	at5g62710	leucine-rich repeat family protein / protein kinase family protein | chr5:25187303-25190600 FORWARD	-1.06413
30.2.16	signalling.receptor kinases.Catharanthus roseus-like RLK1	orange1.1g036769m.g	at2g23200	protein kinase family protein | chr2:9879276-9881908 FORWARD	-1.1261
30.2.16	signalling.receptor kinases.Catharanthus roseus-like RLK1	orange1.1g003436m.g	at3g46290	protein kinase, putative | chr3:17013009-17015787 FORWARD	-1.07762
30.2.16	signalling.receptor kinases.Catharanthus roseus-like RLK1	orange1.1g044454m.g	at3g51550	Symbols: FER | FER (FERONIA); kinase/ protein kinase | chr3:19117584-19120881 REVERSE	-1.11303
30.2.17	signalling.receptor kinases.DUF 26	orange1.1g017211m.g	at4g05200	protein kinase family protein | chr4:2679723-2682309 REVERSE	1.45558
30.2.17	signalling.receptor kinases.DUF 26	orange1.1g006155m.g	at4g21410	protein kinase family protein | chr4:11402314-11405056 REVERSE	3.32849
30.2.18	signalling.receptor kinases.extensin	orange1.1g016117m.g	at3g58690	protein kinase family protein | chr3:21709170-21711381 FORWARD	-1.52553
30.2.18	signalling.receptor kinases.extensin	orange1.1g004869m.g	at4g02010	protein kinase family protein | chr4:881090-885399 FORWARD	-2.08122
30.2.19	signalling.receptor kinases.legume-lectin	orange1.1g010476m.g	at4g04960	lectin protein kinase, putative | chr4:2533056-2535386 FORWARD	1.79858
30.2.19	signalling.receptor kinases.legume-lectin	orange1.1g008374m.g	at5g06740	lectin protein kinase family protein | chr5:2084094-2086052 FORWARD	1.20883
30.2.19	signalling.receptor kinases.legume-lectin	orange1.1g038118m.g	at5g10530	lectin protein kinase, putative | chr5:3324978-3326933 REVERSE	1.44083
30.2.20	signalling.receptor kinases.wheat LRK10 like	orange1.1g006620m.g	at5g38260	serine/threonine protein kinase, putative | chr5:15283692-15285837 REVERSE	1.08209
30.2.21	signalling.receptor kinases.lysine motif	orange1.1g039626m.g	at2g23770	protein kinase family protein / peptidoglycan-binding LysM domain-containing protein | chr2:10120242-10122080 REVERSE	-1.26646
30.2.23	signalling.receptor kinases.RKF3 like	orange1.1g046270m.g	at1g11050	protein kinase family protein | chr1:3681888-3684169 FORWARD	1.94976
30.2.24	signalling.receptor kinases.S-locus glycoprotein like	orange1.1g045315m.g	at1g65790	Symbols: ARK1 | ARK1 (A. THALIANA RECEPTOR KINASE 1); kinase/ protein kinase/ protein serine/threonine kinase/ transmembrane receptor protein kinase | chr1:24468932-24472329 FORWARD	1.02523
30.2.24	signalling.receptor kinases.S-locus glycoprotein like	orange1.1g003092m.g	at4g21380	Symbols: ARK3 | ARK3 (A. THALIANA RECEPTOR KINASE 3); kinase/ transmembrane receptor protein serine/threonine kinase | chr4:11388925-11393226 REVERSE	-1.6449
30.2.24	signalling.receptor kinases.S-locus glycoprotein like	orange1.1g039318m.g	at4g27290	ATP binding / protein kinase/ protein serine/threonine kinase/ protein tyrosine kinase/ sugar binding | chr4:13666281-13669202 FORWARD	1.43641
30.2.25	signalling.receptor kinases.wall associated kinase	orange1.1g036177m.g	at1g16150	Symbols: WAKL4 | WAKL4 (WALL ASSOCIATED KINASE-LIKE 4); kinase | chr1:5532415-5534877 FORWARD	-1.70062
30.2.25	signalling.receptor kinases.wall associated kinase	orange1.1g041859m.g	at1g16260	protein kinase family protein | chr1:5559579-5562113 REVERSE	-1.89763
30.2.26	signalling.receptor kinases.crinkly like	orange1.1g046311m.g	at5g47850	Symbols: CCR4 | CCR4 (ARABIDOPSIS THALIANA CRINKLY4 RELATED 4); kinase | chr5:19378701-19381082 REVERSE	2.74189
30.2.99	signalling.receptor kinases.misc	orange1.1g001313m.g	at1g07390	Symbols: AtRLP1 | protein binding | chr1:2269893-2274820 FORWARD	-5.84494
30.2.99	signalling.receptor kinases.misc	orange1.1g002336m.g	at1g67720	leucine-rich repeat family protein / protein kinase family protein | chr1:25386341-25391073 FORWARD	-2.52599
30.3	signalling.calcium	orange1.1g044803m.g	at1g21550	calcium-binding protein, putative | chr1:7553101-7553876 REVERSE	1.13545
30.3	signalling.calcium	orange1.1g031582m.g	at1g24620	polcalcin, putative / calcium-binding pollen allergen, putative | chr1:8723712-8724459 REVERSE	-2.41221
30.3	signalling.calcium	orange1.1g042300m.g	at1g53210	sodium/calcium exchanger family protein / calcium-binding EF hand family protein | chr1:19844632-19847836 FORWARD	-3.11091
30.3	signalling.calcium	orange1.1g041237m.g	at2g15680	calmodulin-related protein, putative | chr2:6830995-6831641 FORWARD	-2.32201
30.3	signalling.calcium	orange1.1g013213m.g	at3g16490	Symbols: IQD26 | IQD26 (IQ-domain 26); calmodulin binding | chr3:5603900-5605697 REVERSE	2.69296
30.3	signalling.calcium	orange1.1g009658m.g	at3g20410	Symbols: CPK9 | CPK9 (calmodulin-domain protein kinase 9); calmodulin-dependent protein kinase/ kinase | chr3:7116201-7119121 FORWARD	-2.15902
30.3	signalling.calcium	orange1.1g043360m.g	at3g22910	calcium-transporting ATPase, plasma membrane-type, putative / Ca(2+)-ATPase, putative (ACA13) | chr3:8116335-8119388 REVERSE	2.25025
30.3	signalling.calcium	orange1.1g026268m.g	at3g24110	calcium-binding EF hand family protein | chr3:8704429-8705413 REVERSE	-1.31528
30.3	signalling.calcium	orange1.1g044228m.g	at3g63380	calcium-transporting ATPase, plasma membrane-type, putative / Ca(2+)-ATPase, putative (ACA12) | chr3:23406611-23410360 REVERSE	1.79893
30.3	signalling.calcium	orange1.1g009091m.g	at4g04720	Symbols: CPK21 | CPK21; ATP binding / calcium ion binding / calmodulin-dependent protein kinase/ kinase/ protein kinase/ protein serine/threonine kinase | chr4:2394458-2397759 REVERSE	-1.34976
30.3	signalling.calcium	orange1.1g027442m.g	at4g13440	calcium-binding EF hand family protein | chr4:7810215-7810679 FORWARD	1.3016
30.3	signalling.calcium	orange1.1g012196m.g	at4g33050	Symbols: EDA39 | EDA39 (embryo sac development arrest 39); calmodulin binding | chr4:15944453-15947026 REVERSE	3.70451
30.3	signalling.calcium	orange1.1g008950m.g	at5g04220	Symbols: SYTC, ATSYTC, NTMC2TYPE1.3, NTMC2T1.3 | SYTC | chr5:1155865-1158876 REVERSE	1.02496
30.3	signalling.calcium	orange1.1g008084m.g	at5g24430	calcium-dependent protein kinase, putative / CDPK, putative | chr5:8339144-8343102 REVERSE	1.26416
30.3	signalling.calcium	orange1.1g032375m.g	at5g42380	Symbols: CML39, CML37 | CML37 (CALMODULIN LIKE 37); calcium ion binding | chr5:16942576-16943366 REVERSE	1.45873
30.3	signalling.calcium	orange1.1g006056m.g	at5g56360	calmodulin-binding protein | chr5:22823302-22828025 REVERSE	-1.29989
30.4.5	signalling.phosphinositides.inositol-1,3,4-trisphosphate 5/6-kinase	orange1.1g019319m.g	at4g08170	inositol 1,3,4-trisphosphate 5/6-kinase family protein | chr4:5163399-5167179 REVERSE	1.99136
30.5	signalling.G-proteins	orange1.1g016074m.g	at1g31650	Symbols: ATROPGEF14, ROPGEF14 | ROPGEF14; Rho guanyl-nucleotide exchange factor | chr1:11326301-11330738 REVERSE	-1.66731
30.5	signalling.G-proteins	orange1.1g024190m.g	at3g07880	Rho GDP-dissociation inhibitor family protein | chr3:2513971-2515823 FORWARD	-1.29581
30.5	signalling.G-proteins	orange1.1g005652m.g	at5g52580	RAB GTPase activator | chr5:21338052-21342984 FORWARD	1.00133
30.6	signalling.MAP kinases	orange1.1g015707m.g	at1g49740	phospholipase C/ phosphoric diester hydrolase | chr1:18407518-18410022 FORWARD	-1.20022
30.6	signalling.MAP kinases	orange1.1g025683m.g	at3g45640	Symbols: ATMPK3, MPK3 | ATMPK3 (ARABIDOPSIS THALIANA MITOGEN-ACTIVATED PROTEIN KINASE 3); MAP kinase/ kinase/ protein binding / protein kinase | chr3:16756770-16758698 FORWARD	1.1795
30.6	signalling.MAP kinases	orange1.1g006781m.g	at5g41990	Symbols: WNK8, ATWNK8 | WNK8 (WITH NO LYSINE (K) KINASE 8); kinase/ protein kinase | chr5:16794967-16798006 REVERSE	1.01995
30.9	signalling.lipids	orange1.1g003462m.g	at1g60490	Symbols: ATVPS34, VPS34 | ATVPS34; 1-phosphatidylinositol-3-kinase/ binding / inositol or phosphatidylinositol kinase/ phosphotransferase, alcohol group as acceptor | chr1:22285572-22290315 REVERSE	-2.56724
30.1	signalling.phosphorelay	orange1.1g031698m.g	at3g21510	Symbols: AHP1 | AHP1 (HISTIDINE-CONTAINING PHOSPHOTRANSMITTER 1); histidine phosphotransfer kinase | chr3:7578175-7579599 REVERSE	-3.57193
30.11	signalling.light	orange1.1g038941m.g	at1g03010	phototropic-responsive NPH3 family protein | chr1:693480-696382 FORWARD	-2.82525
30.11	signalling.light	orange1.1g010843m.g	at1g14280	Symbols: PKS2 | PKS2 (PHYTOCHROME KINASE SUBSTRATE 2) | chr1:4877627-4879149 FORWARD	-3.38851
30.11	signalling.light	orange1.1g006846m.g	at1g67900	phototropic-responsive NPH3 family protein | chr1:25467024-25470017 FORWARD	-2.80122
30.11	signalling.light	orange1.1g029976m.g	at3g22840	Symbols: ELIP1, ELIP | ELIP1 (EARLY LIGHT-INDUCABLE PROTEIN); chlorophyll binding | chr3:8084447-8085560 REVERSE	1.64406
30.11	signalling.light	orange1.1g019236m.g	at4g29080	Symbols: PAP2, IAA27 | PAP2 (PHYTOCHROME-ASSOCIATED PROTEIN 2); transcription factor | chr4:14323361-14325328 REVERSE	-3.02249
30.11	signalling.light	orange1.1g009376m.g	at5g48150	Symbols: PAT1 | PAT1 (phytochrome a signal transduction 1); signal transducer/ transcription factor | chr5:19522255-19524653 REVERSE	-1.34257
30.11	signalling.light	orange1.1g007123m.g	at5g48800	phototropic-responsive NPH3 family protein | chr5:19786764-19789129 FORWARD	-4.4606
30.11	signalling.light	orange1.1g005842m.g	at5g64330	Symbols: NPH3, RPT3, JK218 | NPH3 (NON-PHOTOTROPIC HYPOCOTYL 3); protein binding / signal transducer | chr5:25727337-25730358 FORWARD	-1.97949
31.1	cell.organisation	orange1.1g007515m.g	at1g10340	ankyrin repeat family protein | chr1:3390322-3392571 REVERSE	1.5098
31.1	cell.organisation	orange1.1g007087m.g	at1g68060	Symbols: ATMAP70-1 | ATMAP70-1 (microtubule-associated proteins 70-1); microtubule binding | chr1:25510941-25514500 REVERSE	-1.13112
31.1	cell.organisation	orange1.1g046431m.g	at2g02230	Symbols: AtPP2-B1 | AtPP2-B1 (Phloem protein 2-B1); carbohydrate binding | chr2:590221-591650 REVERSE	-2.03334
31.1	cell.organisation	orange1.1g031424m.g	at2g16700	Symbols: ADF5, ATADF5 | ADF5 (ACTIN DEPOLYMERIZING FACTOR 5); actin binding | chr2:7244608-7245741 FORWARD	-1.98505
31.1	cell.organisation	orange1.1g005790m.g	at3g01750	ankyrin repeat family protein | chr3:270229-272976 FORWARD	-1.51248
31.1	cell.organisation	orange1.1g005092m.g	at3g16060	kinesin motor family protein | chr3:5447343-5451527 FORWARD	-1.00765
31.1	cell.organisation	orange1.1g048814m.g	at3g19050	Symbols: POK2 | POK2 (PHRAGMOPLAST ORIENTING KINESIN 2); ATP binding / microtubule motor | chr3:6578047-6590188 FORWARD	-1.07049
31.1	cell.organisation	orange1.1g026862m.g	at3g26070	plastid-lipid associated protein PAP / fibrillin family protein | chr3:9526714-9528583 FORWARD	-1.23605
31.1	cell.organisation	orange1.1g002577m.g	at3g45850	kinesin motor protein-related | chr3:16855612-16860950 REVERSE	-1.24847
31.1	cell.organisation	orange1.1g001693m.g	at3g51150	kinesin motor family protein | chr3:19000856-19006769 FORWARD	-1.17854
31.1	cell.organisation	orange1.1g007677m.g	at3g54070	ankyrin repeat family protein | chr3:20021330-20023603 REVERSE	-3.55262
31.1	cell.organisation	orange1.1g045083m.g	at4g03460	ankyrin repeat family protein | chr4:1536404-1540111 REVERSE	-4.09448
31.1	cell.organisation	orange1.1g000651m.g	at4g16340	Symbols: SPK1 | SPK1 (SPIKE1); GTP binding / GTPase binding / guanyl-nucleotide exchange factor | chr4:9228185-9241317 REVERSE	-1.44168
31.1	cell.organisation	orange1.1g012164m.g	at4g18950	ankyrin protein kinase, putative | chr4:10375364-10378390 FORWARD	1.32856
31.1	cell.organisation	orange1.1g001297m.g	at4g39050	kinesin-related protein (MKRP2) | chr4:18193135-18200697 FORWARD	-2.33271
31.1	cell.organisation	orange1.1g018954m.g	at5g08120	Symbols: MBP2C, ATMBP2C | MBP2C (MICROTUBULE BINDING PROTEIN 2C); protein binding | chr5:2600474-2602927 REVERSE	-1.44003
31.1	cell.organisation	orange1.1g001007m.g	at5g10470	kinesin motor protein-related | chr5:3289925-3297373 REVERSE	-1.34916
31.1	cell.organisation	orange1.1g034431m.g	at5g20110	dynein light chain, putative | chr5:6791487-6793346 REVERSE	1.03927
31.1	cell.organisation	orange1.1g001113m.g	at5g43900	Symbols: MYA2, ATMYA2, XI-2, XI-6 | MYA2 (ARABIDOPSIS MYOSIN 2); GTP-dependent protein binding / Rab GTPase binding / motor | chr5:17656911-17666826 REVERSE	-1.05534
31.1	cell.organisation	orange1.1g013369m.g	at5g54610	Symbols: ANK | ANK (ankyrin); protein binding | chr5:22184779-22186525 REVERSE	2.19407
31.1	cell.organisation	orange1.1g007822m.g	at5g55230	Symbols: ATMAP65-1, MAP65-1 | ATMAP65-1 (MICROTUBULE-ASSOCIATED PROTEINS 65-1); microtubule binding | chr5:22402028-22405492 FORWARD	-2.59057
31.2	cell.division	orange1.1g009463m.g	at3g26100	regulator of chromosome condensation (RCC1) family protein | chr3:9536923-9540453 FORWARD	1.4365
31.2	cell.division	orange1.1g003623m.g	at3g53230	cell division cycle protein 48, putative / CDC48, putative | chr3:19723351-19726672 FORWARD	-3.00879
31.3	cell.cycle	orange1.1g045573m.g	at1g14750	Symbols: SDS | SDS (SOLO DANCERS); cyclin-dependent protein kinase | chr1:5079407-5082520 REVERSE	-2.34817
31.3.1	cell.cycle.peptidylprolyl isomerase	orange1.1g006908m.g	at3g54010	Symbols: PAS1, DEI1 | PAS1 (PASTICCINO 1); FK506 binding / binding / peptidyl-prolyl cis-trans isomerase | chr3:20000861-20005183 FORWARD	-2.37542
31.3.1	cell.cycle.peptidylprolyl isomerase	orange1.1g036950m.g	at5g48570	Symbols: ROF2, ATFKBP65 | peptidyl-prolyl cis-trans isomerase, putative / FK506-binding protein, putative | chr5:19690542-19693845 REVERSE	1.29964
31.4	cell.vesicle transport	orange1.1g001803m.g	at3g55480	adaptin family protein | chr3:20566248-20571248 REVERSE	-1.57037
31.4	cell.vesicle transport	orange1.1g008174m.g	at4g11740	Symbols: SAY1 | SAY1 | chr4:7071860-7075501 FORWARD	-1.30637
31.4	cell.vesicle transport	orange1.1g015735m.g	at5g47180	vesicle-associated membrane family protein / VAMP family protein | chr5:19161142-19163432 REVERSE	-1.07328
33.1	development.storage proteins	orange1.1g020545m.g	at1g07750	cupin family protein | chr1:2404037-2405943 REVERSE	1.13396
33.1	development.storage proteins	orange1.1g033695m.g	at2g26560	Symbols: PLP2, PLA IIA, PLA2A | PLA2A (PHOSPHOLIPASE A 2A); lipase/ nutrient reservoir | chr2:11293769-11295806 REVERSE	1.04328
33.1	development.storage proteins	orange1.1g016359m.g	at3g63200	Symbols: PLP9, PLA IIIB | PLP9 (PATATIN-LIKE PROTEIN 9); nutrient reservoir | chr3:23345902-23347564 FORWARD	-3.63815
33.2	development.late embryogenesis abundant	orange1.1g031500m.g	at5g06760	late embryogenesis abundant group 1 domain-containing protein / LEA group 1 domain-containing protein | chr5:2089492-2090430 REVERSE	1.16858
33.3	development.squamosa promoter binding like (SPL)	orange1.1g001971m.g	at3g60030	Symbols: SPL12 | SPL12 (squamosa promoter-binding protein-like 12); transcription factor | chr3:22165654-22169572 REVERSE	-1.97865
33.99	development.unspecified	orange1.1g035957m.g	at1g05420	Symbols: ATOFP12, OFP12 | OFP12 (OVATE FAMILY PROTEIN 12) | chr1:1590073-1590753 FORWARD	-5.17712
33.99	development.unspecified	orange1.1g001466m.g	at1g48410	Symbols: AGO1 | AGO1 (ARGONAUTE 1); endoribonuclease/ miRNA binding / protein binding / siRNA binding | chr1:17886098-17892586 REVERSE	-1.76187
33.99	development.unspecified	orange1.1g032100m.g	at1g53885	senescence-associated protein-related | chr1:20119723-20120458 FORWARD	-3.65948
33.99	development.unspecified	orange1.1g025283m.g	at1g63260	Symbols: TET10 | TET10 (TETRASPANIN10) | chr1:23466800-23469204 REVERSE	-1.56381
33.99	development.unspecified	orange1.1g001684m.g	at1g69440	Symbols: AGO7, ZIP | AGO7 (ARGONAUTE7); nucleic acid binding | chr1:26101059-26105166 REVERSE	-1.78477
33.99	development.unspecified	orange1.1g032767m.g	at1g70670	caleosin-related family protein | chr1:26644582-26646173 FORWARD	-1.57233
33.99	development.unspecified	orange1.1g034076m.g	at1g73965	Symbols: CLE13 | CLE13 (CLAVATA3/ESR-RELATED 13); protein binding / receptor binding | chr1:27815797-27816468 FORWARD	1.28735
33.99	development.unspecified	orange1.1g000934m.g	at2g02560	Symbols: CAND1, ATCAND1, ETA2, TIP120, HVE | CAND1 (CULLIN-ASSOCIATED AND NEDDYLATION DISSOCIATED); binding | chr2:689788-697596 FORWARD	-2.19946
33.99	development.unspecified	orange1.1g023427m.g	at2g17040	Symbols: anac036 | anac036 (Arabidopsis NAC domain containing protein 36); transcription factor | chr2:7407123-7408270 FORWARD	-1.53495
33.99	development.unspecified	orange1.1g001093m.g	at2g34680	Symbols: AIR9 | AIR9; protein binding | chr2:14616622-14629129 REVERSE	-1.05305
33.99	development.unspecified	orange1.1g034099m.g	at2g34925	Symbols: CLE42 | CLE42 (CLAVATA3/ESR-RELATED 42) | chr2:14734270-14734536 FORWARD	-2.93948
33.99	development.unspecified	orange1.1g002086m.g	at2g37670	WD-40 repeat family protein | chr2:15797384-15800536 REVERSE	1.02939
33.99	development.unspecified	orange1.1g040453m.g	at2g39210	nodulin family protein | chr2:16366157-16368275 REVERSE	1.62288
33.99	development.unspecified	orange1.1g024647m.g	at2g41380	embryo-abundant protein-related | chr2:17251941-17253057 FORWARD	1.37742
33.99	development.unspecified	orange1.1g021785m.g	at2g43000	Symbols: anac042 | anac042 (Arabidopsis NAC domain containing protein 42); transcription factor | chr2:17880615-17882636 REVERSE	1.23482
33.99	development.unspecified	orange1.1g007654m.g	at3g01930	nodulin family protein | chr3:319061-321560 REVERSE	1.3001
33.99	development.unspecified	orange1.1g004302m.g	at3g07060	Symbols: emb1974 | emb1974 (embryo defective 1974) | chr3:2232606-2237118 FORWARD	4.88577
33.99	development.unspecified	orange1.1g003528m.g	at3g13870	Symbols: RHD3 | RHD3 (ROOT HAIR DEFECTIVE 3); GTP binding | chr3:4565412-4571260 REVERSE	-1.36495
33.99	development.unspecified	orange1.1g022550m.g	at3g22550	senescence-associated protein-related | chr3:7991646-7993454 REVERSE	-1.50759
33.99	development.unspecified	orange1.1g016732m.g	at3g27950	early nodule-specific protein, putative | chr3:10378048-10379896 FORWARD	-4.50611
33.99	development.unspecified	orange1.1g018400m.g	at3g28050	nodulin MtN21 family protein | chr3:10442814-10445398 FORWARD	-2.84573
33.99	development.unspecified	orange1.1g048115m.g	at3g29970	germination protein-related | chr3:11745211-11746570 FORWARD	1.75667
33.99	development.unspecified	orange1.1g023208m.g	at3g45600	Symbols: TET3 | TET3 (TETRASPANIN3) | chr3:16733755-16735951 REVERSE	-1.24682
33.99	development.unspecified	orange1.1g027470m.g	at3g54340	Symbols: AP3, ATAP3 | AP3 (APETALA 3); DNA binding / transcription factor | chr3:20119173-20121170 REVERSE	-2.16825
33.99	development.unspecified	orange1.1g007735m.g	at4g12420	Symbols: SKU5 | SKU5; copper ion binding / oxidoreductase | chr4:7349662-7353074 REVERSE	-1.71205
33.99	development.unspecified	orange1.1g021755m.g	at4g15920	INVOLVED IN: biological_process unknown; LOCATED IN: endomembrane system, integral to membrane, membrane; EXPRESSED IN: 23 plant structures; EXPRESSED DURING: 13 growth stages; CONTAINS InterPro DOMAIN/s: MtN3 and saliva related transmembrane protein, conserved region (InterPro:IPR018169), RAG1-activating protein 1 homologue (InterPro:IPR018179), MtN3 and saliva related transmembrane protein (Int…	-1.28449
33.99	development.unspecified	orange1.1g012213m.g	at4g20270	Symbols: BAM3 | BAM3 (BARELY ANY MERISTEM 3); ATP binding / protein binding / protein kinase/ protein serine/threonine kinase | chr4:10949661-10953083 FORWARD	-3.50466
33.99	development.unspecified	orange1.1g045430m.g	at4g24220	Symbols: VEP1, AWI31 | VEP1 (VEIN PATTERNING 1); binding / catalytic | chr4:12564945-12566755 FORWARD	1.09693
33.99	development.unspecified	orange1.1g028803m.g	at4g28530	Symbols: anac074 | anac074 (Arabidopsis NAC domain containing protein 74); transcription factor | chr4:14090489-14094776 REVERSE	-3.26027
33.99	development.unspecified	orange1.1g008778m.g	at4g34950	nodulin family protein | chr4:16642316-16644818 REVERSE	1.6991
33.99	development.unspecified	orange1.1g007284m.g	at4g36710	transcription factor | chr4:17305758-17307643 FORWARD	-1.47323
33.99	development.unspecified	orange1.1g039174m.g	at4g36920	Symbols: AP2, FLO2, FL1 | AP2 (APETALA 2); transcription factor | chr4:17400847-17403332 FORWARD	-3.8436
33.99	development.unspecified	orange1.1g035867m.g	at4g37650	Symbols: SHR, SGR7 | SHR (SHORT ROOT); protein binding / sequence-specific DNA binding / transcription factor | chr4:17691786-17693760 FORWARD	-3.40458
33.99	development.unspecified	orange1.1g023035m.g	at5g20700	senescence-associated protein-related | chr5:7005844-7007117 REVERSE	-1.59878
33.99	development.unspecified	orange1.1g023996m.g	at5g22380	Symbols: anac090 | anac090 (Arabidopsis NAC domain containing protein 90); transcription factor | chr5:7408777-7410102 REVERSE	1.21113
33.99	development.unspecified	orange1.1g021354m.g	at5g40240	nodulin MtN21 family protein | chr5:16082125-16084581 REVERSE	-1.74459
33.99	development.unspecified	orange1.1g022442m.g	at5g48850	Symbols: ATSDI1 | ATSDI1 (SULPHUR DEFICIENCY-INDUCED 1); binding | chr5:19805437-19807759 REVERSE	1.70593
33.99	development.unspecified	orange1.1g015381m.g	at5g58360	Symbols: ATOFP3, OFP3 | ATOFP3 | chr5:23590079-23590969 REVERSE	-3.09518
33.99	development.unspecified	orange1.1g006986m.g	at5g66770	scarecrow transcription factor family protein | chr5:26660600-26662894 FORWARD	-1.33025
34.1	transport.p- and v-ATPases	orange1.1g003313m.g	at1g17260	Symbols: AHA10 | AHA10 (Autoinhibited H(+)-ATPase isoform 10); ATPase/ ATPase, coupled to transmembrane movement of ions, phosphorylative mechanism / cation-transporting ATPase | chr1:5904058-5908898 FORWARD	-2.42153
34.1	transport.p- and v-ATPases	orange1.1g001008m.g	at3g27870	haloacid dehalogenase-like hydrolase family protein | chr3:10330950-10335305 FORWARD	-1.45208
34.1	transport.p- and v-ATPases	orange1.1g005866m.g	at5g62670	Symbols: AHA11 | AHA11 (Arabidopsis H(+)-ATPase 11); ATPase | chr5:25159230-25165209 FORWARD	-1.38239
34.2	transport.sugars	orange1.1g009833m.g	at5g26340	Symbols: MSS1, STP13 | MSS1; carbohydrate transmembrane transporter/ hexose:hydrogen symporter/ high-affinity hydrogen:glucose symporter/ sugar:hydrogen symporter | chr5:9243511-9247066 REVERSE	1.21894
34.3	transport.amino acids	orange1.1g009363m.g	at1g47670	amino acid transporter family protein | chr1:17536667-17539538 REVERSE	1.28297
34.3	transport.amino acids	orange1.1g038994m.g	at3g13620	amino acid permease family protein | chr3:4450745-4452624 REVERSE	-1.62679
34.3	transport.amino acids	orange1.1g013866m.g	at3g56200	amino acid transporter family protein | chr3:20850029-20852027 FORWARD	1.35042
34.4	transport.nitrate	orange1.1g008020m.g	at2g26690	nitrate transporter (NTP2) | chr2:11347147-11350993 REVERSE	-3.1891
34.6	transport.sulphate	orange1.1g006138m.g	at3g51895	Symbols: SULTR3;1, AST12 | SULTR3;1 (SULFATE TRANSPORTER 3;1); secondary active sulfate transmembrane transporter/ sulfate transmembrane transporter/ transporter | chr3:19251287-19255760 REVERSE	1.75068
34.6	transport.sulphate	orange1.1g005994m.g	at5g13550	Symbols: SULTR4;1 | SULTR4;1; sulfate transmembrane transporter | chr5:4355276-4359552 REVERSE	1.12948
34.7	transport.phosphate	orange1.1g003778m.g	at1g68740	EXS family protein / ERD1/XPR1/SYG1 family protein | chr1:25812449-25816657 REVERSE	-1.55223
34.7	transport.phosphate	orange1.1g016338m.g	at2g38060	Symbols: PHT4;2 | PHT4;2 (PHOSPHATE TRANSPORTER 4;2); carbohydrate transmembrane transporter/ inorganic phosphate transmembrane transporter/ organic anion transmembrane transporter/ sugar:hydrogen symporter | chr2:15922557-15925623 REVERSE	1.2463
34.7	transport.phosphate	orange1.1g010190m.g	at3g54700	carbohydrate transmembrane transporter/ phosphate transmembrane transporter/ sugar:hydrogen symporter | chr3:20248425-20250070 REVERSE	-1.34417
34.8	transport.metabolite transporters at the envelope membrane	orange1.1g019514m.g	at1g77610	glucose-6-phosphate/phosphate translocator-related | chr1:29165210-29167773 FORWARD	1.38639
34.8	transport.metabolite transporters at the envelope membrane	orange1.1g021864m.g	at3g11320	organic anion transmembrane transporter | chr3:3546646-3548856 REVERSE	2.11299
34.9	transport.metabolite transporters at the mitochondrial membrane	orange1.1g030640m.g	at5g14040	mitochondrial phosphate transporter | chr5:4530643-4533070 REVERSE	1.75123
34.12	transport.metal	orange1.1g007535m.g	at3g08650	metal transporter family protein | chr3:2624461-2627370 REVERSE	2.33295
34.12	transport.metal	orange1.1g013231m.g	at3g51860	Symbols: CAX3, ATHCX1, CAX1-LIKE, ATCAX3 | CAX3 (CATION EXCHANGER 3); calcium:cation antiporter/ calcium:hydrogen antiporter/ cation:cation antiporter | chr3:19239427-19242913 FORWARD	-1.09591
34.12	transport.metal	orange1.1g015157m.g	at3g58060	cation efflux family protein / metal tolerance protein, putative (MTPc3) | chr3:21497778-21499676 REVERSE	1.28994
34.12	transport.metal	orange1.1g037863m.g	at4g24120	Symbols: YSL1, ATYSL1 | YSL1 (YELLOW STRIPE LIKE 1); oligopeptide transporter | chr4:12524491-12527341 FORWARD	-2.2536
34.13	transport.peptides and oligopeptides	orange1.1g011743m.g	at1g59740	proton-dependent oligopeptide transport (POT) family protein | chr1:21968071-21972411 FORWARD	-2.79176
34.13	transport.peptides and oligopeptides	orange1.1g010589m.g	at1g68570	proton-dependent oligopeptide transport (POT) family protein | chr1:25746736-25750275 FORWARD	-4.61363
34.13	transport.peptides and oligopeptides	orange1.1g007932m.g	at2g40460	proton-dependent oligopeptide transport (POT) family protein | chr2:16896907-16901280 FORWARD	-4.45318
34.13	transport.peptides and oligopeptides	orange1.1g011716m.g	at3g25280	proton-dependent oligopeptide transport (POT) family protein | chr3:9206183-9208036 FORWARD	-1.71044
34.13	transport.peptides and oligopeptides	orange1.1g004659m.g	at4g16370	Symbols: ATOPT3, OPT3 | ATOPT3 (OLIGOPEPTIDE TRANSPORTER); oligopeptide transporter | chr4:9247302-9250091 REVERSE	-1.29671
34.13	transport.peptides and oligopeptides	orange1.1g009296m.g	at4g27730	Symbols: ATOPT6, OPT6 | OPT6 (OLIGOPEPTIDE TRANSPORTER 1); oligopeptide transporter | chr4:13833807-13836578 REVERSE	-1.58689
34.13	transport.peptides and oligopeptides	orange1.1g009413m.g	at5g14940	proton-dependent oligopeptide transport (POT) family protein | chr5:4831748-4834395 REVERSE	-3.27584
34.13	transport.peptides and oligopeptides	orange1.1g004845m.g	at5g55930	Symbols: ATOPT1, OPT1 | OPT1 (OLIGOPEPTIDE TRANSPORTER 1); oligopeptide transporter | chr5:22652715-22656106 FORWARD	-4.23981
34.14	transport.unspecified cations	orange1.1g045632m.g	at4g10310	Symbols: HKT1, ATHKT1 | HKT1 (HIGH-AFFINITY K+ TRANSPORTER 1); sodium ion transmembrane transporter | chr4:6391984-6395877 FORWARD	-5.3006
34.14	transport.unspecified cations	orange1.1g026446m.g	at4g31290	ChaC-like family protein | chr4:15185886-15188484 FORWARD	1.06783
34.15	transport.potassium	orange1.1g003207m.g	at1g60160	potassium transporter family protein | chr1:22188114-22191395 REVERSE	1.77025
34.15	transport.potassium	orange1.1g004397m.g	at4g13420	Symbols: HAK5, ATHAK5 | HAK5 (HIGH AFFINITY K+ TRANSPORTER 5); potassium ion transmembrane transporter/ potassium:sodium symporter | chr4:7796850-7802251 REVERSE	1.80735
34.15	transport.potassium	orange1.1g009951m.g	at5g51710	Symbols: KEA5, ATKEA5 | KEA5; potassium ion transmembrane transporter/ potassium:hydrogen antiporter | chr5:21004278-21008718 REVERSE	3.99113
34.15	transport.potassium	orange1.1g038674m.g	at5g55630	Symbols: KCO1, TPK1, ATKCO1, ATTPK1 | ATKCO1; calcium-activated potassium channel/ ion channel/ outward rectifier potassium channel | chr5:22531400-22533118 FORWARD	-2.26492
34.16	transport.ABC transporters and multidrug resistance systems	orange1.1g005142m.g	at1g17840	Symbols: WBC11, ABCG11, DSO, COF1, ATWBC11 | WBC11 (WHITE-BROWN COMPLEX HOMOLOG PROTEIN 11); ATPase, coupled to transmembrane movement of substances / fatty acid transporter | chr1:6142564-6146521 FORWARD	-1.29552
34.16	transport.ABC transporters and multidrug resistance systems	orange1.1g000760m.g	at1g59870	Symbols: PEN3, PDR8, ATPDR8 | PEN3 (PENETRATION 3); ATPase, coupled to transmembrane movement of substances / cadmium ion transmembrane transporter | chr1:22034506-22040038 FORWARD	-1.8411
34.16	transport.ABC transporters and multidrug resistance systems	orange1.1g004932m.g	at2g28070	ABC transporter family protein | chr2:11956432-11959782 FORWARD	-1.17149
34.16	transport.ABC transporters and multidrug resistance systems	orange1.1g000481m.g	at3g21250	Symbols: ATMRP6, MRP6 | ATMRP6; ATPase, coupled to transmembrane movement of substances | chr3:7457433-7462734 REVERSE	1.06971
34.16	transport.ABC transporters and multidrug resistance systems	orange1.1g005545m.g	at3g25620	ABC transporter family protein | chr3:9316074-9319568 REVERSE	-1.67604
34.16	transport.ABC transporters and multidrug resistance systems	orange1.1g042194m.g	at3g53480	Symbols: PDR9, ATPDR9, ABCG37 | PDR9 (PLEIOTROPIC DRUG RESISTANCE 9); ATPase, coupled to transmembrane movement of substances | chr3:19825307-19831797 FORWARD	-2.2896
34.16	transport.ABC transporters and multidrug resistance systems	orange1.1g000789m.g	at4g18050	Symbols: PGP9 | PGP9 (P-GLYCOPROTEIN 9); ATPase, coupled to transmembrane movement of substances | chr4:10022205-10027415 FORWARD	-1.19343
34.16	transport.ABC transporters and multidrug resistance systems	orange1.1g037973m.g	at5g13580	ABC transporter family protein | chr5:4370692-4373201 FORWARD	-1.03207
34.19.1	transport.Major Intrinsic Proteins.PIP	orange1.1g019681m.g	at3g54820	Symbols: PIP2D, PIP2;5 | PIP2;5 (PLASMA MEMBRANE INTRINSIC PROTEIN 2;5); water channel | chr3:20302021-20304010 FORWARD	-1.19794
34.19.1	transport.Major Intrinsic Proteins.PIP	orange1.1g023107m.g	at4g00430	Symbols: TMP-C, PIP1;4, PIP1E | PIP1;4 (PLASMA MEMBRANE INTRINSIC PROTEIN 1;4); water channel | chr4:185450-187627 REVERSE	-2.07216
34.19.1	transport.Major Intrinsic Proteins.PIP	orange1.1g023370m.g	at4g35100	Symbols: PIP3, PIP3A, PIP2;7, SIMIP | PIP3 (PLASMA MEMBRANE INTRINSIC PROTEIN 3); water channel | chr4:16708598-16710248 FORWARD	-4.55321
34.19.2	transport.Major Intrinsic Proteins.TIP	orange1.1g025197m.g	at1g73190	Symbols: ALPHA-TIP, TIP3;1 | TIP3;1; water channel | chr1:27521944-27523332 FORWARD	3.56968
34.19.2	transport.Major Intrinsic Proteins.TIP	orange1.1g025817m.g	at3g16240	Symbols: DELTA-TIP, TIP2;1, DELTA-TIP1, AQP1, ATTIP2;1 | DELTA-TIP; ammonia transporter/ methylammonium transmembrane transporter/ water channel | chr3:5505404-5507050 FORWARD	-6.90952
34.19.2	transport.Major Intrinsic Proteins.TIP	orange1.1g037978m.g	at4g01470	Symbols: GAMMA-TIP3, TIP1;3 | TIP1;3 (TONOPLAST INTRINSIC PROTEIN 1;3); urea transmembrane transporter/ water channel | chr4:625092-625850 REVERSE	-1.25238
34.19.99	transport.Major Intrinsic Proteins.unspecified	orange1.1g040755m.g	at5g37820	Symbols: NIP4;2, NLM5 | NIP4;2 (NOD26-LIKE INTRINSIC PROTEIN 4;2); water channel | chr5:15050261-15051542 FORWARD	-2.93228
34.21	transport.calcium	orange1.1g013231m.g	at3g51860	Symbols: CAX3, ATHCX1, CAX1-LIKE, ATCAX3 | CAX3 (CATION EXCHANGER 3); calcium:cation antiporter/ calcium:hydrogen antiporter/ cation:cation antiporter | chr3:19239427-19242913 FORWARD	-1.09591
34.21	transport.calcium	orange1.1g040465m.g	at5g17860	Symbols: CAX7 | CAX7 (calcium exchanger 7); calcium:sodium antiporter/ cation:cation antiporter | chr5:5902394-5904380 REVERSE	-1.30987
34.99	transport.misc	orange1.1g015348m.g	at1g64890	integral membrane transporter family protein | chr1:24109542-24111400 FORWARD	-1.07061
34.99	transport.misc	orange1.1g006449m.g	at2g21520	transporter | chr2:9215916-9219208 FORWARD	1.40222
34.99	transport.misc	orange1.1g048106m.g	at2g27810	Symbols: ATNAT12, NAT12 | xanthine/uracil permease family protein | chr2:11852080-11856291 FORWARD	-2.36903
34.99	transport.misc	orange1.1g009837m.g	at2g34190	xanthine/uracil permease family protein | chr2:14436809-14439516 FORWARD	-1.4648
34.99	transport.misc	orange1.1g011392m.g	at2g38120	Symbols: AUX1, WAV5, PIR1, MAP1 | AUX1 (AUXIN RESISTANT 1); amino acid transmembrane transporter/ auxin binding / auxin influx transmembrane transporter/ transporter | chr2:15972993-15977180 FORWARD	-2.19123
34.99	transport.misc	orange1.1g005448m.g	at3g15380	choline transporter-related | chr3:5193228-5196591 FORWARD	-1.84867
34.99	transport.misc	orange1.1g011666m.g	at3g23560	Symbols: ALF5 | ALF5 (ABERRANT LATERAL ROOT FORMATION 5); antiporter/ drug transporter/ transporter | chr3:8454116-8456681 REVERSE	1.27891
34.99	transport.misc	orange1.1g021398m.g	at4g38050	transmembrane transporter | chr4:17869379-17872482 REVERSE	-2.86743
34.99	transport.misc	orange1.1g009393m.g	at5g62890	permease, putative | chr5:25243417-25247377 FORWARD	-1.8651
35.1	not assigned.no ontology	orange1.1g024293m.g	at1g11930	alanine racemase family protein | chr1:4028692-4030535 FORWARD	2.30613
35.1	not assigned.no ontology	orange1.1g027952m.g	at1g13820	hydrolase, alpha/beta fold family protein | chr1:4735547-4737808 FORWARD	-1.16078
35.1	not assigned.no ontology	orange1.1g031916m.g	at1g14870	FUNCTIONS IN: molecular_function unknown; INVOLVED IN: response to oxidative stress; LOCATED IN: plasma membrane; EXPRESSED IN: callus; CONTAINS InterPro DOMAIN/s: EGF-type aspartate/asparagine hydroxylation conserved site (InterPro:IPR000152), Protein of unknown function Cys-rich (InterPro:IPR006461); BEST Arabidopsis thaliana protein match is: unknown protein (TAIR:AT5G35525.1); Has 492 Blast h…	1.63566
35.1	not assigned.no ontology	orange1.1g015164m.g	at1g20925	auxin efflux carrier family protein | chr1:7290612-7292507 FORWARD	1.39953
35.1	not assigned.no ontology	orange1.1g014940m.g	at1g21880	Symbols: LYM1 | LYM1 (LYSM DOMAIN GPI-ANCHORED PROTEIN 1 PRECURSOR) | chr1:7680481-7682641 FORWARD	-1.47679
35.1	not assigned.no ontology	orange1.1g013717m.g	at1g24530	transducin family protein / WD-40 repeat family protein | chr1:8693227-8694705 FORWARD	1.09448
35.1	not assigned.no ontology	orange1.1g021930m.g	at1g30910	molybdenum cofactor sulfurase family protein | chr1:11000883-11002936 FORWARD	1.30195
35.1	not assigned.no ontology	orange1.1g045381m.g	at1g44224	Encodes a ECA1 gametogenesis related family protein | chr1:16820946-16821808 REVERSE	2.58195
35.1	not assigned.no ontology	orange1.1g018560m.g	at1g54320	LEM3 (ligand-effect modulator 3) family protein / CDC50 family protein | chr1:20275534-20277957 REVERSE	1.20704
35.1	not assigned.no ontology	orange1.1g045040m.g	at1g65690	harpin-induced protein-related / HIN1-related / harpin-responsive protein-related | chr1:24431430-24432953 REVERSE	1.14223
35.1	not assigned.no ontology	orange1.1g011820m.g	at1g68780	leucine-rich repeat family protein | chr1:25831803-25833844 REVERSE	-2.07231
35.1	not assigned.no ontology	orange1.1g011333m.g	at1g70280	NHL repeat-containing protein | chr1:26465893-26468706 REVERSE	-2.08513
35.1	not assigned.no ontology	orange1.1g046050m.g	at1g74190	Symbols: AtRLP15 | AtRLP15 (Receptor Like Protein 15); protein binding | chr1:27902590-27906158 REVERSE	1.61383
35.1	not assigned.no ontology	orange1.1g005888m.g	at1g75260	oxidoreductase, acting on NADH or NADPH | chr1:28247809-28249441 FORWARD	-1.9297
35.1	not assigned.no ontology	orange1.1g009054m.g	at1g76160	Symbols: sks5 | sks5 (SKU5 Similar 5); copper ion binding / oxidoreductase | chr1:28577942-28581133 REVERSE	1.01831
35.1	not assigned.no ontology	orange1.1g006427m.g	at1g78230	protein binding | chr1:29430225-29432764 FORWARD	1.36275
35.1	not assigned.no ontology	orange1.1g015813m.g	at2g05755	integral membrane family protein | chr2:2170883-2173760 FORWARD	3.00628
35.1	not assigned.no ontology	orange1.1g007877m.g	at2g28390	SAND family protein | chr2:12139580-12143465 REVERSE	-2.3914
35.1	not assigned.no ontology	orange1.1g015208m.g	at2g36840	ACT domain-containing protein | chr2:15451573-15453714 REVERSE	-1.88528
35.1	not assigned.no ontology	orange1.1g026007m.g	at2g38310	unknown protein | chr2:16050063-16051168 FORWARD	1.39629
35.1	not assigned.no ontology	orange1.1g004877m.g	at2g45700	sterile alpha motif (SAM) domain-containing protein | chr2:18827000-18830528 REVERSE	1.73417
35.1	not assigned.no ontology	orange1.1g040360m.g	at2g45760	Symbols: BAP2, BAL | BAP2 (BON ASSOCIATION PROTEIN 2) | chr2:18847007-18847821 REVERSE	2.75829
35.1	not assigned.no ontology	orange1.1g011435m.g	at3g14860	NHL repeat-containing protein | chr3:4998357-5001046 REVERSE	-1.0224
35.1	not assigned.no ontology	orange1.1g041904m.g	at3g17380	meprin and TRAF homology domain-containing protein / MATH domain-containing protein | chr3:5950200-5952235 FORWARD	-3.829
35.1	not assigned.no ontology	orange1.1g038337m.g	at3g18360	VQ motif-containing protein | chr3:6300827-6301684 REVERSE	2.24445
35.1	not assigned.no ontology	orange1.1g017912m.g	at3g20820	leucine-rich repeat family protein | chr3:7280878-7282177 FORWARD	-4.08884
35.1	not assigned.no ontology	orange1.1g044310m.g	at3g26040	transferase family protein | chr3:9519741-9521070 FORWARD	1.73598
35.1	not assigned.no ontology	orange1.1g047791m.g	at3g30280	transferase family protein | chr3:11914366-11915697 FORWARD	1.43614
35.1	not assigned.no ontology	orange1.1g021920m.g	at3g48700	Symbols: ATCXE13 | ATCXE13 (ARABIDOPSIS THALIANA CARBOXYESTERASE 13); hydrolase | chr3:18038648-18039876 REVERSE	-1.60912
35.1	not assigned.no ontology	orange1.1g046315m.g	at3g49070	unknown protein | chr3:18192479-18193729 REVERSE	-4.62351
35.1	not assigned.no ontology	orange1.1g041931m.g	at3g49190	condensation domain-containing protein | chr3:18231845-18234391 REVERSE	-1.83913
35.1	not assigned.no ontology	orange1.1g002433m.g	at3g61670	unknown protein | chr3:22818589-22822020 FORWARD	-1.08302
35.1	not assigned.no ontology	orange1.1g038323m.g	at4g01410	harpin-induced family protein / HIN1 family protein / harpin-responsive family protein | chr4:578165-579169 FORWARD	-1.4178
35.1	not assigned.no ontology	orange1.1g044928m.g	at4g05150	octicosapeptide/Phox/Bem1p (PB1) domain-containing protein | chr4:2660338-2662908 FORWARD	-1.04512
35.1	not assigned.no ontology	orange1.1g046486m.g	at4g16380	metal ion binding | chr4:9254555-9256219 FORWARD	-2.05774
35.1	not assigned.no ontology	orange1.1g025224m.g	at4g17650	aromatic-rich family protein | chr4:9827515-9829659 FORWARD	5.4473
35.1	not assigned.no ontology	orange1.1g039338m.g	at4g19460	glycosyl transferase family 1 protein | chr4:10610309-10612005 REVERSE	-1.43498
35.1	not assigned.no ontology	orange1.1g039546m.g	at4g27595	unknown protein | chr4:13772819-13777290 REVERSE	-1.32464
35.1	not assigned.no ontology	orange1.1g037808m.g	at4g33467	unknown protein | chr4:16101464-16102196 REVERSE	1.154
35.1	not assigned.no ontology	orange1.1g040233m.g	at4g34320	unknown protein | chr4:16422166-16423948 FORWARD	-1.21159
35.1	not assigned.no ontology	orange1.1g022253m.g	at4g36610	hydrolase, alpha/beta fold family protein | chr4:17265390-17267314 REVERSE	1.1478
35.1	not assigned.no ontology	orange1.1g042557m.g	at5g16730	LOCATED IN: chloroplast; EXPRESSED IN: 23 plant structures; EXPRESSED DURING: 13 growth stages; CONTAINS InterPro DOMAIN/s: Spectrin/alpha-actinin (InterPro:IPR018159); BEST Arabidopsis thaliana protein match is: unknown protein (TAIR:AT3G02930.1); Has 241703 Blast hits to 112530 proteins in 2711 species: Archae - 2642; Bacteria - 41887; Metazoa - 104467; Fungi - 18239; Plants - 8786; Viruses - 1…	-1.18604
35.1	not assigned.no ontology	orange1.1g028932m.g	at5g22870	harpin-induced protein-related / HIN1-related / harpin-responsive protein-related | chr5:7647056-7647679 REVERSE	-3.48004
35.1	not assigned.no ontology	orange1.1g048815m.g	at5g25280	serine-rich protein-related | chr5:8773789-8775487 FORWARD	-1.75601
35.1	not assigned.no ontology	orange1.1g008762m.g	at5g34940	Symbols: AtGUS3 | AtGUS3 (Arabidopsis thaliana glucuronidase 3); beta-glucuronidase | chr5:13235829-13238839 REVERSE	-2.26672
35.1	not assigned.no ontology	orange1.1g013997m.g	at5g41040	transferase family protein | chr5:16431374-16433305 FORWARD	-3.6248
35.1	not assigned.no ontology	orange1.1g027379m.g	at5g53830	VQ motif-containing protein | chr5:21857050-21857984 FORWARD	-1.11443
35.1	not assigned.no ontology	orange1.1g035566m.g	at5g59480	haloacid dehalogenase-like hydrolase family protein | chr5:23979390-23981590 REVERSE	2.21049
35.1	not assigned.no ontology	orange1.1g006962m.g	at5g60210	LOCATED IN: plasma membrane; EXPRESSED IN: 22 plant structures; EXPRESSED DURING: 12 growth stages; BEST Arabidopsis thaliana protein match is: myosin heavy chain-related (TAIR:AT2G37080.1); Has 77946 Blast hits to 39215 proteins in 1793 species: Archae - 845; Bacteria - 8877; Metazoa - 39997; Fungi - 6049; Plants - 2988; Viruses - 248; Other Eukaryotes - 18942 (source: NCBI BLink). | chr5:242430…	-2.05451
35.1	not assigned.no ontology	orange1.1g013959m.g	at5g65280	Symbols: GCL1 | GCL1 (GCR2-LIKE 1); catalytic | chr5:26085973-26088153 REVERSE	-1.51532
35.1	not assigned.no ontology	orange1.1g048169m.g	at5g67460	glycosyl hydrolase family protein 17 | chr5:26921584-26923274 REVERSE	-3.43056
35.1.1	not assigned.no ontology.ABC1 family protein	orange1.1g006291m.g	at3g07700	ABC1 family protein | chr3:2459491-2463957 REVERSE	1.52226
35.1.3	not assigned.no ontology.armadillo/beta-catenin repeat family protein	orange1.1g016280m.g	at3g09350	armadillo/beta-catenin repeat family protein | chr3:2871045-2873312 FORWARD	1.1967
35.1.5	not assigned.no ontology.pentatricopeptide (PPR) repeat-containing protein	orange1.1g038490m.g	at1g53330	pentatricopeptide (PPR) repeat-containing protein | chr1:19896027-19897442 FORWARD	1.05079
35.1.5	not assigned.no ontology.pentatricopeptide (PPR) repeat-containing protein	orange1.1g002379m.g	at3g51770	Symbols: ETO1 | ETO1 (ETHYLENE OVERPRODUCER 1); protein binding, bridging | chr3:19199781-19204464 REVERSE	-1.16735
35.1.5	not assigned.no ontology.pentatricopeptide (PPR) repeat-containing protein	orange1.1g005474m.g	at4g16390	LOCATED IN: chloroplast; EXPRESSED IN: 22 plant structures; EXPRESSED DURING: 13 growth stages; CONTAINS InterPro DOMAIN/s: Pentatricopeptide repeat (InterPro:IPR002885), Smr protein/MutS2 C-terminal (InterPro:IPR002625); BEST Arabidopsis thaliana protein match is: pentatricopeptide (PPR) repeat-containing protein (TAIR:AT5G46580.1); Has 19821 Blast hits to 5782 proteins in 183 species: Archae - …	1.60789
35.1.6	not assigned.no ontology.Toll-Interleukin-Resistance (TIR) domain-containing protein	orange1.1g001919m.g	at4g23440	nucleoside-triphosphatase/ nucleotide binding / transmembrane receptor | chr4:12237765-12240826 FORWARD	-3.74959
35.1.19	not assigned.no ontology.C2 domain-containing protein	orange1.1g009741m.g	at3g59660	C2 domain-containing protein / GRAM domain-containing protein | chr3:22034171-22038658 REVERSE	1.615
35.1.19	not assigned.no ontology.C2 domain-containing protein	orange1.1g003882m.g	at5g06850	C2 domain-containing protein | chr5:2126975-2129324 REVERSE	-1.86271
35.1.20	not assigned.no ontology.formin homology 2 domain-containing protein	orange1.1g002497m.g	at3g25500	Symbols: AFH1, FH1, AHF1, ATFH1 | AFH1 (FORMIN HOMOLOGY 1); actin binding / actin filament binding / protein binding | chr3:9251093-9255002 REVERSE	-2.38867
35.1.21	not assigned.no ontology.epsin N-terminal homology (ENTH) domain-containing protein	orange1.1g019032m.g	at4g40080	epsin N-terminal homology (ENTH) domain-containing protein / clathrin assembly protein-related | chr4:18579314-18580717 FORWARD	1.17779
35.1.40	not assigned.no ontology.glycine rich proteins	orange1.1g002907m.g	at2g22660	FUNCTIONS IN: molecular_function unknown; INVOLVED IN: biological_process unknown; LOCATED IN: plasma membrane; EXPRESSED IN: 24 plant structures; EXPRESSED DURING: 13 growth stages; CONTAINS InterPro DOMAIN/s: Protein of unknown function DUF1399 (InterPro:IPR009836); BEST Arabidopsis thaliana protein match is: glycine-rich protein (TAIR:AT4G37900.1); Has 14843 Blast hits to 4550 proteins in 469 …	-1.09094
35.1.40	not assigned.no ontology.glycine rich proteins	orange1.1g005928m.g	at3g09070	glycine-rich protein | chr3:2768688-2771174 REVERSE	-2.35319
35.1.40	not assigned.no ontology.glycine rich proteins	orange1.1g031044m.g	at5g61660	glycine-rich protein | chr5:24779215-24779930 REVERSE	-2.22028
35.1.999	not assigned.no ontology.formerly annotated based on articles which have been retracted	orange1.1g036592m.g	at5g15740	unknown protein | chr5:5134527-5137626 REVERSE	-3.55015
35.2	not assigned.unknown	orange1.1g014371m.g	at1g05370	FUNCTIONS IN: molecular_function unknown; INVOLVED IN: biological_process unknown; LOCATED IN: cellular_component unknown; EXPRESSED IN: shoot apex, hypocotyl, flower, seed; EXPRESSED DURING: petal differentiation and expansion stage, E expanded cotyledon stage; CONTAINS InterPro DOMAIN/s: Cellular retinaldehyde-binding/triple function, C-terminal (InterPro:IPR001251), Phosphatidylinositol transf…	-4.66668
35.2	not assigned.unknown	orange1.1g046561m.g	at1g07090	Symbols: LSH6 | LSH6 (LIGHT SENSITIVE HYPOCOTYLS 6) | chr1:2173952-2174894 REVERSE	-1.94685
35.2	not assigned.unknown	orange1.1g036990m.g	at1g08440	CONTAINS InterPro DOMAIN/s: Uncharacterised protein family UPF0005 (InterPro:IPR006214); BEST Arabidopsis thaliana protein match is: ALMT1 (ALUMINUM-ACTIVATED MALATE TRANSPORTER 1); malate transmembrane transporter (TAIR:AT1G08430.1); Has 377 Blast hits to 376 proteins in 91 species: Archae - 0; Bacteria - 139; Metazoa - 0; Fungi - 4; Plants - 211; Viruses - 0; Other Eukaryotes - 23 (source: NCBI…	-3.6738
35.2	not assigned.unknown	orange1.1g032188m.g	at1g09812	unknown protein | chr1:3187817-3188580 FORWARD	-2.41909
35.2	not assigned.unknown	orange1.1g025546m.g	at1g11380	unknown protein | chr1:3832623-3834191 FORWARD	-1.10851
35.2	not assigned.unknown	orange1.1g016611m.g	at1g13480	unknown protein | chr1:4622634-4624070 REVERSE	1.03802
35.2	not assigned.unknown	orange1.1g011095m.g	at1g13970	unknown protein | chr1:4779523-4782542 REVERSE	-1.17371
35.2	not assigned.unknown	orange1.1g038436m.g	at1g20180	unknown protein | chr1:6996210-6997943 FORWARD	-1.63268
35.2	not assigned.unknown	orange1.1g000199m.g	at1g22060	LOCATED IN: vacuole; EXPRESSED IN: 23 plant structures; EXPRESSED DURING: 13 growth stages; BEST Arabidopsis thaliana protein match is: F-box family protein (TAIR:AT1G22000.1); Has 67094 Blast hits to 30189 proteins in 1408 species: Archae - 880; Bacteria - 6261; Metazoa - 35085; Fungi - 5326; Plants - 2622; Viruses - 293; Other Eukaryotes - 16627 (source: NCBI BLink). | chr1:7773063-7780586 REVE…	-1.61314
35.2	not assigned.unknown	orange1.1g028436m.g	at1g23530	unknown protein | chr1:8345595-8346651 FORWARD	-2.55758
35.2	not assigned.unknown	orange1.1g037100m.g	at1g23710	unknown protein | chr1:8385251-8386426 FORWARD	1.02472
35.2	not assigned.unknown	orange1.1g020255m.g	at1g24265	unknown protein | chr1:8600477-8603801 FORWARD	1.29797
35.2	not assigned.unknown	orange1.1g025071m.g	at1g24480	methyltransferase | chr1:8676360-8677159 REVERSE	1.41599
35.2	not assigned.unknown	orange1.1g046417m.g	at1g27210	binding | chr1:9455368-9458026 REVERSE	-1.09282
35.2	not assigned.unknown	orange1.1g018121m.g	at1g27700	protein binding | chr1:9640198-9641901 REVERSE	1.51901
35.2	not assigned.unknown	orange1.1g045721m.g	at1g27990	unknown protein | chr1:9752799-9753952 REVERSE	-2.02408
35.2	not assigned.unknown	orange1.1g030563m.g	at1g29195	unknown protein | chr1:10202536-10203396 REVERSE	-2.77246
35.2	not assigned.unknown	orange1.1g006045m.g	at1g29240	unknown protein | chr1:10216779-10219846 REVERSE	-1.32189
35.2	not assigned.unknown	orange1.1g040792m.g	at1g29530	unknown protein | chr1:10324745-10326735 REVERSE	1.01067
35.2	not assigned.unknown	orange1.1g032358m.g	at1g29640	unknown protein | chr1:10355703-10356482 REVERSE	-1.39716
35.2	not assigned.unknown	orange1.1g009857m.g	at1g34220	unknown protein | chr1:12462849-12466000 REVERSE	1.4681
35.2	not assigned.unknown	orange1.1g036032m.g	at1g35210	unknown protein | chr1:12896652-12897402 REVERSE	1.98677
35.2	not assigned.unknown	orange1.1g021632m.g	at1g48405	FUNCTIONS IN: molecular_function unknown; INVOLVED IN: biological_process unknown; CONTAINS InterPro DOMAIN/s: KIP1-like (InterPro:IPR011684); BEST Arabidopsis thaliana protein match is: unknown protein (TAIR:AT3G17680.1); Has 119 Blast hits to 117 proteins in 34 species: Archae - 0; Bacteria - 22; Metazoa - 7; Fungi - 8; Plants - 57; Viruses - 0; Other Eukaryotes - 25 (source: NCBI BLink). | chr…	-2.261
35.2	not assigned.unknown	orange1.1g039066m.g	at1g49470	unknown protein | chr1:18310494-18311634 FORWARD	-3.67025
35.2	not assigned.unknown	orange1.1g044921m.g	at1g49800	unknown protein | chr1:18438365-18438939 REVERSE	-1.38439
35.2	not assigned.unknown	orange1.1g007071m.g	at1g49890	unknown protein | chr1:18470075-18473823 FORWARD	-2.07827
35.2	not assigned.unknown	orange1.1g041147m.g	at1g52140	unknown protein | chr1:19407364-19408254 REVERSE	-1.31969
35.2	not assigned.unknown	orange1.1g032804m.g	at1g52720	unknown protein | chr1:19640899-19641665 FORWARD	-1.34826
35.2	not assigned.unknown	orange1.1g015227m.g	at1g61600	unknown protein | chr1:22729816-22731182 FORWARD	-1.61142
35.2	not assigned.unknown	orange1.1g030698m.g	at1g63310	FUNCTIONS IN: molecular_function unknown; INVOLVED IN: biological_process unknown; LOCATED IN: cellular_component unknown; EXPRESSED IN: 23 plant structures; EXPRESSED DURING: 13 growth stages; BEST Arabidopsis thaliana protein match is: oxidoreductase, acting on NADH or NADPH (TAIR:AT1G75260.1); Has 35 Blast hits to 35 proteins in 7 species: Archae - 0; Bacteria - 0; Metazoa - 0; Fungi - 0; Plan…	-2.31857
35.2	not assigned.unknown	orange1.1g019961m.g	at1g63610	unknown protein | chr1:23583521-23585723 REVERSE	1.20447
35.2	not assigned.unknown	orange1.1g020433m.g	at1g64080	unknown protein | chr1:23785021-23786800 REVERSE	-2.83969
35.2	not assigned.unknown	orange1.1g023709m.g	at1g64680	unknown protein | chr1:24036021-24037401 FORWARD	-5.37514
35.2	not assigned.unknown	orange1.1g043672m.g	at1g68330	unknown protein | chr1:25610923-25612202 FORWARD	-3.03524
35.2	not assigned.unknown	orange1.1g046463m.g	at1g69230	Symbols: SP1L2 | SP1L2 (SPIRAL1-LIKE2) | chr1:26026353-26027708 REVERSE	-2.51352
35.2	not assigned.unknown	orange1.1g001765m.g	at1g69360	unknown protein | chr1:26072284-26076254 REVERSE	-1.58886
35.2	not assigned.unknown	orange1.1g002237m.g	at1g70750	unknown protein | chr1:26679975-26683204 REVERSE	-1.01457
35.2	not assigned.unknown	orange1.1g006459m.g	at1g70950	FUNCTIONS IN: molecular_function unknown; INVOLVED IN: biological_process unknown; EXPRESSED IN: 6 plant structures; EXPRESSED DURING: 4 anthesis, petal differentiation and expansion stage, D bilateral stage, E expanded cotyledon stage; CONTAINS InterPro DOMAIN/s: Targeting for Xklp2 (InterPro:IPR009675); BEST Arabidopsis thaliana protein match is: unknown protein (TAIR:AT1G23060.1); Has 875 Blas…	-1.01587
35.2	not assigned.unknown	orange1.1g031023m.g	at1g76405	unknown protein | chr1:28661884-28663789 FORWARD	-1.10097
35.2	not assigned.unknown	orange1.1g003141m.g	at1g79150	binding | chr1:29772588-29777989 REVERSE	1.35956
35.2	not assigned.unknown	orange1.1g024729m.g	at1g79160	unknown protein | chr1:29779721-29780773 REVERSE	1.67361
35.2	not assigned.unknown	orange1.1g016543m.g	at1g79420	unknown protein | chr1:29871458-29874315 FORWARD	-2.8618
35.2	not assigned.unknown	orange1.1g027963m.g	at1g80940	unknown protein | chr1:30410701-30412289 FORWARD	-1.29954
35.2	not assigned.unknown	orange1.1g023399m.g	at2g01990	unknown protein | chr2:465001-466724 REVERSE	-1.60757
35.2	not assigned.unknown	orange1.1g025779m.g	at2g12462	unknown protein | chr2:5050434-5051613 REVERSE	-1.94012
35.2	not assigned.unknown	orange1.1g013411m.g	at2g16980	tetracycline transporter | chr2:7376349-7381097 FORWARD	-3.9565
35.2	not assigned.unknown	orange1.1g011514m.g	at2g16990	tetracycline transporter | chr2:7383035-7387854 FORWARD	-2.66911
35.2	not assigned.unknown	orange1.1g033192m.g	at2g21180	unknown protein | chr2:9074660-9075380 REVERSE	-1.67958
35.2	not assigned.unknown	orange1.1g008879m.g	at2g25270	unknown protein | chr2:10759724-10762568 FORWARD	-4.07008
35.2	not assigned.unknown	orange1.1g034002m.g	at2g25735	unknown protein | chr2:10975060-10975759 REVERSE	2.1118
35.2	not assigned.unknown	orange1.1g011682m.g	at2g25737	unknown protein | chr2:10976936-10979900 FORWARD	-2.38509
35.2	not assigned.unknown	orange1.1g018868m.g	at2g26110	unknown protein | chr2:11120869-11122059 FORWARD	-1.20753
35.2	not assigned.unknown	orange1.1g027323m.g	at2g28305	unknown protein | chr2:12081113-12084664 FORWARD	-1.19106
35.2	not assigned.unknown	orange1.1g021422m.g	at2g28690	unknown protein | chr2:12306890-12308628 REVERSE	-1.37747
35.2	not assigned.unknown	orange1.1g029456m.g	at2g33510	protein binding | chr2:14194150-14195647 FORWARD	1.00323
35.2	not assigned.unknown	orange1.1g023662m.g	at2g33850	unknown protein | chr2:14321062-14322049 REVERSE	-1.69419
35.2	not assigned.unknown	orange1.1g042058m.g	at2g35290	unknown protein | chr2:14861412-14862029 REVERSE	1.09348
35.2	not assigned.unknown	orange1.1g015693m.g	at2g38370	unknown protein | chr2:16072070-16074258 REVERSE	-2.99564
35.2	not assigned.unknown	orange1.1g015817m.g	at2g39870	unknown protein | chr2:16643381-16645377 FORWARD	-2.35828
35.2	not assigned.unknown	orange1.1g010902m.g	at2g40390	unknown protein | chr2:16867293-16869089 FORWARD	-1.47379
35.2	not assigned.unknown	orange1.1g004374m.g	at2g41770	unknown protein | chr2:17424358-17427282 REVERSE	-5.17371
35.2	not assigned.unknown	orange1.1g017355m.g	at2g41810	FUNCTIONS IN: molecular_function unknown; INVOLVED IN: biological_process unknown; LOCATED IN: endomembrane system; EXPRESSED IN: root; CONTAINS InterPro DOMAIN/s: Protein of unknown function DUF642 (InterPro:IPR006946), Galactose-binding like (InterPro:IPR008979); BEST Arabidopsis thaliana protein match is: unknown protein (TAIR:AT2G41800.1); Has 161 Blast hits to 157 proteins in 12 species: Arc…	2.25595
35.2	not assigned.unknown	orange1.1g043236m.g	at2g46150	FUNCTIONS IN: molecular_function unknown; INVOLVED IN: biological_process unknown; LOCATED IN: plasma membrane; EXPRESSED IN: 15 plant structures; EXPRESSED DURING: 7 growth stages; CONTAINS InterPro DOMAIN/s: Harpin-induced 1 (InterPro:IPR010847); BEST Arabidopsis thaliana protein match is: unknown protein (TAIR:AT3G54200.1); Has 137 Blast hits to 136 proteins in 12 species: Archae - 0; Bacteria…	1.72548
35.2	not assigned.unknown	orange1.1g006572m.g	at2g46900	FUNCTIONS IN: molecular_function unknown; INVOLVED IN: biological_process unknown; LOCATED IN: cellular_component unknown; EXPRESSED IN: 24 plant structures; EXPRESSED DURING: 15 growth stages; CONTAINS InterPro DOMAIN/s: Basic helix-loop-helix, Nulp1-type (InterPro:IPR006994); Has 3014 Blast hits to 2357 proteins in 239 species: Archae - 2; Bacteria - 96; Metazoa - 1166; Fungi - 321; Plants - 10…	-2.15839
35.2	not assigned.unknown	orange1.1g004456m.g	at2g47390	serine-type endopeptidase/ serine-type peptidase | chr2:19441992-19446365 REVERSE	-1.01596
35.2	not assigned.unknown	orange1.1g048091m.g	at2g47485	unknown protein | chr2:19485875-19486553 FORWARD	2.56109
35.2	not assigned.unknown	orange1.1g014387m.g	at3g01680	unknown protein | chr3:251981-255513 FORWARD	-3.02326
35.2	not assigned.unknown	orange1.1g048792m.g	at3g02645	Plant protein of unknown function (DUF247); CONTAINS InterPro DOMAIN/s: Protein of unknown function DUF247, plant (InterPro:IPR004158); BEST Arabidopsis thaliana protein match is: Plant protein of unknown function (DUF247) (TAIR:AT3G50150.1).	-2.21123
35.2	not assigned.unknown	orange1.1g022485m.g	at3g07350	unknown protein | chr3:2347468-2348791 FORWARD	-1.34502
35.2	not assigned.unknown	orange1.1g046100m.g	at3g07510	unknown protein | chr3:2393691-2394675 REVERSE	-1.26512
35.2	not assigned.unknown	orange1.1g004145m.g	at3g07660	unknown protein | chr3:2444778-2450561 REVERSE	2.02529
35.2	not assigned.unknown	orange1.1g017636m.g	at3g08030	unknown protein | chr3:2564033-2566002 FORWARD	-3.98677
35.2	not assigned.unknown	orange1.1g033645m.g	at3g13175	unknown protein | chr3:4235126-4235724 REVERSE	-1.14211
35.2	not assigned.unknown	orange1.1g040350m.g	at3g13275	unknown protein | chr3:4289194-4289842 REVERSE	-3.71035
35.2	not assigned.unknown	orange1.1g048476m.g	at3g13980	unknown protein | chr3:4619038-4620262 REVERSE	-2.43677
35.2	not assigned.unknown	orange1.1g032725m.g	at3g14280	unknown protein | chr3:4761432-4762395 REVERSE	-1.05575
35.2	not assigned.unknown	orange1.1g037376m.g	at3g14920	unknown protein | chr3:5018275-5020273 FORWARD	-1.68275
35.2	not assigned.unknown	orange1.1g041472m.g	at3g15095	unknown protein | chr3:5081780-5084081 FORWARD	-2.80953
35.2	not assigned.unknown	orange1.1g047330m.g	at3g15550	unknown protein | chr3:5267351-5270118 FORWARD	-2.56699
35.2	not assigned.unknown	orange1.1g004676m.g	at3g17900	unknown protein | chr3:6128506-6133383 FORWARD	-1.32813
35.2	not assigned.unknown	orange1.1g008877m.g	at3g18440	Symbols: AtALMT9 | AtALMT9 (aluminum-activated malate transporter 9); anion channel | chr3:6328115-6330794 FORWARD	-3.12879
35.2	not assigned.unknown	orange1.1g030247m.g	at3g18560	unknown protein | chr3:6393910-6394785 FORWARD	1.54757
35.2	not assigned.unknown	orange1.1g011695m.g	at3g19540	unknown protein | chr3:6780619-6783166 FORWARD	-2.12082
35.2	not assigned.unknown	orange1.1g033262m.g	at3g20340	Expression of the gene is downregulated in the presence of paraquat, an inducer of photoxidative stress. | chr3:7092900-7093501 REVERSE	1.11118
35.2	not assigned.unknown	orange1.1g014966m.g	at3g21190	unknown protein | chr3:7432299-7434665 REVERSE	-1.24683
35.2	not assigned.unknown	orange1.1g039600m.g	at3g21570	unknown protein | chr3:7600150-7600883 REVERSE	-1.60616
35.2	not assigned.unknown	orange1.1g040657m.g	at3g25130	unknown protein | chr3:9152404-9153871 FORWARD	-5.48287
35.2	not assigned.unknown	orange1.1g024261m.g	at3g25640	unknown protein | chr3:9333719-9334804 FORWARD	-2.61261
35.2	not assigned.unknown	orange1.1g025888m.g	at3g25950	FUNCTIONS IN: molecular_function unknown; INVOLVED IN: biological_process unknown; LOCATED IN: endomembrane system, integral to membrane; EXPRESSED IN: stem, male gametophyte, sepal, pedicel; EXPRESSED DURING: 4 anthesis; CONTAINS InterPro DOMAIN/s: TRAM, LAG1 and CLN8 homology (InterPro:IPR006634); BEST Arabidopsis thaliana protein match is: DNA-binding storekeeper protein-related (TAIR:AT5G1428…	-1.66878
35.2	not assigned.unknown	orange1.1g012606m.g	at3g26115	catalytic/ pyridoxal phosphate binding | chr3:9542278-9544377 FORWARD	-2.91403
35.2	not assigned.unknown	orange1.1g037675m.g	at3g27230	LOCATED IN: Golgi apparatus; EXPRESSED IN: 23 plant structures; EXPRESSED DURING: 13 growth stages; BEST Arabidopsis thaliana protein match is: methyltransferase (TAIR:AT5G40830.2); Has 184 Blast hits to 183 proteins in 14 species: Archae - 0; Bacteria - 2; Metazoa - 0; Fungi - 0; Plants - 182; Viruses - 0; Other Eukaryotes - 0 (source: NCBI BLink). | chr3:10053929-10055695 FORWARD	-1.18921
35.2	not assigned.unknown	orange1.1g007522m.g	at3g48710	EXPRESSED IN: 22 plant structures; EXPRESSED DURING: 13 growth stages; CONTAINS InterPro DOMAIN/s: DEK, C-terminal (InterPro:IPR014876); BEST Arabidopsis thaliana protein match is: unknown protein (TAIR:AT5G63550.2); Has 48226 Blast hits to 25734 proteins in 1103 species: Archae - 54; Bacteria - 6881; Metazoa - 21026; Fungi - 4604; Plants - 1514; Viruses - 306; Other Eukaryotes - 13841 (source: N…	-3.6316
35.2	not assigned.unknown	orange1.1g039041m.g	at3g48770	ATP binding / DNA binding | chr3:18078474-18086817 REVERSE	-2.4319
35.2	not assigned.unknown	orange1.1g041852m.g	at3g50610	unknown protein | chr3:18779723-18780412 REVERSE	-1.85491
35.2	not assigned.unknown	orange1.1g018306m.g	at3g52060	unknown protein | chr3:19310532-19312286 REVERSE	-1.0955
35.2	not assigned.unknown	orange1.1g030990m.g	at3g52740	unknown protein | chr3:19546374-19546964 REVERSE	2.26034
35.2	not assigned.unknown	orange1.1g027567m.g	at3g53490	unknown protein | chr3:19832472-19834073 FORWARD	1.4696
35.2	not assigned.unknown	orange1.1g006998m.g	at3g55760	unknown protein | chr3:20700435-20703056 FORWARD	-2.24903
35.2	not assigned.unknown	orange1.1g002690m.g	at3g56040	Symbols: UGP3 | UGP3 (UDP-GLUCOSE PYROPHOSPHORYLASE 3) | chr3:20792477-20797572 REVERSE	-1.11665
35.2	not assigned.unknown	orange1.1g026890m.g	at3g56360	unknown protein | chr3:20896481-20897593 FORWARD	1.01947
35.2	not assigned.unknown	orange1.1g044255m.g	at3g57450	unknown protein | chr3:21261934-21262622 FORWARD	1.71456
35.2	not assigned.unknown	orange1.1g015152m.g	at3g61320	unknown protein | chr3:22693909-22695754 FORWARD	-1.67698
35.2	not assigned.unknown	orange1.1g016643m.g	at3g62630	FUNCTIONS IN: molecular_function unknown; INVOLVED IN: biological_process unknown; LOCATED IN: cellular_component unknown; EXPRESSED IN: 22 plant structures; EXPRESSED DURING: 14 growth stages; CONTAINS InterPro DOMAIN/s: Protein of unknown function DUF1645 (InterPro:IPR012442); BEST Arabidopsis thaliana protein match is: calmodulin-binding protein (TAIR:AT2G15760.1); Has 207 Blast hits to 197 pr…	-1.51707
35.2	not assigned.unknown	orange1.1g034641m.g	at4g09890	unknown protein | chr4:6218396-6218927 FORWARD	-2.88859
35.2	not assigned.unknown	orange1.1g031987m.g	at4g10300	FUNCTIONS IN: molecular_function unknown; LOCATED IN: chloroplast; EXPRESSED IN: 22 plant structures; EXPRESSED DURING: 14 growth stages; CONTAINS InterPro DOMAIN/s: Cupin, RmlC-type (InterPro:IPR011051), Protein of unknown function DUF861, cupin-3 (InterPro:IPR008579), RmlC-like jelly roll fold (InterPro:IPR014710); BEST Arabidopsis thaliana protein match is: unknown protein (TAIR:AT3G04300.1); …	-1.4289
35.2	not assigned.unknown	orange1.1g004723m.g	at4g11450	unknown protein | chr4:6958681-6962046 REVERSE	-1.55323
35.2	not assigned.unknown	orange1.1g016173m.g	at4g13540	unknown protein | chr4:7869874-7870750 FORWARD	-3.16392
35.2	not assigned.unknown	orange1.1g027480m.g	at4g14746	INVOLVED IN: biological_process unknown; LOCATED IN: anchored to membrane; CONTAINS InterPro DOMAIN/s: EGF (InterPro:IPR006210); Has 201 Blast hits to 179 proteins in 41 species: Archae - 0; Bacteria - 0; Metazoa - 168; Fungi - 0; Plants - 31; Viruses - 0; Other Eukaryotes - 2 (source: NCBI BLink). | chr4:8462614-8464326 REVERSE	1.00109
35.2	not assigned.unknown	orange1.1g002645m.g	at4g15840	protein binding | chr4:8996912-9001039 FORWARD	-2.03801
35.2	not assigned.unknown	orange1.1g044661m.g	at4g16850	unknown protein | chr4:9480076-9481738 FORWARD	-3.37884
35.2	not assigned.unknown	orange1.1g017874m.g	at4g19160	unknown protein | chr4:10477306-10480141 FORWARD	-2.63548
35.2	not assigned.unknown	orange1.1g045965m.g	at4g20050	Symbols: QRT3 | QRT3 (QUARTET 3); polygalacturonase | chr4:10849782-10853346 REVERSE	1.08851
35.2	not assigned.unknown	orange1.1g036135m.g	at4g21500	unknown protein | chr4:11440936-11441734 REVERSE	-1.51981
35.2	not assigned.unknown	orange1.1g040589m.g	at4g21780	unknown protein | chr4:11567130-11567699 FORWARD	-1.98597
35.2	not assigned.unknown	orange1.1g047514m.g	at4g21920	unknown protein | chr4:11636084-11636473 REVERSE	2.03523
35.2	not assigned.unknown	orange1.1g044915m.g	at4g23890	unknown protein | chr4:12420414-12421464 REVERSE	1.15064
35.2	not assigned.unknown	orange1.1g035876m.g	at4g25760	Symbols: ATGDU2, GDU2 | AtGDU2 (Arabidopsis thaliana GLUTAMINE DUMPER 2) | chr4:13116076-13116838 FORWARD	-2.24065
35.2	not assigned.unknown	orange1.1g034978m.g	at4g28290	unknown protein | chr4:14011844-14012583 REVERSE	1.61316
35.2	not assigned.unknown	orange1.1g044990m.g	at4g28460	unknown protein | chr4:14065997-14066543 FORWARD	2.64856
35.2	not assigned.unknown	orange1.1g025794m.g	at4g31330	unknown protein | chr4:15202296-15203431 FORWARD	-2.71947
35.2	not assigned.unknown	orange1.1g006077m.g	at4g32350	unknown protein | chr4:15617466-15620910 FORWARD	-1.35524
35.2	not assigned.unknown	orange1.1g022942m.g	at4g32480	unknown protein | chr4:15676404-15677973 FORWARD	-3.87621
35.2	not assigned.unknown	orange1.1g026977m.g	at4g35190	unknown protein | chr4:16746599-16748266 FORWARD	-4.75347
35.2	not assigned.unknown	orange1.1g044429m.g	at4g35690	unknown protein | chr4:16921803-16922963 FORWARD	-3.15197
35.2	not assigned.unknown	orange1.1g014734m.g	at4g35920	Symbols: MCA1 | MCA1 (mid1-complementing activity 1) | chr4:17011788-17015256 REVERSE	-2.14523
35.2	not assigned.unknown	orange1.1g008404m.g	at4g37030	unknown protein | chr4:17451928-17454760 FORWARD	1.03995
35.2	not assigned.unknown	orange1.1g045300m.g	at4g37700	unknown protein | chr4:17710272-17710873 REVERSE	-1.21372
35.2	not assigned.unknown	orange1.1g010800m.g	at4g38500	unknown protein | chr4:18007756-18010903 FORWARD	4.75711
35.2	not assigned.unknown	orange1.1g002078m.g	at5g01030	unknown protein | chr5:9930-13235 FORWARD	-2.2996
35.2	not assigned.unknown	orange1.1g028122m.g	at5g01130	unknown protein | chr5:47570-49512 FORWARD	-3.53611
35.2	not assigned.unknown	orange1.1g010086m.g	at5g01710	LOCATED IN: endomembrane system; EXPRESSED IN: sperm cell, male gametophyte, pollen tube; EXPRESSED DURING: L mature pollen stage, M germinated pollen stage; CONTAINS InterPro DOMAIN/s: Methyltransferase FkbM (InterPro:IPR006342); BEST Arabidopsis thaliana protein match is: methyltransferase (TAIR:AT4G24805.1); Has 224 Blast hits to 223 proteins in 16 species: Archae - 0; Bacteria - 7; Metazoa - …	1.0764
35.2	not assigned.unknown	orange1.1g027334m.g	at5g01750	unknown protein | chr5:289765-291326 FORWARD	1.75111
35.2	not assigned.unknown	orange1.1g004919m.g	at5g04860	unknown protein | chr5:1411565-1414677 REVERSE	1.39599
35.2	not assigned.unknown	orange1.1g033545m.g	at5g05300	unknown protein | chr5:1570102-1570410 REVERSE	1.28036
35.2	not assigned.unknown	orange1.1g016910m.g	at5g05350	unknown protein | chr5:1585297-1587517 FORWARD	1.00593
35.2	not assigned.unknown	orange1.1g038428m.g	at5g05950	Symbols: MEE60 | MEE60 (maternal effect embryo arrest 60) | chr5:1788767-1789438 FORWARD	-3.04103
35.2	not assigned.unknown	orange1.1g046214m.g	at5g10695	unknown protein | chr5:3377663-3378221 FORWARD	1.28342
35.2	not assigned.unknown	orange1.1g016824m.g	at5g11000	unknown protein | chr5:3479029-3480425 REVERSE	1.3587
35.2	not assigned.unknown	orange1.1g017767m.g	at5g11420	FUNCTIONS IN: molecular_function unknown; INVOLVED IN: biological_process unknown; LOCATED IN: cell wall, plant-type cell wall; EXPRESSED IN: 23 plant structures; EXPRESSED DURING: 13 growth stages; CONTAINS InterPro DOMAIN/s: Protein of unknown function DUF642 (InterPro:IPR006946), Galactose-binding like (InterPro:IPR008979); BEST Arabidopsis thaliana protein match is: unknown protein (TAIR:AT5G…	-3.38533
35.2	not assigned.unknown	orange1.1g024361m.g	at5g11870	FUNCTIONS IN: molecular_function unknown; INVOLVED IN: biological_process unknown; LOCATED IN: cellular_component unknown; EXPRESSED IN: 15 plant structures; EXPRESSED DURING: 7 growth stages; BEST Arabidopsis thaliana protein match is: SAG18 (SENESCENCE ASSOCIATED GENE 18) (TAIR:AT1G71190.1); Has 117 Blast hits to 115 proteins in 40 species: Archae - 0; Bacteria - 65; Metazoa - 0; Fungi - 0; Pla…	-2.78764
35.2	not assigned.unknown	orange1.1g007566m.g	at5g12900	unknown protein | chr5:4071919-4074619 REVERSE	-2.96597
35.2	not assigned.unknown	orange1.1g035980m.g	at5g12950	catalytic | chr5:4092953-4096975 FORWARD	-5.15857
35.2	not assigned.unknown	orange1.1g032520m.g	at5g15190	unknown protein | chr5:4932850-4933577 REVERSE	1.08364
35.2	not assigned.unknown	orange1.1g024243m.g	at5g20190	binding | chr5:6814093-6815379 FORWARD	1.01356
35.2	not assigned.unknown	orange1.1g008798m.g	at5g22090	unknown protein | chr5:7314634-7316651 REVERSE	-3.88262
35.2	not assigned.unknown	orange1.1g033664m.g	at5g22580	FUNCTIONS IN: molecular_function unknown; INVOLVED IN: biological_process unknown; LOCATED IN: chloroplast; EXPRESSED IN: 22 plant structures; EXPRESSED DURING: 13 growth stages; CONTAINS InterPro DOMAIN/s: Stress responsive alpha-beta barrel (InterPro:IPR013097), Dimeric alpha-beta barrel (InterPro:IPR011008); BEST Arabidopsis thaliana protein match is: HS1 (HEAT STABLE PROTEIN 1) (TAIR:AT3G1721…	-5.56154
35.2	not assigned.unknown	orange1.1g046430m.g	at5g22930	unknown protein | chr5:7668229-7669315 REVERSE	-6.46945
35.2	not assigned.unknown	orange1.1g018976m.g	at5g23160	unknown protein | chr5:7795256-7796346 REVERSE	1.50106
35.2	not assigned.unknown	orange1.1g019209m.g	at5g24230	LOCATED IN: cellular_component unknown; EXPRESSED IN: root; BEST Arabidopsis thaliana protein match is: triacylglycerol lipase (TAIR:AT5G24200.1); Has 125 Blast hits to 125 proteins in 14 species: Archae - 0; Bacteria - 0; Metazoa - 3; Fungi - 7; Plants - 115; Viruses - 0; Other Eukaryotes - 0 (source: NCBI BLink). | chr5:8228892-8230964 FORWARD	1.49814
35.2	not assigned.unknown	orange1.1g033902m.g	at5g24660	Symbols: LSU2 | LSU2 (RESPONSE TO LOW SULFUR 2) | chr5:8443279-8443834 REVERSE	1.20313
35.2	not assigned.unknown	orange1.1g026795m.g	at5g25170	unknown protein | chr5:8693137-8695095 FORWARD	-1.18648
35.2	not assigned.unknown	orange1.1g010855m.g	at5g32470	FUNCTIONS IN: molecular_function unknown; INVOLVED IN: biological_process unknown; LOCATED IN: mitochondrion; EXPRESSED IN: 23 plant structures; EXPRESSED DURING: 13 growth stages; CONTAINS InterPro DOMAIN/s: Haem oxygenase-like, multi-helical (InterPro:IPR016084), TENA/THI-4 protein/Coenzyme PQQ biosynthesis protein C (InterPro:IPR004305); Has 1039 Blast hits to 1039 proteins in 384 species: Arc…	1.19265
35.2	not assigned.unknown	orange1.1g034207m.g	at5g35732	unknown protein | chr5:13897940-13898387 FORWARD	-2.32093
35.2	not assigned.unknown	orange1.1g014368m.g	at5g38200	hydrolase | chr5:15256276-15258755 FORWARD	1.04887
35.2	not assigned.unknown	orange1.1g045551m.g	at5g42610	unknown protein | chr5:17062480-17064047 FORWARD	-2.63636
35.2	not assigned.unknown	orange1.1g026536m.g	at5g42680	unknown protein | chr5:17114596-17115417 FORWARD	-1.46348
35.2	not assigned.unknown	orange1.1g037803m.g	at5g42690	unknown protein | chr5:17116428-17119838 REVERSE	-2.31287
35.2	not assigned.unknown	orange1.1g004920m.g	at5g45480	unknown protein | chr5:18426104-18429090 REVERSE	2.63395
35.2	not assigned.unknown	orange1.1g047649m.g	at5g45530	unknown protein | chr5:18454316-18457277 REVERSE	-1.23703
35.2	not assigned.unknown	orange1.1g036866m.g	at5g48540	33 kDa secretory protein-related | chr5:19668964-19669920 REVERSE	-3.16216
35.2	not assigned.unknown	orange1.1g002057m.g	at5g49150	Symbols: ATGEX2, GEX2 | GEX2 (GAMETE EXPRESSED 2) | chr5:19924383-19928527 FORWARD	1.83149
35.2	not assigned.unknown	orange1.1g040023m.g	at5g53110	FUNCTIONS IN: molecular_function unknown; INVOLVED IN: biological_process unknown; LOCATED IN: endomembrane system; EXPRESSED IN: 8 plant structures; EXPRESSED DURING: 4 anthesis, C globular stage, petal differentiation and expansion stage; BEST Arabidopsis thaliana protein match is: zinc finger (C3HC4-type RING finger) family protein (TAIR:AT2G46495.1); Has 118 Blast hits to 116 proteins in 13 s…	1.57731
35.2	not assigned.unknown	orange1.1g000868m.g	at5g54440	unknown protein | chr5:22099936-22107833 FORWARD	-1.76742
35.2	not assigned.unknown	orange1.1g032769m.g	at5g54585	unknown protein | chr5:22175539-22176691 FORWARD	-2.17124
35.2	not assigned.unknown	orange1.1g007691m.g	at5g55490	Symbols: ATGEX1, GEX1 | GEX1 (GAMETE EXPRESSED PROTEIN 1) | chr5:22478712-22481148 REVERSE	-2.38976
35.2	not assigned.unknown	orange1.1g046630m.g	at5g57340	unknown protein | chr5:23227300-23229203 FORWARD	-1.01007
35.2	not assigned.unknown	orange1.1g041618m.g	at5g57510	unknown protein | chr5:23289164-23289556 REVERSE	1.28455
35.2	not assigned.unknown	orange1.1g031677m.g	at5g57685	Symbols: AtGDU3 | AtGDU3 (Arabidopsis thaliana GLUTAMINE DUMPER 3) | chr5:23366004-23366867 REVERSE	-1.63137
35.2	not assigned.unknown	orange1.1g048422m.g	at5g57770	FUNCTIONS IN: molecular_function unknown; INVOLVED IN: biological_process unknown; LOCATED IN: cellular_component unknown; EXPRESSED IN: root; CONTAINS InterPro DOMAIN/s: Pleckstrin-like, plant (InterPro:IPR013666), Protein of unknown function DUF828, plant (InterPro:IPR008546); Has 104 Blast hits to 104 proteins in 9 species: Archae - 0; Bacteria - 2; Metazoa - 0; Fungi - 0; Plants - 102; Viruse…	-5.32875
35.2	not assigned.unknown	orange1.1g044646m.g	at5g59020	unknown protein | chr5:23826975-23830437 REVERSE	-1.4992
35.2	not assigned.unknown	orange1.1g023711m.g	at5g59050	unknown protein | chr5:23839157-23842659 REVERSE	-1.72288
35.2	not assigned.unknown	orange1.1g025438m.g	at5g64010	unknown protein | chr5:25618606-25620179 REVERSE	-3.08157
35.2	not assigned.unknown	orange1.1g046060m.g	at5g66780	unknown protein | chr5:26663573-26664403 FORWARD	1.03351
35.2	not assigned.unknown	orange1.1g048316m.g	at5g66800	unknown protein | chr5:26671423-26672514 FORWARD	-3.47184
35.2	not assigned.unknown	orange1.1g037682m.g	at5g67020	unknown protein | chr5:26749850-26751249 FORWARD	-1.51188
35.2	not assigned.unknown	orange1.1g019623m.g	at5g67210	unknown protein | chr5:26818949-26820157 FORWARD	-1.6649
Table S3c	MapMan annotation of differentially expressed genes (DEGs) for Dd vs Dh						Table S3d	Wilcoxon Rank Sum Test of gene classes for Dd vs Dh
BinCode	BinName	Citrus Gene ID	Best arabidopsis hit name	Description	Dd/Dh Log2FC		Bin	Name	Elements	p-value
1.1.1.2	PS.lightreaction.photosystem II.PSII polypeptide subunits	orange1.1g033248m.g	at2g06520	Symbols: PSBX | PSBX (photosystem II subunit X) | chr2:2587729-2588358 REVERSE	1.06566		16	secondary metabolism	44	0.0017955271760847769
1.1.2.2	PS.lightreaction.photosystem I.PSI polypeptide subunits	orange1.1g029577m.g	at5g64040	Symbols: PSAN | PSAN; calmodulin binding | chr5:25628588-25629615 REVERSE	-1.12065		11	lipid metabolism	42	0.004326631782097579
1.1.6	PS.lightreaction.NADH DH	orange1.1g013676m.g	at4g37920	unknown protein | chr4:17828433-17830465 REVERSE	-1.07901		9	mitochondrial electron transport / ATP synthesis	4	0.019786141075250896
1.1.30	PS.lightreaction.state transition	orange1.1g008297m.g	at1g68830	Symbols: STN7 | STN7 (Stt7 homolog STN7); kinase/ protein kinase | chr1:25872445-25875550 REVERSE	-1.17833		35	not assigned	378	0.031101955551593348
1.2.2	PS.photorespiration.glycolate oxydase	orange1.1g024846m.g	at3g14130	(S)-2-hydroxy-acid oxidase, peroxisomal, putative / glycolate oxidase, putative / short chain alpha-hydroxy acid oxidase, putative | chr3:4685646-4688309 REVERSE	1.30135		13	amino acid metabolism	26	0.042331616395064
2.1.1.1	major CHO metabolism.synthesis.sucrose.SPS	orange1.1g001541m.g	at5g20280	Symbols: ATSPS1F | ATSPS1F (sucrose phosphate synthase 1F); sucrose-phosphate synthase/ transferase, transferring glycosyl groups | chr5:6844714-6850154 REVERSE	-1.40825		26	misc	123	0.043034955588173274
2.1.2.1	major CHO metabolism.synthesis.starch.AGPase	orange1.1g009720m.g	at4g39210	Symbols: APL3 | APL3; glucose-1-phosphate adenylyltransferase | chr4:18259609-18263417 FORWARD	-1.73077		33	development	57	0.10628919365201267
2.1.2.1	major CHO metabolism.synthesis.starch.AGPase	orange1.1g009971m.g	at5g48300	Symbols: ADG1, APS1 | ADG1 (ADP GLUCOSE PYROPHOSPHORYLASE 1); glucose-1-phosphate adenylyltransferase | chr5:19570240-19572804 FORWARD	-1.61467		19	tetrapyrrole synthesis	3	0.10714765082037281
2.2.1.3.1	major CHO metabolism.degradation.sucrose.invertases.neutral	orange1.1g005783m.g	at1g56560	beta-fructofuranosidase, putative / invertase, putative / saccharase, putative / beta-fructosidase, putative | chr1:21192499-21195112 FORWARD	3.29751		12	N-metabolism	3	0.17841569390316558
2.2.1.3.2	major CHO metabolism.degradation.sucrose.invertases.cell wall	orange1.1g008189m.g	at2g36190	Symbols: AtcwINV4 | AtcwINV4 (Arabidopsis thaliana cell wall invertase 4); hydrolase, hydrolyzing O-glycosyl compounds | chr2:15174730-15177870 REVERSE	-7.23073		24	Biodegradation of Xenobiotics	2	0.1872822273909387
2.2.1.3.2	major CHO metabolism.degradation.sucrose.invertases.cell wall	orange1.1g008242m.g	at3g13790	Symbols: ATCWINV1, ATBFRUCT1 | ATBFRUCT1; beta-fructofuranosidase/ hydrolase, hydrolyzing O-glycosyl compounds | chr3:4532911-4535867 REVERSE	1.7458		34	transport	99	0.1914057670480823
2.2.1.4	major CHO metabolism.degradation.sucrose.hexokinase	orange1.1g038487m.g	at4g37840	Symbols: HKL3 | HKL3 (HEXOKINASE-LIKE 3); ATP binding / fructokinase/ glucokinase/ hexokinase | chr4:17790147-17792198 REVERSE	-2.31394		27	RNA	203	0.20946433001649958
2.2.1.99	major CHO metabolism.degradation.sucrose.misc	orange1.1g013763m.g	at4g26620	sucrase-related | chr4:13427411-13429964 REVERSE	-1.0749		2	major CHO metabolism	15	0.2108813085871067
2.2.2.1	major CHO metabolism.degradation.starch.starch cleavage	orange1.1g020492m.g	at3g23640	Symbols: HGL1 | HGL1 (heteroglycan glucosidase 1); hydrolase, hydrolyzing O-glycosyl compounds | chr3:8501813-8509584 FORWARD	-1.52763		8	TCA / org transformation	9	0.21827377743084542
2.2.2.1.1	major CHO metabolism.degradation.starch.starch cleavage.alpha amylase	orange1.1g014447m.g	at4g25000	Symbols: ATAMY1, AMY1 | AMY1 (ALPHA-AMYLASE-LIKE); alpha-amylase | chr4:12851969-12853845 REVERSE	1.32159		28	DNA	20	0.233344288013307
2.2.2.1.2	major CHO metabolism.degradation.starch.starch cleavage.beta amylase	orange1.1g047891m.g	at4g17090	Symbols: CT-BMY, BAM3, BMY8 | CT-BMY (CHLOROPLAST BETA-AMYLASE); beta-amylase | chr4:9604962-9607334 REVERSE	-2.3531		10	cell wall	48	0.28562436463156915
2.2.2.2	major CHO metabolism.degradation.starch.starch phosphorylase	orange1.1g001879m.g	at3g29320	glucan phosphorylase, putative | chr3:11252807-11257814 FORWARD	-1.3621		15	metal handling	7	0.35468105461586463
2.2.2.3	major CHO metabolism.degradation.starch.glucan water dikinase	orange1.1g000785m.g	at4g24450	Symbols: GWD3, PWD, ATGWD2 | PWD (PHOSPHOGLUCAN, WATER DIKINASE); ATP binding / kinase | chr4:12635426-12642797 FORWARD	-1.26524		5	fermentation	2	0.35757456014095124
2.2.2.4	major CHO metabolism.degradation.starch.D enzyme	orange1.1g012444m.g	at5g01260	glycoside hydrolase starch-binding domain-containing protein | chr5:105325-107405 FORWARD	-1.50433		4	glycolysis	2	0.39052622090979017
2.2.2.8	major CHO metabolism.degradation.starch.ISA3	orange1.1g003977m.g	at4g09020	Symbols: ATISA3, ISA3 | ISA3 (ISOAMYLASE 3); alpha-amylase/ isoamylase | chr4:5784074-5789002 FORWARD	-1.0154		22	polyamine metabolism	2	0.42170679460813365
3.1.1.2	minor CHO metabolism.raffinose family.galactinol synthases.putative	orange1.1g023261m.g	at3g28340	Symbols: GATL10 | GATL10 (Galacturonosyltransferase-like 10); polygalacturonate 4-alpha-galacturonosyltransferase/ transferase, transferring hexosyl groups | chr3:10588947-10590552 REVERSE	2.081		17	hormone metabolism	61	0.43214347928669783
3.2.2	minor CHO metabolism.trehalose.TPP	orange1.1g015439m.g	at4g22590	trehalose-6-phosphate phosphatase, putative | chr4:11893499-11896480 REVERSE	-1.15702		31	cell	43	0.44506304931042956
3.2.3	minor CHO metabolism.trehalose.potential TPS/TPP	orange1.1g002979m.g	at1g23870	Symbols: ATTPS9, TPS9 | ATTPS9; transferase, transferring glycosyl groups / trehalose-phosphatase | chr1:8432179-8435656 FORWARD	1.00274		6	gluconeogenesis / glyoxylate cycle	2	0.45061076794561683
3.2.3	minor CHO metabolism.trehalose.potential TPS/TPP	orange1.1g003042m.g	at2g18700	Symbols: ATTPS11, TPS11, ATTPSB | ATTPS11; transferase, transferring glycosyl groups | chr2:8109043-8112010 FORWARD	1.42241		21	redox	12	0.5153338708563966
3.2.3	minor CHO metabolism.trehalose.potential TPS/TPP	orange1.1g002958m.g	at4g17770	Symbols: ATTPS5, TPS5 | ATTPS5; protein binding / transferase, transferring glycosyl groups / trehalose-phosphatase | chr4:9876238-9880254 FORWARD	-1.09311		20	stress	74	0.5282233261702012
3.4.3	minor CHO metabolism.myo-inositol.InsP Synthases	orange1.1g010460m.g	at2g22240	Symbols: ATMIPS2, MIPS2 | MIPS2 (MYO-INOSITOL-1-PHOSTPATE SYNTHASE 2); binding / catalytic/ inositol-3-phosphate synthase | chr2:9451605-9454094 REVERSE	-1.52223		23	nucleotide metabolism	12	0.5316843361367192
3.4.5	minor CHO metabolism.myo-inositol.inositol phosphatase	orange1.1g021904m.g	at3g02870	Symbols: VTC4 | VTC4; 3'(2'),5'-bisphosphate nucleotidase/ L-galactose-1-phosphate phosphatase/ inositol or phosphatidylinositol phosphatase/ inositol-1(or 4)-monophosphatase | chr3:627512-629845 REVERSE	-2.07799		14	S-assimilation	2	0.5356105027662288
3.5	minor CHO metabolism.others	orange1.1g010094m.g	at3g17770	dihydroxyacetone kinase family protein | chr3:6081671-6086138 REVERSE	-2.21431		30	signalling	126	0.6082740636252202
3.5	minor CHO metabolism.others	orange1.1g022000m.g	at4g23730	aldose 1-epimerase family protein | chr4:12362484-12365098 FORWARD	1.97831		3	minor CHO metabolism	13	0.7388052636009227
3.5	minor CHO metabolism.others	orange1.1g017992m.g	at5g15140	aldose 1-epimerase family protein | chr5:4908686-4910799 FORWARD	1.55494		29	protein	177	0.7644742771647652
3.6	minor CHO metabolism.callose	orange1.1g000180m.g	at2g36850	Symbols: ATGSL08, GSL8, GSL08, ATGSL8 | GSL8 (GLUCAN SYNTHASE-LIKE 8); 1,3-beta-glucan synthase/ transferase, transferring glycosyl groups | chr2:15454697-15469666 REVERSE	-2.59001		1	PS	5	0.8961268013056185
3.8.1	minor CHO metabolism.galactose.galactokinases	orange1.1g010850m.g	at3g06580	Symbols: GAL1, GALK | GALK; ATP binding / galactokinase | chr3:2048905-2052025 REVERSE	-1.01488		7	OPP	2	0.9266983134016689
3.8.2	minor CHO metabolism.galactose.alpha-galactosidases	orange1.1g014963m.g	at5g08380	Symbols: AtAGAL1 | AtAGAL1 (Arabidopsis thaliana ALPHA-GALACTOSIDASE 1); alpha-galactosidase/ catalytic/ hydrolase, hydrolyzing O-glycosyl compounds | chr5:2694677-2697724 REVERSE	-2.48091		25	C1-metabolism	1	0.9300397446503683
4.1.4	glycolysis.cytosolic branch.phosphofructokinase (PFK)	orange1.1g012056m.g	at4g26270	Symbols: PFK3 | PFK3 (PHOSPHOFRUCTOKINASE 3); 6-phosphofructokinase | chr4:13300795-13304347 REVERSE	-1.77113		18	Co-factor and vitamine metabolism	5	0.966319867993687
4.1.6	glycolysis.cytosolic branch.fructose-2,6-bisphosphatase (Fru2,6BisPase)	orange1.1g004453m.g	at1g07110	Symbols: F2KP, ATF2KP, FKFBP | F2KP (FRUCTOSE-2,6-BISPHOSPHATASE); fructose-2,6-bisphosphate 2-phosphatase | chr1:2178104-2184148 REVERSE	-1.30655		17.5	hormone metabolism.ethylene	14	1.6121245256384142E-4
5.3	fermentation.ADH	orange1.1g047713m.g	at1g77120	Symbols: ADH1, ADH, ATADH, ATADH1 | ADH1 (ALCOHOL DEHYDROGENASE 1); alcohol dehydrogenase | chr1:28975394-28977417 FORWARD	1.28969		30.11	signalling.light	9	1.8903516712161377E-4
5.1	fermentation.aldehyde dehydrogenase	orange1.1g009109m.g	at4g34240	Symbols: ALDH3I1, ALDH3 | ALDH3I1 (ALDEHYDE DEHYDROGENASE 3|1); 3-chloroallyl aldehyde dehydrogenase/ aldehyde dehydrogenase (NAD) | chr4:16389620-16392824 FORWARD	1.46285		26.8	misc.nitrilases, *nitrile lyases, berberine bridge enzymes, reticuline oxidases, troponine reductases	12	9.738076142924434E-4
6	gluconeogenesis / glyoxylate cycle	orange1.1g048242m.g	at3g16910	Symbols: AAE7, ACN1 | AAE7 (ACYL-ACTIVATING ENZYME 7); AMP binding / acetate-CoA ligase | chr3:5773055-5775501 REVERSE	1.25795		34.13	transport.peptides and oligopeptides	12	0.0022508265667515047
6.4	gluconeogenesis / glyoxylate cycle.PEPCK	orange1.1g006486m.g	at4g37870	Symbols: PCK1, PEPCK | PCK1 (PHOSPHOENOLPYRUVATE CARBOXYKINASE 1); ATP binding / phosphoenolpyruvate carboxykinase (ATP)/ phosphoenolpyruvate carboxykinase/ purine nucleotide binding | chr4:17802694-17806539 REVERSE	1.30896		17.5.2	hormone metabolism.ethylene.signal transduction	7	0.0027891046335932757
7.2.2	OPP.non-reductive PP.transaldolase	orange1.1g016178m.g	at1g12230	transaldolase, putative | chr1:4148033-4151025 FORWARD	-1.78075		16.5	secondary metabolism.sulfur-containing	5	0.0030951183804865945
7.3	OPP.electron transfer	orange1.1g034300m.g	at2g27510	Symbols: ATFD3 | ATFD3 (ferredoxin 3); 2 iron, 2 sulfur cluster binding / electron carrier/ iron-sulfur cluster binding | chr2:11758079-11759476 REVERSE	1.68142		16.5.1	secondary metabolism.sulfur-containing.glucosinolates	5	0.0030951183804865945
8.1.1.1	TCA / org transformation.TCA.pyruvate DH.E1	orange1.1g017504m.g	at5g50850	Symbols: MAB1 | MAB1 (MACCI-BOU); catalytic/ pyruvate dehydrogenase (acetyl-transferring) | chr5:20689390-20693285 FORWARD	-3.79823		21.4	redox.glutaredoxins	3	0.0042566668086145235
8.1.3	TCA / org transformation.TCA.aconitase	orange1.1g002610m.g	at4g35830	aconitate hydratase, cytoplasmic / citrate hydro-lyase / aconitase (ACO) | chr4:16972598-16978057 REVERSE	1.2821		16.5.1.1	secondary metabolism.sulfur-containing.glucosinolates.synthesis	4	0.004938897352621652
8.1.8	TCA / org transformation.TCA.fumarase	orange1.1g010908m.g	at2g47510	Symbols: FUM1 | FUM1 (FUMARASE 1); catalytic/ fumarate hydratase | chr2:19498368-19502246 FORWARD	1.31455		27.3.64	RNA.regulation of transcription.PHOR1	6	0.007896195534571104
8.2.9	TCA / org transformation.other organic acid transformatons.cyt MDH	orange1.1g017740m.g	at1g04410	malate dehydrogenase, cytosolic, putative | chr1:1189078-1191412 REVERSE	3.87249		11.9.2	lipid metabolism.lipid degradation.lipases	7	0.008504724249526419
8.2.9	TCA / org transformation.other organic acid transformatons.cyt MDH	orange1.1g015131m.g	at3g47520	Symbols: MDH | MDH (MALATE DEHYDROGENASE); L-malate dehydrogenase/ binding / catalytic/ malate dehydrogenase/ oxidoreductase/ oxidoreductase, acting on the CH-OH group of donors, NAD or NADP as acceptor | chr3:17513274-17515041 FORWARD	1.05497		13.1.6	amino acid metabolism.synthesis.aromatic aa	5	0.009672230116042346
8.2.10	TCA / org transformation.other organic acid transformatons.malic	orange1.1g007703m.g	at2g19900	Symbols: ATNADP-ME1 | ATNADP-ME1 (NADP-malic enzyme 1); malate dehydrogenase (oxaloacetate-decarboxylating) (NADP+)/ malic enzyme/ oxidoreductase, acting on NADH or NADPH, NAD or NADP as acceptor | chr2:8591899-8595478 REVERSE	-1.14395		17.5.1	hormone metabolism.ethylene.synthesis-degradation	4	0.011836465715847178
8.2.10	TCA / org transformation.other organic acid transformatons.malic	orange1.1g007112m.g	at5g25880	Symbols: ATNADP-ME3 | ATNADP-ME3 (NADP-malic enzyme 3); malate dehydrogenase (oxaloacetate-decarboxylating) (NADP+)/ malic enzyme/ oxidoreductase, acting on NADH or NADPH, NAD or NADP as acceptor | chr5:9024549-9028377 FORWARD	1.50287		16.2.1	secondary metabolism.phenylpropanoids.lignin biosynthesis	8	0.01230526295346901
8.2.11	TCA / org transformation.other organic acid transformatons.atp-citrate lyase	orange1.1g007327m.g	at5g49460	Symbols: ACLB-2 | ACLB-2 (ATP CITRATE LYASE SUBUNIT B 2); ATP citrate synthase | chr5:20054523-20058464 FORWARD	1.01468		11.9.2.1	lipid metabolism.lipid degradation.lipases.triacylglycerol lipase	6	0.013734538538239915
8.3	TCA / org transformation.carbonic anhydrases	orange1.1g045791m.g	at5g14740	Symbols: CA2, CA18, BETA CA2 | CA2 (CARBONIC ANHYDRASE 2); carbonate dehydratase/ zinc ion binding | chr5:4757972-4762615 FORWARD	3.40264		34.19	transport.Major Intrinsic Proteins	8	0.01644870268946387
9.4	mitochondrial electron transport / ATP synthesis.alternative oxidase	orange1.1g019765m.g	at3g22370	Symbols: AOX1A, ATAOX1A | AOX1A (ALTERNATIVE OXIDASE 1A); alternative oxidase | chr3:7906791-7908740 FORWARD	2.14424		11.1.8	lipid metabolism.FA synthesis and FA elongation.acyl coa ligase	4	0.016746872585881034
9.6	mitochondrial electron transport / ATP synthesis.cytochrome c	orange1.1g041604m.g	at3g51790	Symbols: ATG1 | ATG1 (ARABIDOPSIS TRANSMEMBRANE PROTEIN G1P-RELATED 1) | chr3:19209585-19210744 REVERSE	1.37619		27.3.30	RNA.regulation of transcription.Trihelix, Triple-Helix transcription factor family	3	0.017545140583189022
9.7	mitochondrial electron transport / ATP synthesis.cytochrome c oxidase	orange1.1g014207m.g	at1g57600	membrane bound O-acyl transferase (MBOAT) family protein | chr1:21330512-21334727 REVERSE	3.00168		29.5.1	protein.degradation.subtilases	6	0.01919037298685384
9.8	mitochondrial electron transport / ATP synthesis.uncoupling protein	orange1.1g044484m.g	at4g24570	Symbols: DIC2 | mitochondrial substrate carrier family protein | chr4:12686459-12687650 FORWARD	1.94005		27.3.22	RNA.regulation of transcription.HB,Homeobox transcription factor family	8	0.019540742897111798
10.1.2	cell wall.precursor synthesis.UGE	orange1.1g019795m.g	at1g12780	Symbols: UGE1 | UGE1 (UDP-D-glucose/UDP-D-galactose 4-epimerase 1); UDP-glucose 4-epimerase/ protein dimerization | chr1:4355926-4358328 REVERSE	1.35958		16.5.1.1.4	secondary metabolism.sulfur-containing.glucosinolates.synthesis.shared	2	0.021798652335439872
10.1.4	cell wall.precursor synthesis.UDP-Glc dehydrogenase (UGD)	orange1.1g011654m.g	at3g29360	UDP-glucose 6-dehydrogenase, putative | chr3:11267091-11269229 REVERSE	-1.00243		17.4	hormone metabolism.cytokinin	4	0.022451412512484795
10.1.4	cell wall.precursor synthesis.UDP-Glc dehydrogenase (UGD)	orange1.1g011650m.g	at5g15490	UDP-glucose 6-dehydrogenase, putative | chr5:5027639-5030194 REVERSE	1.26045		11.9	lipid metabolism.lipid degradation	16	0.022648959301500016
10.1.6	cell wall.precursor synthesis.GAE	orange1.1g042406m.g	at4g00110	Symbols: GAE3 | GAE3 (UDP-D-GLUCURONATE 4-EPIMERASE 3); UDP-glucuronate 4-epimerase/ catalytic | chr4:38504-40189 REVERSE	1.88871		17.7	hormone metabolism.jasmonate	4	0.027033131585341597
10.2	cell wall.cellulose synthesis	orange1.1g041333m.g	at5g03760	Symbols: ATCSLA09, CSLA09, ATCSLA9, CSLA9, RAT4 | ATCSLA09; mannan synthase/ transferase, transferring glycosyl groups | chr5:985675-990549 REVERSE	-2.66754		17.7.1	hormone metabolism.jasmonate.synthesis-degradation	4	0.027033131585341597
10.2	cell wall.cellulose synthesis	orange1.1g007014m.g	at5g49720	Symbols: ATGH9A1, DEC, KOR, RSW2, IRX2, KOR1 | ATGH9A1 (ARABIDOPSIS THALIANA GLYCOSYL HYDROLASE 9A1); cellulase/ hydrolase, hydrolyzing O-glycosyl compounds | chr5:20197391-20200288 REVERSE	-1.01849		35.2	not assigned.unknown	273	0.030812176540016206
10.2.1	cell wall.cellulose synthesis.cellulose synthase	orange1.1g001373m.g	at2g21770	Symbols: CESA9, CESA09 | CESA9 (CELLULOSE SYNTHASE A9); cellulose synthase/ transferase, transferring glycosyl groups | chr2:9284837-9289536 FORWARD	-1.29482		13.2	amino acid metabolism.degradation	9	0.03181057229794648
10.2.1	cell wall.cellulose synthesis.cellulose synthase	orange1.1g006639m.g	at2g32530	Symbols: ATCSLB03, CSLB03, ATCSLB3 | ATCSLB03; cellulose synthase/ transferase/ transferase, transferring glycosyl groups | chr2:13809216-13813570 FORWARD	-3.12878		30.2.8	signalling.receptor kinases.leucine rich repeat VIII	8	0.044660632338068273
10.2.1	cell wall.cellulose synthesis.cellulose synthase	orange1.1g045222m.g	at5g64740	Symbols: CESA6, IXR2, E112, PRC1 | CESA6 (CELLULOSE SYNTHASE 6); cellulose synthase/ transferase, transferring glycosyl groups | chr5:25881066-25886694 FORWARD	-1.58476		17.1.2	hormone metabolism.abscisic acid.signal transduction	2	0.04810278519935903
10.2.2	cell wall.cellulose synthesis.COBRA	orange1.1g040737m.g	at3g20580	Symbols: COBL10 | COBL10 (COBRA-LIKE PROTEIN 10 PRECURSOR) | chr3:7187856-7190562 REVERSE	1.54428		33.99	development.unspecified	50	0.05212495929998713
10.5.1.1	cell wall.cell wall proteins.AGPs.AGP	orange1.1g044183m.g	at3g46550	Symbols: SOS5 | SOS5 (salt overly sensitive 5); polysaccharide binding / protein binding | chr3:17136456-17137874 REVERSE	1.52844		30.2.19	signalling.receptor kinases.legume-lectin	3	0.053545386490216895
10.5.1.1	cell wall.cell wall proteins.AGPs.AGP	orange1.1g032017m.g	at4g09030	Symbols: AGP10, ATAGP10 | AGP10 (ARABINOGALACTAN PROTEIN 10) | chr4:5792207-5792790 FORWARD	2.49583		13.2.4	amino acid metabolism.degradation.branched chain group	3	0.0549558585366805
10.5.1.1	cell wall.cell wall proteins.AGPs.AGP	orange1.1g041580m.g	at4g37450	Symbols: AGP18, ATAGP18 | AGP18 (ARABINOGALACTAN PROTEIN 18) | chr4:17605758-17606755 REVERSE	-1.11124		34.4	transport.nitrate	3	0.06336700276994486
10.5.1.1	cell wall.cell wall proteins.AGPs.AGP	orange1.1g030669m.g	at5g64310	Symbols: AGP1, ATAGP1 | AGP1 (ARABINOGALACTAN PROTEIN 1) | chr5:25721933-25722646 FORWARD	1.18504		27.1.19	RNA.processing.ribonucleases	4	0.06753947565546703
10.5.4	cell wall.cell wall proteins.HRGP	orange1.1g009613m.g	at4g16790	hydroxyproline-rich glycoprotein family protein | chr4:9451585-9453254 REVERSE	-1.96604		30.6	signalling.MAP kinases	3	0.06909703521741739
10.6	cell wall.degradation	orange1.1g008762m.g	at5g34940	Symbols: AtGUS3 | AtGUS3 (Arabidopsis thaliana glucuronidase 3); beta-glucuronidase | chr5:13235829-13238839 REVERSE	-2.98936		17.8	hormone metabolism.salicylic acid	3	0.06948087981819473
10.6.1	cell wall.degradation.cellulases and beta -1,4-glucanases	orange1.1g041044m.g	at5g20950	glycosyl hydrolase family 3 protein | chr5:7107376-7111349 REVERSE	5.45827		17.8.1	hormone metabolism.salicylic acid.synthesis-degradation	3	0.06948087981819473
10.6.2	cell wall.degradation.mannan-xylose-arabinose-fucose	orange1.1g004190m.g	at1g02640	Symbols: BXL2, ATBXL2 | BXL2 (BETA-XYLOSIDASE 2); hydrolase, hydrolyzing O-glycosyl compounds | chr1:564205-567769 FORWARD	3.70881		31.3	cell.cycle	4	0.07137026641006138
10.6.2	cell wall.degradation.mannan-xylose-arabinose-fucose	orange1.1g016007m.g	at1g67830	Symbols: ATFXG1 | ATFXG1 (alpha-fucosidase 1); alpha-L-fucosidase/ carboxylesterase | chr1:25431586-25432990 REVERSE	-2.87926		17.7.1.2	hormone metabolism.jasmonate.synthesis-degradation.lipoxygenase	2	0.07256983741087297
10.6.2	cell wall.degradation.mannan-xylose-arabinose-fucose	orange1.1g011170m.g	at2g28100	Symbols: ATFUC1 | ATFUC1 (alpha-L-fucosidase 1); alpha-L-fucosidase | chr2:11974663-11976600 FORWARD	-1.90541		30.3	signalling.calcium	25	0.07444386784913237
10.6.2	cell wall.degradation.mannan-xylose-arabinose-fucose	orange1.1g003980m.g	at3g19620	glycosyl hydrolase family 3 protein | chr3:6815613-6818308 REVERSE	-2.695		16.2	secondary metabolism.phenylpropanoids	11	0.07673280930114923
10.6.2	cell wall.degradation.mannan-xylose-arabinose-fucose	orange1.1g038982m.g	at4g30270	Symbols: MERI5B, MERI-5, SEN4 | MERI5B (meristem-5); hydrolase, acting on glycosyl bonds / xyloglucan:xyloglucosyl transferase | chr4:14819192-14820592 REVERSE	2.8463		17.1	hormone metabolism.abscisic acid	8	0.08029376432079288
10.6.2	cell wall.degradation.mannan-xylose-arabinose-fucose	orange1.1g014426m.g	at5g66460	(1-4)-beta-mannan endohydrolase, putative | chr5:26538395-26541036 REVERSE	-2.25539		16.5.1.1.4.3	secondary metabolism.sulfur-containing.glucosinolates.synthesis.shared.UDP-glycosyltransferase	1	0.08462412328963653
10.6.3	cell wall.degradation.pectate lyases and polygalacturonases	orange1.1g044596m.g	at1g70370	BURP domain-containing protein / polygalacturonase, putative | chr1:26512722-26515188 REVERSE	-2.06008		11.3	lipid metabolism.Phospholipid synthesis	3	0.08473337531418412
10.6.3	cell wall.degradation.pectate lyases and polygalacturonases	orange1.1g041973m.g	at2g43890	polygalacturonase, putative / pectinase, putative | chr2:18176924-18178390 FORWARD	6.51795		29.5.3	protein.degradation.cysteine protease	2	0.08676279065377934
10.6.3	cell wall.degradation.pectate lyases and polygalacturonases	orange1.1g043061m.g	at3g07970	Symbols: QRT2 | QRT2 (QUARTET 2); polygalacturonase | chr3:2541006-2543432 FORWARD	-1.36046		10.6.1	cell wall.degradation.cellulases and beta -1,4-glucanases	1	0.08699672756193477
10.6.3	cell wall.degradation.pectate lyases and polygalacturonases	orange1.1g009075m.g	at3g61490	glycoside hydrolase family 28 protein / polygalacturonase (pectinase) family protein | chr3:22758063-22760192 FORWARD	-2.97933		16.1.3	secondary metabolism.isoprenoids.tocopherol biosynthesis	2	0.08704538159909814
10.6.3	cell wall.degradation.pectate lyases and polygalacturonases	orange1.1g011659m.g	at4g23500	glycoside hydrolase family 28 protein / polygalacturonase (pectinase) family protein | chr4:12264590-12267196 FORWARD	-1.86633		30.2.7	signalling.receptor kinases.leucine rich repeat VII	1	0.08739733275008671
10.6.3	cell wall.degradation.pectate lyases and polygalacturonases	orange1.1g015569m.g	at4g24780	pectate lyase family protein | chr4:12770331-12772333 REVERSE	-1.81529		11.8.10	lipid metabolism.'exotics' (steroids, squalene etc).phosphatidylcholinesterol O-acyltransferase	1	0.08739733275008676
10.6.3	cell wall.degradation.pectate lyases and polygalacturonases	orange1.1g020203m.g	at5g06860	Symbols: PGIP1, ATPGIP1 | PGIP1 (POLYGALACTURONASE INHIBITING PROTEIN 1); protein binding | chr5:2132350-2133587 FORWARD	1.00974		26.22	misc.short chain dehydrogenase/reductase (SDR)	4	0.08770268986477481
10.6.3	cell wall.degradation.pectate lyases and polygalacturonases	orange1.1g040454m.g	at5g14650	polygalacturonase, putative / pectinase, putative | chr5:4724450-4726513 FORWARD	5.16536		34.6	transport.sulphate	3	0.08911889695019015
10.7	cell wall.modification	orange1.1g018153m.g	at1g32170	Symbols: XTR4, XTH30 | XTR4 (XYLOGLUCAN ENDOTRANSGLYCOSYLASE 4); hydrolase, acting on glycosyl bonds / hydrolase, hydrolyzing O-glycosyl compounds / xyloglucan:xyloglucosyl transferase | chr1:11575320-11577927 FORWARD	1.22233		30.2.8.1	signalling.receptor kinases.leucine rich repeat VIII.VIII-1	2	0.08933294477745424
10.7	cell wall.modification	orange1.1g023962m.g	at1g65680	Symbols: ATEXPB2, EXPB2, ATHEXP BETA 1.4 | ATEXPB2 (ARABIDOPSIS THALIANA EXPANSIN B2) | chr1:24427266-24428399 FORWARD	-2.78676		17.3.1.1	hormone metabolism.brassinosteroid.synthesis-degradation.BRs	2	0.08933294477745427
10.7	cell wall.modification	orange1.1g022492m.g	at2g36870	xyloglucan:xyloglucosyl transferase, putative / xyloglucan endotransglycosylase, putative / endo-xyloglucan transferase, putative | chr2:15472645-15474681 REVERSE	-6.16785		31.3.1	cell.cycle.peptidylprolyl isomerase	2	0.08933294477745427
10.7	cell wall.modification	orange1.1g024916m.g	at2g39700	Symbols: ATEXPA4, ATEXP4, ATHEXP ALPHA 1.6 | ATEXPA4 (ARABIDOPSIS THALIANA EXPANSIN A4) | chr2:16543832-16545584 REVERSE	-1.09997		21.6	redox.dismutases and catalases	1	0.0894227382092232
10.7	cell wall.modification	orange1.1g024895m.g	at3g45970	Symbols: ATEXLA1, EXPL1, ATEXPL1, ATHEXP BETA 2.1 | ATEXLA1 (ARABIDOPSIS THALIANA EXPANSIN-LIKE A1) | chr3:16896166-16897308 FORWARD	1.11057		30.2.26	signalling.receptor kinases.crinkly like	1	0.09190293777596392
10.7	cell wall.modification	orange1.1g022821m.g	at4g03210	Symbols: XTH9 | XTH9 (XYLOGLUCAN ENDOTRANSGLUCOSYLASE/HYDROLASE 9); hydrolase, acting on glycosyl bonds / xyloglucan:xyloglucosyl transferase | chr4:1415949-1417327 FORWARD	-1.89519		17.4.1	hormone metabolism.cytokinin.synthesis-degradation	3	0.09295218601952615
10.7	cell wall.modification	orange1.1g041460m.g	at4g13090	xyloglucan:xyloglucosyl transferase, putative / xyloglucan endotransglycosylase, putative / endo-xyloglucan transferase, putative | chr4:7631535-7632870 REVERSE	3.36457		16.4	secondary metabolism.N misc	1	0.09486603521674453
10.7	cell wall.modification	orange1.1g044280m.g	at4g28250	Symbols: ATEXPB3, EXPB3, ATHEXP BETA 1.6 | ATEXPB3 (ARABIDOPSIS THALIANA EXPANSIN B3) | chr4:14000038-14002069 REVERSE	-5.88426		16.4.1	secondary metabolism.N misc.alkaloid-like	1	0.09486603521674453
10.7	cell wall.modification	orange1.1g032743m.g	at4g38400	Symbols: ATEXLA2, EXPL2, ATEXPL2, ATHEXP BETA 2.2 | ATEXLA2 (ARABIDOPSIS THALIANA EXPANSIN-LIKE A2) | chr4:17978443-17979740 REVERSE	-1.01261		20.2.2	stress.abiotic.cold	1	0.09529551491821468
10.7	cell wall.modification	orange1.1g022933m.g	at5g65730	xyloglucan:xyloglucosyl transferase, putative / xyloglucan endotransglycosylase, putative / endo-xyloglucan transferase, putative | chr5:26299032-26300478 FORWARD	-4.62212		13.1.6.5	amino acid metabolism.synthesis.aromatic aa.tryptophan	1	0.09572655045784328
10.8.1	cell wall.pectin*esterases.PME	orange1.1g008485m.g	at1g02810	pectinesterase family protein | chr1:618265-620480 FORWARD	2.04302		13.1.6.5.2	amino acid metabolism.synthesis.aromatic aa.tryptophan.anthranilate phosphoribosyltransferase	1	0.09572655045784328
10.8.1	cell wall.pectin*esterases.PME	orange1.1g016757m.g	at1g05310	pectinesterase family protein | chr1:1550543-1552517 REVERSE	-3.3393		11.3.7	lipid metabolism.Phospholipid synthesis.cyclopropane-fatty-acyl-phospholipid synthase	1	0.09659330346322781
10.8.1	cell wall.pectin*esterases.PME	orange1.1g043374m.g	at4g02330	Symbols: ATPMEPCRB | ATPMEPCRB; pectinesterase | chr4:1032413-1035037 FORWARD	2.76733		30.2.1	signalling.receptor kinases.leucine rich repeat I	1	0.09746632303939758
10.8.1	cell wall.pectin*esterases.PME	orange1.1g009085m.g	at5g09760	pectinesterase family protein | chr5:3032375-3034543 FORWARD	-1.02552		30.4	signalling.phosphinositides	5	0.09822028915915038
10.8.1	cell wall.pectin*esterases.PME	orange1.1g027636m.g	at5g53370	Symbols: ATPMEPCRF, PMEPCRF | PMEPCRF (PECTIN METHYLESTERASE PCR FRAGMENT F); pectinesterase | chr5:21649532-21651593 REVERSE	-1.6599		17.4.2	hormone metabolism.cytokinin.signal transduction	1	0.09834563796468687
10.8.2	cell wall.pectin*esterases.acetyl esterase	orange1.1g026241m.g	at3g05910	pectinacetylesterase, putative | chr3:1764294-1767575 REVERSE	-2.80159		27.3.38	RNA.regulation of transcription.AT-rich interaction domain containing transcription factor family	1	0.09878766516832882
10.8.2	cell wall.pectin*esterases.acetyl esterase	orange1.1g014548m.g	at3g62060	pectinacetylesterase family protein | chr3:22979955-22982944 FORWARD	-1.32153		29.1	protein.aa activation	3	0.09946244535703186
11.1.1.2.3	lipid metabolism.FA synthesis and FA elongation.Acetyl CoA Carboxylation.heteromeric Complex.Biotin Carboxyl Carrier Protein	orange1.1g023188m.g	at5g15530	Symbols: BCCP2, CAC1-B | BCCP2 (BIOTIN CARBOXYL CARRIER PROTEIN 2); biotin binding | chr5:5038751-5040840 FORWARD	-1.57871		34.19.3	transport.Major Intrinsic Proteins.NIP	1	0.09967647701055217
11.1.8	lipid metabolism.FA synthesis and FA elongation.acyl coa ligase	orange1.1g008535m.g	at1g20560	Symbols: AAE1 | AAE1 (ACYL ACTIVATING ENZYME 1); AMP binding | chr1:7119676-7121817 REVERSE	2.7894		27.3.3	RNA.regulation of transcription.AP2/EREBP, APETALA2/Ethylene-responsive element binding protein family	15	0.10038507725729584
11.1.8	lipid metabolism.FA synthesis and FA elongation.acyl coa ligase	orange1.1g004860m.g	at1g55320	Symbols: AAE18 | AAE18 (ACYL-ACTIVATING ENZYME 18); catalytic/ ligase | chr1:20633360-20636892 FORWARD	2.27091		29.3.99	protein.targeting.unknown	1	0.10102164215759157
11.1.8	lipid metabolism.FA synthesis and FA elongation.acyl coa ligase	orange1.1g048242m.g	at3g16910	Symbols: AAE7, ACN1 | AAE7 (ACYL-ACTIVATING ENZYME 7); AMP binding / acetate-CoA ligase | chr3:5773055-5775501 REVERSE	1.25795		11.1.13	lipid metabolism.FA synthesis and FA elongation.acyl-CoA binding protein	1	0.10329568244451445
11.1.8	lipid metabolism.FA synthesis and FA elongation.acyl coa ligase	orange1.1g004815m.g	at5g23050	Symbols: AAE17 | AAE17 (ACYL-ACTIVATING ENZYME 17); catalytic/ ligase | chr5:7731269-7735439 REVERSE	2.7094		16.5.1.1.2	secondary metabolism.sulfur-containing.glucosinolates.synthesis.aromatic	1	0.10561023257998614
11.1.10	lipid metabolism.FA synthesis and FA elongation.beta ketoacyl CoA synthase	orange1.1g009598m.g	at1g01120	Symbols: KCS1 | KCS1 (3-KETOACYL-COA SYNTHASE 1); acyltransferase/ fatty acid elongase | chr1:57269-59167 REVERSE	-1.13832		16.5.1.1.2.1	secondary metabolism.sulfur-containing.glucosinolates.synthesis.aromatic.CYP79A2 monooxygenase	1	0.10561023257998614
11.1.10	lipid metabolism.FA synthesis and FA elongation.beta ketoacyl CoA synthase	orange1.1g008975m.g	at2g26640	Symbols: KCS11 | KCS11 (3-KETOACYL-COA SYNTHASE 11); acyltransferase/ catalytic/ transferase, transferring acyl groups other than amino-acyl groups | chr2:11329870-11331858 FORWARD	1.10485		16.2.1.9	secondary metabolism.phenylpropanoids.lignin biosynthesis.COMT	1	0.10607804297150136
11.1.10	lipid metabolism.FA synthesis and FA elongation.beta ketoacyl CoA synthase	orange1.1g039047m.g	at2g28630	Symbols: KCS12 | KCS12 (3-KETOACYL-COA SYNTHASE 12); acyltransferase/ catalytic/ transferase, transferring acyl groups other than amino-acyl groups | chr2:12275319-12277245 REVERSE	2.87736		35.1.999	not assigned.no ontology.formerly annotated based on articles which have been retracted	1	0.10844179203952069
11.1.13	lipid metabolism.FA synthesis and FA elongation.acyl-CoA binding protein	orange1.1g012493m.g	at4g24230	Symbols: ACBP3 | ACBP3 (ACYL-COA-BINDING DOMAIN 3); acyl-CoA binding | chr4:12566935-12568754 REVERSE	-4.52249		10.7	cell wall.modification	10	0.10890518411947296
11.2.4	lipid metabolism.FA desaturation.omega 6 desaturase	orange1.1g016781m.g	at3g12120	Symbols: FAD2 | FAD2 (FATTY ACID DESATURASE 2); delta12-fatty acid dehydrogenase/ omega-6 fatty acid desaturase | chr3:3860285-3863050 REVERSE	1.09266		13.2.4.1	amino acid metabolism.degradation.branched chain group.shared	2	0.10908324492646693
11.3.4	lipid metabolism.Phospholipid synthesis.CDP-diacylglycerol-inositol 3-phosphatidyltransferase	orange1.1g026966m.g	at1g68000	Symbols: ATPIS1, ATPIS | ATPIS1 (PHOSPHATIDYLINOSITOL SYNTHASE 1); CDP-diacylglycerol-inositol 3-phosphatidyltransferase | chr1:25491014-25493053 FORWARD	1.49076		8.3	TCA / org transformation.carbonic anhydrases	1	0.10939888307917855
11.3.5	lipid metabolism.Phospholipid synthesis.diacylglycerol kinase	orange1.1g010507m.g	at4g30340	Symbols: ATDGK7 | ATDGK7 (Diacylglycerol kinase 7); diacylglycerol kinase | chr4:14838291-14841067 REVERSE	1.28446		16.2.1.8	secondary metabolism.phenylpropanoids.lignin biosynthesis.F5H	1	0.1098799266071131
11.3.7	lipid metabolism.Phospholipid synthesis.cyclopropane-fatty-acyl-phospholipid synthase	orange1.1g002928m.g	at3g23510	cyclopropane fatty acid synthase, putative / CPA-FA synthase, putative | chr3:8427660-8433314 FORWARD	3.83421		17.3.1.1.99	hormone metabolism.brassinosteroid.synthesis-degradation.BRs.other	1	0.1108470273046807
11.5.2	lipid metabolism.glyceral metabolism.Glycerol-3-phosphate dehydrogenase (NAD+)	orange1.1g012596m.g	at2g40690	Symbols: GLY1, SFD1 | GLY1; glycerol-3-phosphate dehydrogenase (NAD+) | chr2:16973992-16976458 FORWARD	-1.82202		35.1.6	not assigned.no ontology.Toll-Interleukin-Resistance (TIR) domain-containing protein	1	0.11182083631755167
11.5.2	lipid metabolism.glyceral metabolism.Glycerol-3-phosphate dehydrogenase (NAD+)	orange1.1g014739m.g	at5g40610	glycerol-3-phosphate dehydrogenase (NAD+) / GPDH | chr5:16264861-16267354 REVERSE	-1.89073		2.2.1.3.1	major CHO metabolism.degradation.sucrose.invertases.neutral	1	0.11231026522608234
11.6	lipid metabolism.lipid transfer proteins etc	orange1.1g033544m.g	at2g38540	Symbols: LP1, LTP1, ATLTP1 | LP1; calmodulin binding | chr2:16130350-16131174 FORWARD	2.52889		17.6.3	hormone metabolism.gibberelin.induced-regulated-responsive-activated	1	0.11329418938260019
11.8	lipid metabolism.'exotics'(steroids, squalene etc)	orange1.1g032986m.g	at1g10030	Symbols: ERG28 | ERG28 (Arabidopsis homolog of yeast ergosterol28) | chr1:3273825-3275837 FORWARD	-1.28214		16.8.4	secondary metabolism.flavonoids.flavonols	1	0.1152824010086777
11.8	lipid metabolism.'exotics'(steroids, squalene etc)	orange1.1g019118m.g	at5g07010	Symbols: ATST2A, ST2A | ST2A (SULFOTRANSFERASE 2A); hydroxyjasmonate sulfotransferase/ sulfotransferase | chr5:2174678-2176106 REVERSE	1.73805		11.9.3.1	lipid metabolism.lipid degradation.lysophospholipases.phospholipase D	1	0.11780613437594106
11.8	lipid metabolism.'exotics'(steroids, squalene etc)	orange1.1g028917m.g	at5g58800	quinone reductase family protein | chr5:23745891-23747274 REVERSE	1.53266		8.1.1	TCA / org transformation.TCA.pyruvate DH	1	0.12403995799117315
11.8.1	lipid metabolism.'exotics' (steroids, squalene etc).sphingolipids	orange1.1g043004m.g	at1g75000	GNS1/SUR4 membrane family protein | chr1:28163650-28164586 FORWARD	1.08058		8.1.1.1	TCA / org transformation.TCA.pyruvate DH.E1	1	0.12403995799117315
11.8.1	lipid metabolism.'exotics' (steroids, squalene etc).sphingolipids	orange1.1g013234m.g	at2g46210	delta-8 sphingolipid desaturase, putative | chr2:18977344-18979001 FORWARD	-3.90263		9.7	mitochondrial electron transport / ATP synthesis.cytochrome c oxidase	1	0.12457084801099705
11.8.1	lipid metabolism.'exotics' (steroids, squalene etc).sphingolipids	orange1.1g020224m.g	at4g04930	Symbols: DES-1-LIKE | DES-1-LIKE; oxidoreductase/ sphingolipid delta-4 desaturase | chr4:2509133-2511145 FORWARD	-1.21093		20.1.4	stress.biotic.kinases	1	0.12510350852818997
11.8.1	lipid metabolism.'exotics' (steroids, squalene etc).sphingolipids	orange1.1g011290m.g	at4g21540	Symbols: SPHK1 | SPHK1 (SPHINGOSINE KINASE 1); D-erythro-sphingosine kinase/ diacylglycerol kinase/ sphinganine kinase | chr4:11454775-11462606 FORWARD	2.91382		29.2.1.2.2	protein.synthesis.ribosomal protein.eukaryotic.60S subunit	1	0.12671214696789068
11.8.10	lipid metabolism.'exotics' (steroids, squalene etc).phosphatidylcholinesterol O-acyltransferase	orange1.1g008645m.g	at1g04010	phosphatidate-sterol O-acyltransferase/ phosphatidylcholine-sterol O-acyltransferase/ phosphatidylethanolamine-sterol O-acyltransferase | chr1:1031200-1036237 REVERSE	5.45115		29.2.1.2.2.30	protein.synthesis.ribosomal protein.eukaryotic.60S subunit.L30	1	0.12671214696789068
11.9.2.1	lipid metabolism.lipid degradation.lipases.triacylglycerol lipase	orange1.1g037474m.g	at1g30370	lipase class 3 family protein | chr1:10719169-10720758 REVERSE	3.89461		16.5.1.1.4.1	secondary metabolism.sulfur-containing.glucosinolates.synthesis.shared.CYP83B1 phenylacetaldoxime monooxygenase	1	0.12888199040637494
11.9.2.1	lipid metabolism.lipid degradation.lipases.triacylglycerol lipase	orange1.1g009412m.g	at1g51440	lipase class 3 family protein | chr1:19070913-19072694 FORWARD	1.25711		30.10	signalling.phosphorelay	1	0.12942893659213778
11.9.2.1	lipid metabolism.lipid degradation.lipases.triacylglycerol lipase	orange1.1g005838m.g	at4g13550	triacylglycerol lipase | chr4:7871057-7876963 REVERSE	-1.09479		23.3.1.1	nucleotide metabolism.salvage.phosphoribosyltransferases.aprt	1	0.13219074680270237
11.9.2.1	lipid metabolism.lipid degradation.lipases.triacylglycerol lipase	orange1.1g020802m.g	at4g18550	lipase class 3 family protein | chr4:10224921-10226862 REVERSE	2.24901		13.1	amino acid metabolism.synthesis	14	0.13596532774538117
11.9.2.1	lipid metabolism.lipid degradation.lipases.triacylglycerol lipase	orange1.1g012327m.g	at5g42930	triacylglycerol lipase | chr5:17210546-17214220 REVERSE	1.92737		15.1	metal handling.acquisition	1	0.13900525780107303
11.9.2.1	lipid metabolism.lipid degradation.lipases.triacylglycerol lipase	orange1.1g012136m.g	at5g67050	lipase class 3 family protein | chr5:26759460-26761197 REVERSE	2.60332		13.1.3.6	amino acid metabolism.synthesis.aspartate family.misc	1	0.14192322755512463
11.9.2.2	lipid metabolism.lipid degradation.lipases.acylglycerol lipase	orange1.1g018984m.g	at5g16120	hydrolase, alpha/beta fold family protein | chr5:5265633-5267916 FORWARD	1.63386		13.1.3.6.1	amino acid metabolism.synthesis.aspartate family.misc.homoserine	1	0.14192322755512463
11.9.3.1	lipid metabolism.lipid degradation.lysophospholipases.phospholipase D	orange1.1g003523m.g	at1g52570	Symbols: PLDALPHA2 | PLDALPHA2 (phosphlipase d alpha 2); phospholipase D | chr1:19583940-19586551 REVERSE	-4.01193		13.1.3.6.1.1	amino acid metabolism.synthesis.aspartate family.misc.homoserine.aspartate kinase	1	0.14192322755512463
11.9.3.2	lipid metabolism.lipid degradation.lysophospholipases.carboxylesterase	orange1.1g018914m.g	at1g47480	hydrolase | chr1:17417579-17419432 FORWARD	1.1003		19.20	tetrapyrrole synthesis.ferrochelatase	1	0.14251242729555735
11.9.3.2	lipid metabolism.lipid degradation.lysophospholipases.carboxylesterase	orange1.1g019097m.g	at1g68620	hydrolase | chr1:25765947-25767240 FORWARD	1.01157		35.1.20	not assigned.no ontology.formin homology 2 domain-containing protein	1	0.1425124272955574
11.9.3.4	lipid metabolism.lipid degradation.lysophospholipases.phospholipase A2	orange1.1g023650m.g	at4g29460	phospholipase A2 gamma, secretory low molecular weight | chr4:14482875-14483936 REVERSE	1.16914		16.1.1.10	secondary metabolism.isoprenoids.non-mevalonate pathway.geranylgeranyl pyrophosphate synthase	2	0.14310439173501477
11.9.4.2	lipid metabolism.lipid degradation.beta-oxidation.acyl CoA DH	orange1.1g007504m.g	at4g16760	Symbols: ACX1, ATACX1 | ACX1 (ACYL-COA OXIDASE 1); acyl-CoA oxidase | chr4:9424633-9428864 REVERSE	1.20494		26.16	misc.myrosinases-lectin-jacalin	3	0.14543246707607693
11.9.4.3	lipid metabolism.lipid degradation.beta-oxidation.enoyl CoA hydratase	orange1.1g016043m.g	at1g06550	enoyl-CoA hydratase/isomerase family protein | chr1:2003627-2007190 REVERSE	1.0393		29.2.1	protein.synthesis.ribosomal protein	3	0.14577905563312976
11.9.4.3	lipid metabolism.lipid degradation.beta-oxidation.enoyl CoA hydratase	orange1.1g026127m.g	at4g14430	Symbols: IBR10, ATECI2, ECI2, ECHIB, PEC12 | IBR10 (INDOLE-3-BUTYRIC ACID RESPONSE 10); catalytic/ dodecenoyl-CoA delta-isomerase | chr4:8304600-8305705 REVERSE	1.17606		35.1.9	not assigned.no ontology.BTB/POZ domain-containing protein	1	0.14668953332561885
11.9.4.3	lipid metabolism.lipid degradation.beta-oxidation.enoyl CoA hydratase	orange1.1g026137m.g	at4g14440	Symbols: ATECI3, ECI3, HCD1 | HCD1 (3-HYDROXYACYL-COA DEHYDRATASE 1); carnitine racemase/ catalytic/ dodecenoyl-CoA delta-isomerase | chr4:8306745-8307753 REVERSE	1.81318		16.1.1	secondary metabolism.isoprenoids.non-mevalonate pathway	3	0.14787187904069565
11.9.4.3	lipid metabolism.lipid degradation.beta-oxidation.enoyl CoA hydratase	orange1.1g015492m.g	at4g31810	enoyl-CoA hydratase/isomerase family protein | chr4:15387120-15390396 REVERSE	1.77143		26.3.4	misc.gluco-, galacto- and mannosidases.endoglucanase	2	0.14862801182151947
11.10.1	lipid metabolism.glycolipid synthesis.MGDG synthase	orange1.1g012492m.g	at5g20410	Symbols: MGD2, ATMGD2 | MGD2; 1,2-diacylglycerol 3-beta-galactosyltransferase/ UDP-galactosyltransferase/ transferase, transferring glycosyl groups | chr5:6896576-6898783 FORWARD	-1.4614		17.3.1	hormone metabolism.brassinosteroid.synthesis-degradation	3	0.14927979803372726
11.10.3	lipid metabolism.glycolipid synthesis.UDP-sulfoquinovose synthase	orange1.1g011707m.g	at4g33030	Symbols: SQD1 | SQD1; UDPsulfoquinovose synthase/ sulfotransferase | chr4:15935416-15937807 FORWARD	-1.18851		13.1.6.2	amino acid metabolism.synthesis.aromatic aa.phenylalanine and tyrosine	1	0.1497300635027512
12.2.1.2	N-metabolism.ammonia metabolism.glutamate synthase.NADH dependent	orange1.1g000266m.g	at5g53460	Symbols: GLT1 | GLT1; glutamate synthase (NADH) | chr5:21700518-21710066 FORWARD	1.0709		11.6	lipid metabolism.lipid transfer proteins etc	1	0.15157732228582255
12.2.2	N-metabolism.ammonia metabolism.glutamine synthetase	orange1.1g018391m.g	at5g37600	Symbols: ATGSR1, GLN1;1, GSR 1 | ATGSR1; copper ion binding / glutamate-ammonia ligase | chr5:14933336-14935841 REVERSE	1.95751		13.99	amino acid metabolism.misc	1	0.1521969172104927
12.3.1	N-metabolism.N-degradation.glutamate dehydrogenase	orange1.1g012750m.g	at5g07440	Symbols: GDH2 | GDH2 (GLUTAMATE DEHYDROGENASE 2); ATP binding / glutamate dehydrogenase [NAD(P)+]/ glutamate dehydrogenase/ oxidoreductase | chr5:2355937-2358194 FORWARD	1.68805		27.3.26	RNA.regulation of transcription.MYB-related transcription factor family	3	0.15320432254565625
13	amino acid metabolism	orange1.1g022480m.g	at5g04740	ACT domain-containing protein | chr5:1368542-1371480 REVERSE	-2.17925		30.2.2	signalling.receptor kinases.leucine rich repeat II	4	0.15336765538728145
13	amino acid metabolism	orange1.1g014457m.g	at5g65890	Symbols: ACR1 | ACR1 (ACT Domain Repeat 1); amino acid binding | chr5:26354909-26357866 FORWARD	1.44986		10.2.1	cell wall.cellulose synthesis.cellulose synthase	3	0.15537779121081305
13.1.1.1.1	amino acid metabolism.synthesis.central amino acid metabolism.GABA.Glutamate decarboxylase	orange1.1g010897m.g	at3g17760	Symbols: GAD5 | GAD5 (glutamate decarboxylase 5); calmodulin binding | chr3:6078812-6080877 REVERSE	-1.12868		17.1.1.1	hormone metabolism.abscisic acid.synthesis-degradation.synthesis	2	0.1569918781973004
13.1.1.2.1	amino acid metabolism.synthesis.central amino acid metabolism.aspartate.aspartate aminotransferase	orange1.1g012095m.g	at2g22250	Symbols: ATAAT, AAT, MEE17 | aminotransferase class I and II family protein | chr2:9457810-9460412 REVERSE	2.079		17.1.1.1.10	hormone metabolism.abscisic acid.synthesis-degradation.synthesis.9-cis-epoxycarotenoid dioxygenase	2	0.1569918781973004
13.1.1.3.1	amino acid metabolism.synthesis.central amino acid metabolism.alanine.alanine aminotransferase	orange1.1g009517m.g	at1g72330	Symbols: ALAAT2 | ALAAT2 (ALANINE AMINOTRANSFERASE 2); ATP binding / L-alanine:2-oxoglutarate aminotransferase | chr1:27233485-27236788 FORWARD	1.00883		16.8.1.12	secondary metabolism.flavonoids.anthocyanins.anthocyanidin 3-O-glucosyltransferase	1	0.15914025346110494
13.1.2.2.1	amino acid metabolism.synthesis.glutamate family.proline.delta 1-pyrroline-5-carboxylate synthetase	orange1.1g004665m.g	at3g55610	Symbols: P5CS2 | P5CS2 (DELTA 1-PYRROLINE-5-CARBOXYLATE SYNTHASE 2); catalytic/ glutamate 5-kinase/ glutamate-5-semialdehyde dehydrogenase/ oxidoreductase | chr3:20624020-20629093 REVERSE	1.08414		35.1.40	not assigned.no ontology.glycine rich proteins	4	0.16100516151070876
13.1.3.4.11	amino acid metabolism.synthesis.aspartate family.methionine.S-adenosylmethionine synthetase	orange1.1g045358m.g	at4g01850	Symbols: SAM-2, MAT2 | SAM-2 (S-ADENOSYLMETHIONINE SYNTHETASE 2); copper ion binding / methionine adenosyltransferase | chr4:796097-798286 REVERSE	2.05475		29.2.4	protein.synthesis.elongation	1	0.16107486768949056
13.1.3.6.1.1	amino acid metabolism.synthesis.aspartate family.misc.homoserine.aspartate kinase	orange1.1g020132m.g	at1g31230	Symbols: AK-HSDH I, AK-HSDH | AK-HSDH I (ASPARTATE KINASE-HOMOSERINE DEHYDROGENASE I); aspartate kinase/ homoserine dehydrogenase | chr1:11158618-11163274 REVERSE	-3.44822		14.2	S-assimilation.APR	1	0.16107486768949064
13.1.4.1.4	amino acid metabolism.synthesis.branched chain group.common.branched-chain amino acid aminotransferase	orange1.1g036241m.g	at1g10070	Symbols: ATBCAT-2 | ATBCAT-2 (ARABIDOPSIS THALIANA BRANCHED-CHAIN AMINO ACID TRANSAMINASE 2); branched-chain-amino-acid transaminase/ catalytic | chr1:3288087-3290471 FORWARD	1.23519		34.19.1	transport.Major Intrinsic Proteins.PIP	2	0.16153485356272432
13.1.5.1.1	amino acid metabolism.synthesis.serine-glycine-cysteine group.serine.phosphoglycerate dehydrogenase	orange1.1g006212m.g	at1g17745	Symbols: PGDH | PGDH (3-PHOSPHOGLYCERATE DEHYDROGENASE); phosphoglycerate dehydrogenase | chr1:6100964-6105265 FORWARD	-1.47877		17.6.1.4	hormone metabolism.gibberelin.synthesis-degradation.ent-kaurenoic acid hydroxylase/oxygenase	1	0.1623744461575069
13.1.5.3.1	amino acid metabolism.synthesis.serine-glycine-cysteine group.cysteine.OASTL	orange1.1g023565m.g	at3g04940	Symbols: ATCYSD1, CYSD1 | CYSD1 (CYSTEINE SYNTHASE D1); cysteine synthase | chr3:1365165-1367759 FORWARD	-2.71553		23.3.3	nucleotide metabolism.salvage.NUDIX hydrolases	1	0.16237444615750696
13.1.6.1.1	amino acid metabolism.synthesis.aromatic aa.chorismate.3-deoxy-D-arabino-heptulosonate 7-phosphate synthase	orange1.1g009728m.g	at1g22410	2-dehydro-3-deoxyphosphoheptonate aldolase, putative / 3-deoxy-D-arabino-heptulosonate 7-phosphate synthase, putative / DAHP synthetase, putative | chr1:7912046-7915003 FORWARD	1.28361		30.2.20	signalling.receptor kinases.wheat LRK10 like	3	0.16468642331319638
13.1.6.1.7	amino acid metabolism.synthesis.aromatic aa.chorismate.chorismate synthase	orange1.1g013280m.g	at1g48850	Symbols: EMB1144 | EMB1144 (embryo defective 1144); chorismate synthase | chr1:18064905-18068090 REVERSE	2.00287		16.1.3.5	secondary metabolism.isoprenoids.tocopherol biosynthesis.tocopherol methyltransferase	1	0.16698530274402046
13.1.6.2	amino acid metabolism.synthesis.aromatic aa.phenylalanine and tyrosine	orange1.1g013521m.g	at2g13810	Symbols: ALD1 | ALD1 (AGD2-LIKE DEFENSE RESPONSE PROTEIN1); catalytic/ pyridoxal phosphate binding / transaminase/ transferase, transferring nitrogenous groups | chr2:5768446-5772259 FORWARD	2.57001		29.2.1.2	protein.synthesis.ribosomal protein.eukaryotic	2	0.16758823646282983
13.1.6.3.1	amino acid metabolism.synthesis.aromatic aa.phenylalanine.arogenate dehydratase / prephenate dehydratase	orange1.1g014547m.g	at1g08250	Symbols: ADT6 | ADT6 (arogenate dehydratase 6); arogenate dehydratase/ prephenate dehydratase | chr1:2588857-2590301 REVERSE	1.63256		27.3.32	RNA.regulation of transcription.WRKY domain transcription factor family	13	0.1687316673100061
13.1.6.5.2	amino acid metabolism.synthesis.aromatic aa.tryptophan.anthranilate phosphoribosyltransferase	orange1.1g007779m.g	at1g70570	anthranilate phosphoribosyltransferase, putative | chr1:26608627-26612284 FORWARD	3.87298		27.3	RNA.regulation of transcription	189	0.17034377993157152
13.2.2.3	amino acid metabolism.degradation.glutamate family.arginine	orange1.1g019533m.g	at4g08900	arginase | chr4:5703347-5705346 FORWARD	1.47835		20.2.1	stress.abiotic.heat	13	0.17041887948418544
13.2.4.1	amino acid metabolism.degradation.branched chain group.shared	orange1.1g012522m.g	at2g33150	Symbols: PKT3, PED1, KAT2 | PKT3 (PEROXISOMAL 3-KETOACYL-COA THIOLASE 3); acetyl-CoA C-acyltransferase | chr2:14047478-14051140 REVERSE	1.54875		20.1	stress.biotic	42	0.1716210342629647
13.2.4.1	amino acid metabolism.degradation.branched chain group.shared	orange1.1g017410m.g	at3g13450	Symbols: DIN4 | DIN4 (DARK INDUCIBLE 4); 3-methyl-2-oxobutanoate dehydrogenase (2-methylpropanoyl-transferring)/ catalytic | chr3:4382198-4384436 REVERSE	2.43743		30.2.11	signalling.receptor kinases.leucine rich repeat XI	8	0.17227516642225285
13.2.4.3	amino acid metabolism.degradation.branched chain group.valine	orange1.1g015492m.g	at4g31810	enoyl-CoA hydratase/isomerase family protein | chr4:15387120-15390396 REVERSE	1.77143		11.9.4	lipid metabolism.lipid degradation.beta-oxidation	5	0.1733965983256316
13.2.6.2	amino acid metabolism.degradation.aromatic aa.tyrosine	orange1.1g012786m.g	at1g12050	fumarylacetoacetase, putative | chr1:4072752-4076207 FORWARD	-1.72607		16.8.2.1	secondary metabolism.flavonoids.chalcones.naringenin-chalcone synthase	1	0.1737419780879492
13.2.6.2	amino acid metabolism.degradation.aromatic aa.tyrosine	orange1.1g038416m.g	at5g53970	aminotransferase, putative | chr5:21910533-21912777 FORWARD	3.09954		16.1	secondary metabolism.isoprenoids	11	0.1750222609412162
13.2.6.3	amino acid metabolism.degradation.aromatic aa.tryptophan	orange1.1g016043m.g	at1g06550	enoyl-CoA hydratase/isomerase family protein | chr1:2003627-2007190 REVERSE	1.0393		17.6.1	hormone metabolism.gibberelin.synthesis-degradation	3	0.1756038264721294
13.2.6.3	amino acid metabolism.degradation.aromatic aa.tryptophan	orange1.1g026127m.g	at4g14430	Symbols: IBR10, ATECI2, ECI2, ECHIB, PEC12 | IBR10 (INDOLE-3-BUTYRIC ACID RESPONSE 10); catalytic/ dodecenoyl-CoA delta-isomerase | chr4:8304600-8305705 REVERSE	1.17606		11.1	lipid metabolism.FA synthesis and FA elongation	9	0.17610937582338804
13.2.6.3	amino acid metabolism.degradation.aromatic aa.tryptophan	orange1.1g026137m.g	at4g14440	Symbols: ATECI3, ECI3, HCD1 | HCD1 (3-HYDROXYACYL-COA DEHYDRATASE 1); carnitine racemase/ catalytic/ dodecenoyl-CoA delta-isomerase | chr4:8306745-8307753 REVERSE	1.81318		30.5	signalling.G-proteins	9	0.17913779999734014
13.99	amino acid metabolism.misc	orange1.1g013090m.g	at1g69040	Symbols: ACR4 | ACR4 (ACT REPEAT 4); amino acid binding | chr1:25957819-25960307 FORWARD	-3.25927		29.1.30	protein.aa activation.pseudouridylate synthase	1	0.17929277028607293
14.2	S-assimilation.APR	orange1.1g012424m.g	at4g04610	Symbols: APR1, APR, PRH19, ATAPR1 | APR1 (APS REDUCTASE 1); adenylyl-sulfate reductase | chr4:2325003-2327013 FORWARD	2.4278		30.2.8.2	signalling.receptor kinases.leucine rich repeat VIII.VIII-2	6	0.18191363220995638
14.5	S-assimilation.sulfite oxidase	orange1.1g016226m.g	at3g01910	Symbols: SOX, AT-SO, AtSO | SOX (SULFITE OXIDASE); sulfite oxidase | chr3:314694-317431 REVERSE	-1.42276		17.7.1.5	hormone metabolism.jasmonate.synthesis-degradation.12-Oxo-PDA-reductase	2	0.1837176799065432
15.1	metal handling.acquisition	orange1.1g003191m.g	at5g49740	Symbols: ATFRO7, FRO7 | ATFRO7 (FERRIC REDUCTION OXIDASE 7); ferric-chelate reductase/ oxidoreductase | chr5:20205342-20208730 REVERSE	-3.46959		24.2	Biodegradation of Xenobiotics.lactoylglutathione lyase	2	0.1872822273909387
15.2	metal handling.binding, chelation and storage	orange1.1g021008m.g	at1g56430	Symbols: ATNAS4, NAS4 | NAS4 (NICOTIANAMINE SYNTHASE 4); nicotianamine synthase | chr1:21136944-21138087 FORWARD	-1.21936		11.9.4.3	lipid metabolism.lipid degradation.beta-oxidation.enoyl CoA hydratase	4	0.1878130614093101
15.2	metal handling.binding, chelation and storage	orange1.1g021703m.g	at2g40300	Symbols: ATFER4 | ATFER4 (ferritin 4); binding / ferric iron binding / oxidoreductase/ transition metal ion binding | chr2:16831293-16833280 REVERSE	-1.12748		27.3.23	RNA.regulation of transcription.HSF,Heat-shock transcription factor family	3	0.18873167142599992
15.2	metal handling.binding, chelation and storage	orange1.1g044516m.g	at3g17390	Symbols: MTO3, SAMS3, MAT4 | MTO3 (METHIONINE OVER-ACCUMULATOR 3); methionine adenosyltransferase | chr3:5952187-5954084 REVERSE	1.14089		17.5.1.2	hormone metabolism.ethylene.synthesis-degradation.1-aminocyclopropane-1-carboxylate oxidase	1	0.19078805370545648
15.2	metal handling.binding, chelation and storage	orange1.1g031931m.g	at4g08570	heavy-metal-associated domain-containing protein / copper chaperone (CCH)-related | chr4:5454580-5456070 REVERSE	-4.09157		26.24	misc.GCN5-related N-acetyltransferase	1	0.19448928328466608
15.2	metal handling.binding, chelation and storage	orange1.1g032780m.g	at4g27590	copper-binding protein-related | chr4:13771185-13772594 FORWARD	1.67381		9.4	mitochondrial electron transport / ATP synthesis.alternative oxidase	1	0.1952358095172544
15.2	metal handling.binding, chelation and storage	orange1.1g024847m.g	at5g50740	metal ion binding | chr5:20635866-20637977 REVERSE	-1.14097		13.1.5	amino acid metabolism.synthesis.serine-glycine-cysteine group	2	0.19562104366433183
16.1.1.1	secondary metabolism.isoprenoids.non-mevalonate pathway.DXS	orange1.1g003948m.g	at4g15560	Symbols: CLA1, DEF, CLA, DXS, DXPS2 | CLA1 (CLOROPLASTOS ALTERADOS 1); 1-deoxy-D-xylulose-5-phosphate synthase | chr4:8883907-8887565 FORWARD	1.22126		30.4.5	signalling.phosphinositides.inositol-1,3,4-trisphosphate 5/6-kinase	1	0.19598443478893768
16.1.1.10	secondary metabolism.isoprenoids.non-mevalonate pathway.geranylgeranyl pyrophosphate synthase	orange1.1g042175m.g	at4g36810	Symbols: GGPS1 | GGPS1 (GERANYLGERANYL PYROPHOSPHATE SYNTHASE 1); farnesyltranstransferase | chr4:17343374-17344865 FORWARD	4.70786		29.5.11.2	protein.degradation.ubiquitin.E1	1	0.19673516147381856
16.1.1.10	secondary metabolism.isoprenoids.non-mevalonate pathway.geranylgeranyl pyrophosphate synthase	orange1.1g020845m.g	at4g38460	Symbols: GGR | GGR (geranylgeranyl reductase); farnesyltranstransferase | chr4:17994781-17996205 FORWARD	1.18362		8.2.9	TCA / org transformation.other organic acid transformatons.cyt MDH	2	0.1998911076128258
16.1.2.7	secondary metabolism.isoprenoids.mevalonate pathway.isopentenyl pyrophosphate:dimethyllallyl pyrophosphate isomerase	orange1.1g022053m.g	at5g16440	Symbols: IPP1 | IPP1 (ISOPENTENYL DIPHOSPHATE ISOMERASE 1); isopentenyl-diphosphate delta-isomerase | chr5:5371627-5373735 FORWARD	1.1747		26.12	misc.peroxidases	4	0.20009731605927317
16.1.2.9	secondary metabolism.isoprenoids.mevalonate pathway.farnesyl pyrophosphate synthetase	orange1.1g019339m.g	at4g17190	Symbols: FPS2 | FPS2 (FARNESYL DIPHOSPHATE SYNTHASE 2); dimethylallyltranstransferase/ geranyltranstransferase | chr4:9648527-9650912 REVERSE	-1.92996		34.3	transport.amino acids	6	0.20307496994473917
16.1.3.2	secondary metabolism.isoprenoids.tocopherol biosynthesis.homogentisate phytyltransferase	orange1.1g044974m.g	at2g18950	Symbols: HPT1, TPT1, ATHPT, VTE2 | HPT1 (HOMOGENTISATE PHYTYLTRANSFERASE 1); homogentisate phytyltransferase/ prenyltransferase | chr2:8207342-8210463 FORWARD	1.7529		30.2.3	signalling.receptor kinases.leucine rich repeat III	2	0.20422884433499158
16.1.3.5	secondary metabolism.isoprenoids.tocopherol biosynthesis.tocopherol methyltransferase	orange1.1g016921m.g	at1g64970	Symbols: G-TMT, TMT1, VTE4 | G-TMT (GAMMA-TOCOPHEROL METHYLTRANSFERASE); tocopherol O-methyltransferase | chr1:24134085-24136109 REVERSE	2.35487		3.1	minor CHO metabolism.raffinose family	1	0.20668689302231935
16.1.4.8	secondary metabolism.isoprenoids.carotenoids.carotenoid isomerase	orange1.1g005832m.g	at1g06820	Symbols: CRTISO, CCR2 | CRTISO (CAROTENOID ISOMERASE); carotenoid isomerase | chr1:2092946-2096232 REVERSE	-1.27671		3.1.1	minor CHO metabolism.raffinose family.galactinol synthases	1	0.20668689302231935
16.1.5	secondary metabolism.isoprenoids.terpenoids	orange1.1g007889m.g	at1g61680	Symbols: TPS14, ATTPS14 | TPS14 (TERPENE SYNTHASE 14); S-linalool synthase | chr1:22772455-22774687 REVERSE	1.6885		3.1.1.2	minor CHO metabolism.raffinose family.galactinol synthases.putative	1	0.20668689302231935
16.1.5	secondary metabolism.isoprenoids.terpenoids	orange1.1g043404m.g	at4g16730	lyase/ magnesium ion binding | chr4:9402898-9406003 FORWARD	1.88221		13.1.1.2	amino acid metabolism.synthesis.central amino acid metabolism.aspartate	1	0.20746728130175218
16.1.5	secondary metabolism.isoprenoids.terpenoids	orange1.1g008427m.g	at5g23960	Symbols: ATTPS21, TPS21 | TPS21 (TERPENE SYNTHASE 21); (-)-E-beta-caryophyllene synthase/ alpha-humulene synthase | chr5:8092969-8095128 FORWARD	-4.4139		13.1.1.2.1	amino acid metabolism.synthesis.central amino acid metabolism.aspartate.aspartate aminotransferase	1	0.20746728130175218
16.2	secondary metabolism.phenylpropanoids	orange1.1g037938m.g	at2g40230	transferase family protein | chr2:16803092-16804741 REVERSE	-3.97691		10.5.1	cell wall.cell wall proteins.AGPs	4	0.20978687157836218
16.2	secondary metabolism.phenylpropanoids	orange1.1g022515m.g	at4g35160	O-methyltransferase family 2 protein | chr4:16730760-16732811 REVERSE	-1.32585		10.5.1.1	cell wall.cell wall proteins.AGPs.AGP	4	0.20978687157836218
16.2	secondary metabolism.phenylpropanoids	orange1.1g045372m.g	at5g01210	transferase family protein | chr5:84474-86275 FORWARD	1.46248		13.1.5.3	amino acid metabolism.synthesis.serine-glycine-cysteine group.cysteine	1	0.20982126722110053
16.2.1	secondary metabolism.phenylpropanoids.lignin biosynthesis	orange1.1g041419m.g	at3g50740	Symbols: UGT72E1 | UGT72E1 (UDP-glucosyl transferase 72E1); UDP-glycosyltransferase/ coniferyl-alcohol glucosyltransferase/ transferase, transferring glycosyl groups | chr3:18855161-18856884 REVERSE	2.17265		13.1.5.3.1	amino acid metabolism.synthesis.serine-glycine-cysteine group.cysteine.OASTL	1	0.20982126722110053
16.2.1.1	secondary metabolism.phenylpropanoids.lignin biosynthesis.PAL	orange1.1g037382m.g	at2g37040	Symbols: pal1, ATPAL1 | pal1 (Phe ammonia lyase 1); phenylalanine ammonia-lyase | chr2:15557376-15560363 REVERSE	2.05223		11.5	lipid metabolism.glyceral metabolism	2	0.21086322778527533
16.2.1.6	secondary metabolism.phenylpropanoids.lignin biosynthesis.CCoAOMT	orange1.1g026457m.g	at4g26220	caffeoyl-CoA 3-O-methyltransferase, putative | chr4:13283576-13285323 FORWARD	-1.20524		11.5.2	lipid metabolism.glyceral metabolism.Glycerol-3-phosphate dehydrogenase (NAD+)	2	0.21086322778527533
16.2.1.6	secondary metabolism.phenylpropanoids.lignin biosynthesis.CCoAOMT	orange1.1g029536m.g	at4g34050	caffeoyl-CoA 3-O-methyltransferase, putative | chr4:16310775-16312216 FORWARD	2.58209		13.1.3.4	amino acid metabolism.synthesis.aspartate family.methionine	1	0.21219452958637075
16.2.1.7	secondary metabolism.phenylpropanoids.lignin biosynthesis.CCR1	orange1.1g031369m.g	at5g14700	cinnamoyl-CoA reductase-related | chr5:4740252-4743446 REVERSE	1.87393		13.1.3.4.11	amino acid metabolism.synthesis.aspartate family.methionine.S-adenosylmethionine synthetase	1	0.21219452958637075
16.2.1.8	secondary metabolism.phenylpropanoids.lignin biosynthesis.F5H	orange1.1g036473m.g	at4g36220	Symbols: FAH1, CYP84A1 | FAH1 (FERULIC ACID 5-HYDROXYLASE 1); ferulate 5-hydroxylase/ monooxygenase | chr4:17137344-17139635 REVERSE	3.40217		16.2.1.1	secondary metabolism.phenylpropanoids.lignin biosynthesis.PAL	1	0.2129899105229922
16.2.1.9	secondary metabolism.phenylpropanoids.lignin biosynthesis.COMT	orange1.1g036188m.g	at5g54160	Symbols: ATOMT1, OMT1 | ATOMT1 (O-METHYLTRANSFERASE 1); caffeate O-methyltransferase/ myricetin 3'-O-methyltransferase/ quercetin 3-O-methyltransferase | chr5:21981996-21984363 FORWARD	3.50162		13.1.6.1	amino acid metabolism.synthesis.aromatic aa.chorismate	2	0.21537190681222862
16.2.1.10	secondary metabolism.phenylpropanoids.lignin biosynthesis.CAD	orange1.1g018158m.g	at4g39330	Symbols: ATCAD9, CAD9 | CAD9 (CINNAMYL ALCOHOL DEHYDROGENASE 9); binding / catalytic/ oxidoreductase/ zinc ion binding | chr4:18291218-18293383 FORWARD	-2.12714		17.3	hormone metabolism.brassinosteroid	7	0.21958461429770823
16.4.1	secondary metabolism.N misc.alkaloid-like	orange1.1g010842m.g	at2g20340	tyrosine decarboxylase, putative | chr2:8779735-8782772 FORWARD	3.89388		34.19.99	transport.Major Intrinsic Proteins.unspecified	1	0.2202453415223949
16.5.1.1.1.8	secondary metabolism.sulfur-containing.glucosinolates.synthesis.aliphatic.UDP-glycosyltransferase	orange1.1g035557m.g	at2g31790	UDP-glucoronosyl/UDP-glucosyl transferase family protein | chr2:13518211-13520364 FORWARD	1.46378		27.3.72	RNA.regulation of transcription.Transcriptional Adaptor Zinc Bundle (TAZ) domain family	1	0.22106231516881847
16.5.1.1.2.1	secondary metabolism.sulfur-containing.glucosinolates.synthesis.aromatic.CYP79A2 monooxygenase	orange1.1g009152m.g	at5g05260	Symbols: CYP79A2 | CYP79A2 (CYTOCHROME P450 79A2); oxidoreductase, acting on paired donors, with incorporation or reduction of molecular oxygen, NADH or NADPH as one donor, and incorporation of one atom of oxygen / oxygen binding | chr5:1559778-1561765 REVERSE	3.50513		13.1.6.1.7	amino acid metabolism.synthesis.aromatic aa.chorismate.chorismate synthase	1	0.22270277460792487
16.5.1.1.4.1	secondary metabolism.sulfur-containing.glucosinolates.synthesis.shared.CYP83B1 phenylacetaldoxime monooxygenase	orange1.1g010727m.g	at4g31500	Symbols: CYP83B1, SUR2, RNT1, RED1, ATR4 | CYP83B1 (CYTOCHROME P450 MONOOXYGENASE 83B1); oxidoreductase, acting on paired donors, with incorporation or reduction of molecular oxygen, NADH or NADPH as one donor, and incorporation of one atom of oxygen / oxygen binding | chr4:15273471-15275310 REVERSE	2.92222		30.2.24	signalling.receptor kinases.S-locus glycoprotein like	6	0.22631469145531424
16.5.1.1.4.3	secondary metabolism.sulfur-containing.glucosinolates.synthesis.shared.UDP-glycosyltransferase	orange1.1g042896m.g	at1g24100	Symbols: UGT74B1 | UGT74B1 (UDP-glucosyl transferase 74B1); UDP-glycosyltransferase/ thiohydroximate beta-D-glucosyltransferase/ transferase, transferring glycosyl groups | chr1:8525435-8527087 REVERSE	6.13109		3.6	minor CHO metabolism.callose	1	0.22851295692427917
16.5.1.3.3	secondary metabolism.sulfur-containing.glucosinolates.degradation.nitrilase	orange1.1g034056m.g	at5g22300	Symbols: NIT4 | NIT4 (NITRILASE 4); 3-cyanoalanine hydratase/ cyanoalanine nitrilase/ indole-3-acetonitrile nitrilase/ nitrilase/ nitrile hydratase | chr5:7379199-7381935 FORWARD	1.70433		10.8.2	cell wall.pectin*esterases.acetyl esterase	2	0.23050377046119935
16.7	secondary metabolism.wax	orange1.1g006590m.g	at1g02205	Symbols: CER1 | CER1 (ECERIFERUM 1); octadecanal decarbonylase | chr1:418767-422438 FORWARD	1.2192		26.3.2	misc.gluco-, galacto- and mannosidases.beta-galactosidase	3	0.2309668718858365
16.8.1	secondary metabolism.flavonoids.anthocyanins	orange1.1g012489m.g	at2g39980	transferase family protein | chr2:16687673-16689956 REVERSE	1.04664		27.1	RNA.processing	6	0.233191010525166
16.8.1.12	secondary metabolism.flavonoids.anthocyanins.anthocyanidin 3-O-glucosyltransferase	orange1.1g046033m.g	at5g65550	UDP-glucoronosyl/UDP-glucosyl transferase family protein | chr5:26198304-26199827 REVERSE	-3.14037		33.2	development.late embryogenesis abundant	2	0.23349834411585646
16.8.1.21	secondary metabolism.flavonoids.anthocyanins.anthocyanin 5-aromatic acyltransferase	orange1.1g011670m.g	at1g03940	transferase family protein | chr1:1009542-1011056 REVERSE	1.68799		12.2.2	N-metabolism.ammonia metabolism.glutamine synthetase	1	0.23528439603730011
16.8.1.21	secondary metabolism.flavonoids.anthocyanins.anthocyanin 5-aromatic acyltransferase	orange1.1g038932m.g	at3g29590	Symbols: AT5MAT | AT5MAT; O-malonyltransferase/ transferase | chr3:11398917-11400266 REVERSE	1.15436		27.3.39	RNA.regulation of transcription.AtSR Transcription Factor family	1	0.2413248893847273
16.8.2	secondary metabolism.flavonoids.chalcones	orange1.1g044053m.g	at1g59960	aldo/keto reductase, putative | chr1:22071292-22073147 REVERSE	1.15929		9.8	mitochondrial electron transport / ATP synthesis.uncoupling protein	1	0.2421966502078745
16.8.2.1	secondary metabolism.flavonoids.chalcones.naringenin-chalcone synthase	orange1.1g016330m.g	at5g13930	Symbols: CHS, TT4, ATCHS | TT4 (TRANSPARENT TESTA 4); naringenin-chalcone synthase | chr5:4488688-4490264 FORWARD	-2.98297		29.3	protein.targeting	14	0.24275724265351828
16.8.3	secondary metabolism.flavonoids.dihydroflavonols	orange1.1g043290m.g	at2g29730	Symbols: UGT71D1 | UGT71D1 (UDP-GLUCOSYL TRANSFERASE 71D1); UDP-glycosyltransferase/ quercetin 3-O-glucosyltransferase/ transferase, transferring glycosyl groups | chr2:12703537-12705181 FORWARD	-1.67452		3.8.2	minor CHO metabolism.galactose.alpha-galactosidases	1	0.2430706239582396
16.8.3	secondary metabolism.flavonoids.dihydroflavonols	orange1.1g046326m.g	at4g01070	Symbols: GT72B1, UGT72B1 | GT72B1; UDP-glucosyltransferase/ UDP-glycosyltransferase/ transferase, transferring glycosyl groups | chr4:461592-463449 REVERSE	3.19409		2.1	major CHO metabolism.synthesis	3	0.24389318035138177
16.8.3.1	secondary metabolism.flavonoids.dihydroflavonols.dihydroflavonol 4-reductase	orange1.1g020104m.g	at2g45400	Symbols: BEN1 | BEN1; binding / catalytic/ coenzyme binding / oxidoreductase, acting on CH-OH group of donors | chr2:18703829-18706266 REVERSE	-1.47189		10.1	cell wall.precursor synthesis	4	0.24482156242430997
16.8.3.3	secondary metabolism.flavonoids.dihydroflavonols.flavonoid 3''-monooxygenase	orange1.1g009481m.g	at4g12300	Symbols: CYP706A4 | CYP706A4; electron carrier/ heme binding / iron ion binding / monooxygenase/ oxygen binding | chr4:7307737-7309755 REVERSE	-4.67402		27.3.99	RNA.regulation of transcription.unclassified	17	0.24513348745940938
16.8.3.3	secondary metabolism.flavonoids.dihydroflavonols.flavonoid 3''-monooxygenase	orange1.1g010388m.g	at5g07990	Symbols: TT7, CYP75B1, D501 | TT7 (TRANSPARENT TESTA 7); flavonoid 3'-monooxygenase/ oxygen binding | chr5:2560394-2563109 FORWARD	1.56456		10.2	cell wall.cellulose synthesis	6	0.2470230722793292
16.8.4	secondary metabolism.flavonoids.flavonols	orange1.1g040624m.g	at1g49390	oxidoreductase, 2OG-Fe(II) oxygenase family protein | chr1:18279600-18280978 FORWARD	3.21903		30.2.25	signalling.receptor kinases.wall associated kinase	3	0.25417637775479784
16.8.5.1	secondary metabolism.flavonoids.isoflavones.isoflavone reductase	orange1.1g045943m.g	at4g39230	isoflavone reductase, putative | chr4:18265885-18267829 REVERSE	1.302		10.1.6	cell wall.precursor synthesis.GAE	1	0.25463431813749926
16.1	secondary metabolism.simple phenols	orange1.1g008366m.g	at3g09220	Symbols: LAC7 | LAC7 (laccase 7); laccase | chr3:2827239-2830542 REVERSE	1.6561		16.2.1.7	secondary metabolism.phenylpropanoids.lignin biosynthesis.CCR1	1	0.2591821884733847
16.99	secondary metabolism.unspecified	orange1.1g019931m.g	at5g04620	Symbols: ATBIOF | ATBIOF (BIOTIN F); 8-amino-7-oxononanoate synthase/ transaminase | chr5:1327213-1330091 FORWARD	-1.12047		3.4	minor CHO metabolism.myo-inositol	2	0.2603931202121777
17.1.1	hormone metabolism.abscisic acid.synthesis-degradation	orange1.1g024941m.g	at5g42560	abscisic acid-responsive HVA22 family protein | chr5:17014923-17017252 FORWARD	1.91011		8.2	TCA / org transformation.other organic acid transformatons	5	0.2620265638357442
17.1.1.1.10	hormone metabolism.abscisic acid.synthesis-degradation.synthesis.9-cis-epoxycarotenoid dioxygenase	orange1.1g007379m.g	at3g14440	Symbols: NCED3, ATNCED3, STO1, SIS7 | NCED3 (NINE-CIS-EPOXYCAROTENOID DIOXYGENASE 3); 9-cis-epoxycarotenoid dioxygenase | chr3:4831288-4833599 REVERSE	-1.58947		30.2.18	signalling.receptor kinases.extensin	2	0.26234640894258004
17.1.1.1.10	hormone metabolism.abscisic acid.synthesis-degradation.synthesis.9-cis-epoxycarotenoid dioxygenase	orange1.1g044599m.g	at4g19170	Symbols: NCED4 | NCED4 (NINE-CIS-EPOXYCAROTENOID DIOXYGENASE 4) | chr4:10481786-10483857 FORWARD	-2.85522		2.2.2.1.2	major CHO metabolism.degradation.starch.starch cleavage.beta amylase	1	0.2628607692886997
17.1.2	hormone metabolism.abscisic acid.signal transduction	orange1.1g043882m.g	at1g49720	Symbols: ABF1 | ABF1 (ABSCISIC ACID RESPONSIVE ELEMENT-BINDING FACTOR 1); DNA binding / protein binding / transcription activator/ transcription factor | chr1:18400092-18402628 FORWARD	-2.90633		29.4.1.53	protein.postranslational modification.kinase.receptor like cytoplasmatic kinase III	1	0.2628607692886997
17.1.2	hormone metabolism.abscisic acid.signal transduction	orange1.1g015433m.g	at1g52920	Symbols: GCR2, GPCR | GPCR (G PROTEIN COUPLED RECEPTOR); abscisic acid binding / catalytic | chr1:19709275-19711052 REVERSE	-3.36167		2.2.1.4	major CHO metabolism.degradation.sucrose.hexokinase	1	0.26750947047718643
17.1.3	hormone metabolism.abscisic acid.induced-regulated-responsive-activated	orange1.1g027849m.g	at2g22475	Symbols: GEM | GEM (GL2-EXPRESSION MODULATOR) | chr2:9541401-9545010 FORWARD	-2.48248		27.3.36	RNA.regulation of transcription.Argonaute	1	0.27126889385951625
17.1.3	hormone metabolism.abscisic acid.induced-regulated-responsive-activated	orange1.1g022974m.g	at5g13200	GRAM domain-containing protein / ABA-responsive protein-related | chr5:4207004-4208289 FORWARD	1.77637		26.17	misc.dynamin	2	0.27226451132685525
17.1.3	hormone metabolism.abscisic acid.induced-regulated-responsive-activated	orange1.1g032264m.g	at5g50720	Symbols: ATHVA22E, HVA22E | ATHVA22E | chr5:20633193-20634552 REVERSE	-2.54286		26.30	misc. other Ferredoxins and Rieske domain	1	0.27316211470028245
17.2.1	hormone metabolism.auxin.synthesis-degradation	orange1.1g042896m.g	at1g24100	Symbols: UGT74B1 | UGT74B1 (UDP-glucosyl transferase 74B1); UDP-glycosyltransferase/ thiohydroximate beta-D-glucosyltransferase/ transferase, transferring glycosyl groups | chr1:8525435-8527087 REVERSE	6.13109		11.8	lipid metabolism.'exotics'(steroids, squalene etc)	8	0.2760751706579647
17.2.1	hormone metabolism.auxin.synthesis-degradation	orange1.1g013076m.g	at1g51760	Symbols: IAR3, JR3 | IAR3 (IAA-ALANINE RESISTANT 3); IAA-Ala conjugate hydrolase/ metallopeptidase | chr1:19199419-19201642 FORWARD	-4.27522		27.3.20	RNA.regulation of transcription.G2-like transcription factor family, GARP	3	0.27674292514009446
17.2.2	hormone metabolism.auxin.signal transduction	orange1.1g006199m.g	at1g70940	Symbols: PIN3, ATPIN3 | PIN3 (PIN-FORMED 3); auxin:hydrogen symporter/ transporter | chr1:26743054-26746395 FORWARD	-1.70671		27.3.67	RNA.regulation of transcription.putative transcription regulator	6	0.28628199957316913
17.2.2	hormone metabolism.auxin.signal transduction	orange1.1g009299m.g	at2g26170	Symbols: CYP711A1, MAX1 | CYP711A1; electron carrier/ heme binding / iron ion binding / monooxygenase/ oxygen binding | chr2:11140809-11143360 FORWARD	-1.30116		2.1.2	major CHO metabolism.synthesis.starch	2	0.2865761561440348
17.2.3	hormone metabolism.auxin.induced-regulated-responsive-activated	orange1.1g001093m.g	at2g34680	Symbols: AIR9 | AIR9; protein binding | chr2:14616622-14629129 REVERSE	-1.37016		2.1.2.1	major CHO metabolism.synthesis.starch.AGPase	2	0.2865761561440348
17.2.3	hormone metabolism.auxin.induced-regulated-responsive-activated	orange1.1g007464m.g	at2g46370	Symbols: JAR1, FIN219 | JAR1 (JASMONATE RESISTANT 1); ATP binding / adenylyltransferase/ catalytic/ jasmonate-amino synthetase | chr2:19033790-19036659 FORWARD	1.21228		28.1	DNA.synthesis/chromatin structure	12	0.2871597264870268
17.2.3	hormone metabolism.auxin.induced-regulated-responsive-activated	orange1.1g021436m.g	at3g25290	auxin-responsive family protein | chr3:9208937-9210599 FORWARD	-2.60273		34.9	transport.metabolite transporters at the mitochondrial membrane	4	0.2871959448919075
17.2.3	hormone metabolism.auxin.induced-regulated-responsive-activated	orange1.1g014326m.g	at3g47620	Symbols: AtTCP14 | AtTCP14 (TEOSINTE BRANCHED1, CYCLOIDEA and PCF (TCP) 14); transcription factor | chr3:17558849-17560767 FORWARD	-2.26774		13.2.4.3	amino acid metabolism.degradation.branched chain group.valine	1	0.29060759649551215
17.2.3	hormone metabolism.auxin.induced-regulated-responsive-activated	orange1.1g030768m.g	at3g60690	auxin-responsive family protein | chr3:22435121-22435949 FORWARD	1.64142		29.5.11.20	protein.degradation.ubiquitin.proteasom	1	0.29458398578980804
17.2.3	hormone metabolism.auxin.induced-regulated-responsive-activated	orange1.1g036854m.g	at4g22620	auxin-responsive family protein | chr4:11907631-11908113 FORWARD	2.37834		13.2.6	amino acid metabolism.degradation.aromatic aa	5	0.2951585432474326
17.2.3	hormone metabolism.auxin.induced-regulated-responsive-activated	orange1.1g039975m.g	at4g38840	auxin-responsive protein, putative | chr4:18124978-18125559 REVERSE	-2.2556		16.1.3.2	secondary metabolism.isoprenoids.tocopherol biosynthesis.homogentisate phytyltransferase	1	0.2996055271300879
17.2.3	hormone metabolism.auxin.induced-regulated-responsive-activated	orange1.1g036112m.g	at5g20820	auxin-responsive protein-related | chr5:7046751-7047396 REVERSE	2.33956		35.1.1	not assigned.no ontology.ABC1 family protein	1	0.3006166469629157
17.2.3	hormone metabolism.auxin.induced-regulated-responsive-activated	orange1.1g029186m.g	at5g50760	auxin-responsive family protein | chr5:20644661-20645469 FORWARD	2.23578		30.2.12	signalling.receptor kinases.leucine rich repeat XII	3	0.30122302649184207
17.2.3	hormone metabolism.auxin.induced-regulated-responsive-activated	orange1.1g034194m.g	at5g53590	auxin-responsive family protein | chr5:21771811-21772794 FORWARD	-1.73917		22.1.6	polyamine metabolism.synthesis.spermidine synthase	1	0.30570632320727853
17.3.1.1.1	hormone metabolism.brassinosteroid.synthesis-degradation.BRs.DET2	orange1.1g024678m.g	at5g16010	3-oxo-5-alpha-steroid 4-dehydrogenase family protein / steroid 5-alpha-reductase family protein | chr5:5227924-5229116 FORWARD	-1.74586		30.2.17	signalling.receptor kinases.DUF 26	5	0.3087958598633944
17.3.1.1.99	hormone metabolism.brassinosteroid.synthesis-degradation.BRs.other	orange1.1g011403m.g	at4g36380	Symbols: ROT3 | ROT3 (ROTUNDIFOLIA 3); oxidoreductase, acting on paired donors, with incorporation or reduction of molecular oxygen, NADH or NADPH as one donor, and incorporation of one atom of oxygen / oxygen binding / steroid hydroxylase | chr4:17187528-17192317 REVERSE	-4.25012		34.1	transport.p- and v-ATPases	4	0.30884806108266194
17.3.1.2.4	hormone metabolism.brassinosteroid.synthesis-degradation.sterols.FACKEL	orange1.1g037495m.g	at3g52940	Symbols: FK, HYD2, ELL1 | FK (FACKEL); delta14-sterol reductase | chr3:19630198-19633296 REVERSE	-1.09626		16.2.1.10	secondary metabolism.phenylpropanoids.lignin biosynthesis.CAD	1	0.31605615764117145
17.3.2.1	hormone metabolism.brassinosteroid.signal transduction.BRI	orange1.1g001384m.g	at1g74360	leucine-rich repeat transmembrane protein kinase, putative | chr1:27954231-27958114 FORWARD	1.95549		18.6	Co-factor and vitamine metabolism.biotin	1	0.3181534116429693
17.3.2.1	hormone metabolism.brassinosteroid.signal transduction.BRI	orange1.1g036815m.g	at2g01950	Symbols: VH1, BRL2 | BRL2 (BRI1-LIKE 2); ATP binding / protein serine/threonine kinase/ transmembrane receptor protein serine/threonine kinase | chr2:440636-444276 REVERSE	-3.18997		18.6.1	Co-factor and vitamine metabolism.biotin.biotin synthase	1	0.3181534116429693
17.3.2.99	hormone metabolism.brassinosteroid.signal transduction.other	orange1.1g012068m.g	at4g30610	Symbols: BRS1, SCPL24 | BRS1 (BRI1 SUPPRESSOR 1); serine-type carboxypeptidase | chr4:14944129-14948605 FORWARD	-1.6834		23.4.99	nucleotide metabolism.phosphotransfer and pyrophosphatases.misc	1	0.3213163486443762
17.3.3	hormone metabolism.brassinosteroid.induced-regulated-responsive-activated	orange1.1g030807m.g	at3g61460	Symbols: BRH1 | BRH1 (BRASSINOSTEROID-RESPONSIVE RING-H2); protein binding / zinc ion binding | chr3:22741511-22742284 REVERSE	1.11802		16.5.1.3	secondary metabolism.sulfur-containing.glucosinolates.degradation	1	0.3223752090685075
17.4.1	hormone metabolism.cytokinin.synthesis-degradation	orange1.1g020775m.g	at3g63110	Symbols: ATIPT3, IPT3 | ATIPT3 (ARABIDOPSIS THALIANA ISOPENTENYLTRANSFERASE 3); ATP binding / tRNA isopentenyltransferase/ transferase, transferring alkyl or aryl (other than methyl) groups | chr3:23318076-23319540 REVERSE	-5.70856		16.5.1.3.3	secondary metabolism.sulfur-containing.glucosinolates.degradation.nitrilase	1	0.3223752090685075
17.4.1	hormone metabolism.cytokinin.synthesis-degradation	orange1.1g008291m.g	at3g63440	Symbols: ATCKX6, CKX6, ATCKX7 | CKX6 (CYTOKININ OXIDASE/DEHYDROGENASE 6); cytokinin dehydrogenase | chr3:23424157-23426536 FORWARD	-1.13623		17.6	hormone metabolism.gibberelin	7	0.3227825878165654
17.4.1	hormone metabolism.cytokinin.synthesis-degradation	orange1.1g009956m.g	at5g21482	Symbols: CKX7, ATCKX5 | CKX7 (CYTOKININ OXIDASE 7); cytokinin dehydrogenase/ oxidoreductase | chr5:7226727-7230210 FORWARD	-2.19491		30.2	signalling.receptor kinases	70	0.3245732225291236
17.4.2	hormone metabolism.cytokinin.signal transduction	orange1.1g001044m.g	at2g17820	Symbols: ATHK1, AHK1 | ATHK1 (histidine kinase 1); histidine phosphotransfer kinase/ osmosensor/ protein histidine kinase | chr2:7742924-7748220 REVERSE	-4.79009		3.4.5	minor CHO metabolism.myo-inositol.inositol phosphatase	1	0.32985089359228253
17.5.1	hormone metabolism.ethylene.synthesis-degradation	orange1.1g046101m.g	at3g12900	oxidoreductase, 2OG-Fe(II) oxygenase family protein | chr3:4104576-4106112 FORWARD	9.49033		21.2.1.3	redox.ascorbate and glutathione.ascorbate.L-galactose-1-phosphate phosphatase	1	0.32985089359228253
17.5.1	hormone metabolism.ethylene.synthesis-degradation	orange1.1g042664m.g	at5g54000	oxidoreductase, 2OG-Fe(II) oxygenase family protein | chr5:21917776-21919064 REVERSE	2.48232		12.3	N-metabolism.N-degradation	1	0.33308885234248864
17.5.1.1	hormone metabolism.ethylene.synthesis-degradation.1-aminocyclopropane-1-carboxylate synthase	orange1.1g044773m.g	at4g37770	Symbols: ACS8 | ACS8; 1-aminocyclopropane-1-carboxylate synthase | chr4:17752084-17754157 FORWARD	1.30809		12.3.1	N-metabolism.N-degradation.glutamate dehydrogenase	1	0.33308885234248864
17.5.1.2	hormone metabolism.ethylene.synthesis-degradation.1-aminocyclopropane-1-carboxylate oxidase	orange1.1g020953m.g	at1g05010	Symbols: EFE, ACO4, EAT1 | EFE (ETHYLENE-FORMING ENZYME); 1-aminocyclopropane-1-carboxylate oxidase | chr1:1431190-1432858 REVERSE	2.16917		2.2.2	major CHO metabolism.degradation.starch	7	0.33539274765949495
17.5.2	hormone metabolism.ethylene.signal transduction	orange1.1g028454m.g	at3g15210	Symbols: ATERF-4, ERF4, RAP2.5, ATERF4 | ERF4 (ETHYLENE RESPONSIVE ELEMENT BINDING FACTOR 4); DNA binding / protein binding / transcription factor/ transcription repressor | chr3:5121422-5122562 FORWARD	2.4447		12.2	N-metabolism.ammonia metabolism	2	0.33558279056204166
17.5.2	hormone metabolism.ethylene.signal transduction	orange1.1g006508m.g	at3g23150	Symbols: ETR2 | ETR2 (ethylene response 2); ethylene binding / glycogen synthase kinase 3/ protein histidine kinase/ receptor | chr3:8254663-8257735 FORWARD	1.3926		26.7	misc.oxidases - copper, flavone etc	6	0.33618991150184163
17.5.2	hormone metabolism.ethylene.signal transduction	orange1.1g028566m.g	at4g17500	Symbols: ATERF-1 | ATERF-1 (ETHYLENE RESPONSIVE ELEMENT BINDING FACTOR 1); DNA binding / transcription activator/ transcription factor | chr4:9759325-9760340 FORWARD	2.29894		7.3	OPP.electron transfer	1	0.3363472570731254
17.5.2	hormone metabolism.ethylene.signal transduction	orange1.1g047779m.g	at4g31980	unknown protein | chr4:15464905-15469204 FORWARD	2.20158		34.19.2	transport.Major Intrinsic Proteins.TIP	4	0.33698370798548766
17.5.2	hormone metabolism.ethylene.signal transduction	orange1.1g042755m.g	at4g34410	Symbols: RRTF1 | RRTF1 ({REDOX RESPONSIVE TRANSCRIPTION FACTOR 1); DNA binding / transcription factor | chr4:16451876-16453260 FORWARD	2.01697		29.1.16	protein.aa activation.cysteine-tRNA ligase	1	0.3374379339321205
17.5.2	hormone metabolism.ethylene.signal transduction	orange1.1g026240m.g	at5g44210	Symbols: ERF9, ATERF9, ATERF-9 | ERF9 (ERF DOMAIN PROTEIN 9); DNA binding / transcription factor/ transcription repressor | chr5:17806472-17807534 FORWARD	2.03015		27.3.7	RNA.regulation of transcription.C2C2(Zn) CO-like, Constans-like zinc finger family	2	0.34099736961783844
17.5.2	hormone metabolism.ethylene.signal transduction	orange1.1g047334m.g	at5g47230	Symbols: ERF5, ATERF-5, ATERF5 | ERF5 (ETHYLENE RESPONSIVE ELEMENT BINDING FACTOR 5); DNA binding / transcription activator/ transcription factor | chr5:19179939-19181129 FORWARD	1.39926		10.5.4	cell wall.cell wall proteins.HRGP	1	0.34292536440314897
17.5.3	hormone metabolism.ethylene.induced-regulated-responsive-activated	orange1.1g038148m.g	at1g68765	Symbols: IDA | IDA (INFLORESCENCE DEFICIENT IN ABSCISSION); receptor binding | chr1:25829952-25830487 REVERSE	1.14728		16.10	secondary metabolism.simple phenols	1	0.3451362160160123
17.5.3	hormone metabolism.ethylene.induced-regulated-responsive-activated	orange1.1g023257m.g	at3g16050	Symbols: A37, ATPDX1.2, PDX1.2 | A37; protein heterodimerization | chr3:5443950-5445329 REVERSE	-1.50532		27.3.69	RNA.regulation of transcription.SET-domain transcriptional regulator family	2	0.3504088742182598
17.5.3	hormone metabolism.ethylene.induced-regulated-responsive-activated	orange1.1g036196m.g	at3g19500	ethylene-responsive protein -related | chr3:6759016-6760939 REVERSE	2.56237		26.3.1	misc.gluco-, galacto- and mannosidases.alpha-galactosidase	3	0.3504967039228273
17.6.1	hormone metabolism.gibberelin.synthesis-degradation	orange1.1g018025m.g	at4g21200	Symbols: ATGA2OX8, GA2OX8 | GA2OX8 (GIBBERELLIN 2-OXIDASE 8); gibberellin 2-beta-dioxygenase | chr4:11302685-11306601 FORWARD	-3.75251		16.1.2.9	secondary metabolism.isoprenoids.mevalonate pathway.farnesyl pyrophosphate synthetase	1	0.35182315747103865
17.6.1.4	hormone metabolism.gibberelin.synthesis-degradation.ent-kaurenoic acid hydroxylase/oxygenase	orange1.1g012524m.g	at1g05160	Symbols: CYP88A3, ATKAO1, KAO1 | CYP88A3 (CYTOCHROME P450 88 A3); ent-kaurenoate oxidase/ oxygen binding | chr1:1487378-1490947 REVERSE	-3.08975		29.5.11.4.2	protein.degradation.ubiquitin.E3.RING	33	0.3545796424882508
17.6.1.13	hormone metabolism.gibberelin.synthesis-degradation.GA2 oxidase	orange1.1g019891m.g	at1g47990	Symbols: ATGA2OX4, GA2OX4 | ATGA2OX4 (ARABIDOPSIS THALIANA GIBBERELLIN 2-OXIDASE 4); gibberellin 2-beta-dioxygenase | chr1:17698655-17700834 FORWARD	1.30991		11.9.2.2	lipid metabolism.lipid degradation.lipases.acylglycerol lipase	1	0.3563263890240993
17.6.2	hormone metabolism.gibberelin.signal transduction	orange1.1g043131m.g	at2g01570	Symbols: RGA1, RGA | RGA1 (REPRESSOR OF GA1-3 1); protein binding / transcription factor | chr2:255249-257550 REVERSE	1.02519		13.1.6.3	amino acid metabolism.synthesis.aromatic aa.phenylalanine	1	0.3574578491483065
17.6.2	hormone metabolism.gibberelin.signal transduction	orange1.1g019235m.g	at3g63010	Symbols: ATGID1B, GID1B | GID1B (GA INSENSITIVE DWARF1B); hydrolase | chr3:23289425-23291486 FORWARD	-1.35792		13.1.6.3.1	amino acid metabolism.synthesis.aromatic aa.phenylalanine.arogenate dehydratase / prephenate dehydratase	1	0.3574578491483065
17.6.2	hormone metabolism.gibberelin.signal transduction	orange1.1g038250m.g	at5g37490	U-box domain-containing protein | chr5:14887478-14889151 FORWARD	3.82398		13.2.6.3	amino acid metabolism.degradation.aromatic aa.tryptophan	3	0.36291130185261533
17.6.3	hormone metabolism.gibberelin.induced-regulated-responsive-activated	orange1.1g034401m.g	at1g74670	gibberellin-responsive protein, putative | chr1:28053286-28054149 FORWARD	-4.17025		26.10	misc.cytochrome P450	21	0.3646115594901884
17.7.1.2	hormone metabolism.jasmonate.synthesis-degradation.lipoxygenase	orange1.1g007688m.g	at1g17420	Symbols: LOX3 | LOX3; electron carrier/ iron ion binding / lipoxygenase/ metal ion binding / oxidoreductase, acting on single donors with incorporation of molecular oxygen, incorporation of two atoms of oxygen | chr1:5977411-5981480 FORWARD	3.15769		11.1.10	lipid metabolism.FA synthesis and FA elongation.beta ketoacyl CoA synthase	3	0.3655595618612646
17.7.1.2	hormone metabolism.jasmonate.synthesis-degradation.lipoxygenase	orange1.1g034507m.g	at1g72520	lipoxygenase, putative | chr1:27308515-27312754 FORWARD	1.68916		29.6	protein.folding	2	0.36645693005792257
17.7.1.5	hormone metabolism.jasmonate.synthesis-degradation.12-Oxo-PDA-reductase	orange1.1g046574m.g	at1g76680	Symbols: OPR1 | OPR1; 12-oxophytodienoate reductase | chr1:28776861-28778467 FORWARD	1.06935		16.8.1.21	secondary metabolism.flavonoids.anthocyanins.anthocyanin 5-aromatic acyltransferase	2	0.368086567869236
17.7.1.5	hormone metabolism.jasmonate.synthesis-degradation.12-Oxo-PDA-reductase	orange1.1g017733m.g	at1g76690	Symbols: OPR2, ATOPR2 | OPR2 | chr1:28778890-28780483 FORWARD	5.43807		26.3.3	misc.gluco-, galacto- and mannosidases.alpha-mannosidase	1	0.37470036468363904
17.8.1	hormone metabolism.salicylic acid.synthesis-degradation	orange1.1g048393m.g	at1g05680	UDP-glucoronosyl/UDP-glucosyl transferase family protein | chr1:1703092-1704691 REVERSE	1.53139		34.8	transport.metabolite transporters at the envelope membrane	3	0.38033969357947983
17.8.1	hormone metabolism.salicylic acid.synthesis-degradation	orange1.1g043411m.g	at5g38020	S-adenosyl-L-methionine:carboxyl methyltransferase family protein | chr5:15165652-15167729 REVERSE	2.73564		23.3	nucleotide metabolism.salvage	6	0.3831011957732606
17.8.1.1.5	hormone metabolism.salicylic acid.synthesis-degradation.synthesis.SA glucosyltransferase ester and ether bond making SGE, SAG	orange1.1g022744m.g	at2g43820	Symbols: GT, UGT74F2 | UGT74F2 (UDP-GLUCOSYLTRANSFERASE 74F2); UDP-glucose:4-aminobenzoate acylglucosyltransferase/ UDP-glucosyltransferase/ UDP-glycosyltransferase/ transferase, transferring glycosyl groups / transferase, transferring hexosyl groups | chr2:18152227-18153908 FORWARD	1.53423		26.5	misc.acyl transferases	1	0.3900524481641752
18	Co-factor and vitamine metabolism	orange1.1g024420m.g	at2g23420	Symbols: NAPRT2 | NAPRT2 (NICOTINATE PHOSPHORIBOSYLTRANSFERASE 2); nicotinate phosphoribosyltransferase | chr2:9971701-9975192 FORWARD	1.3927		4.1	glycolysis.cytosolic branch	2	0.39052622090979017
18.3.1	Co-factor and vitamine metabolism.riboflavin.GTP cyclohydrolase II	orange1.1g008469m.g	at5g64300	Symbols: ATGCH, GCH, ATRIBA1, RFD1 | ATGCH; 3,4-dihydroxy-2-butanone-4-phosphate synthase/ GTP cyclohydrolase II | chr5:25718404-25721162 FORWARD	1.16827		10.2.2	cell wall.cellulose synthesis.COBRA	1	0.39244779477443426
18.4.1	Co-factor and vitamine metabolism.pantothenate.branched-chain amino acid aminotransferase	orange1.1g036241m.g	at1g10070	Symbols: ATBCAT-2 | ATBCAT-2 (ARABIDOPSIS THALIANA BRANCHED-CHAIN AMINO ACID TRANSAMINASE 2); branched-chain-amino-acid transaminase/ catalytic | chr1:3288087-3290471 FORWARD	1.23519		17.8.1.1	hormone metabolism.salicylic acid.synthesis-degradation.synthesis	1	0.3984750617229018
18.5.2.8.1	Co-factor and vitamine metabolism.folate & vitamine K.vitamine K.2-phytyl-1,4-naphthoquinone methyltransferase.PHYLLO	orange1.1g041113m.g	at1g68890	2-oxoglutarate decarboxylase/ hydro-lyase/ magnesium ion binding / thiamin pyrophosphate binding | chr1:25896945-25906714 FORWARD	-1.47783		17.8.1.1.5	hormone metabolism.salicylic acid.synthesis-degradation.synthesis.SA glucosyltransferase ester and ether bond making SGE, SAG	1	0.3984750617229018
18.6.1	Co-factor and vitamine metabolism.biotin.biotin synthase	orange1.1g016605m.g	at2g43360	Symbols: BIO2, BIOB | BIO2 (BIOTIN AUXOTROPH 2); biotin synthase | chr2:18010751-18013238 REVERSE	-2.12035		29.7	protein.glycosylation	3	0.4003745762264311
19.6	tetrapyrrole synthesis.uroporphyrinogen III synthase	orange1.1g022128m.g	at2g26540	Symbols: HEMD | HEMD; uroporphyrinogen-III synthase | chr2:11287365-11290360 REVERSE	1.36558		33.3	development.squamosa promoter binding like (SPL)	2	0.4024819199821598
19.2	tetrapyrrole synthesis.ferrochelatase	orange1.1g011874m.g	at5g26030	Symbols: FC1, FC-I, ATFC-I | FC1 (ferrochelatase 1); ferrochelatase | chr5:9096460-9099178 FORWARD	2.75522		29.2	protein.synthesis	5	0.40520963535654264
19.3	tetrapyrrole synthesis.uroporphyrin-III C-methyltransferase	orange1.1g016852m.g	at5g40850	Symbols: UPM1 | UPM1 (UROPHORPHYRIN METHYLASE 1); uroporphyrin-III C-methyltransferase | chr5:16366470-16369099 FORWARD	1.40097		7.2	OPP.non-reductive PP	1	0.40578090862493627
20.1	stress.biotic	orange1.1g017525m.g	at1g12220	Symbols: RPS5 | RPS5 (RESISTANT TO P. SYRINGAE 5); nucleotide binding | chr1:4144935-4147817 FORWARD	1.97669		7.2.2	OPP.non-reductive PP.transaldolase	1	0.40578090862493627
20.1	stress.biotic	orange1.1g029442m.g	at1g22900	FUNCTIONS IN: molecular_function unknown; INVOLVED IN: defense response; LOCATED IN: endomembrane system; EXPRESSED IN: stamen; EXPRESSED DURING: 4 anthesis; CONTAINS InterPro DOMAIN/s: Plant disease resistance response protein (InterPro:IPR004265); BEST Arabidopsis thaliana protein match is: disease resistance-responsive family protein (TAIR:AT5G42500.1); Has 560 Blast hits to 559 proteins in 35…	-1.49122		4.1.4	glycolysis.cytosolic branch.phosphofructokinase (PFK)	1	0.408233860081033
20.1	stress.biotic	orange1.1g036780m.g	at2g15220	secretory protein, putative | chr2:6608659-6609506 FORWARD	2.50079		16.2.1.6	secondary metabolism.phenylpropanoids.lignin biosynthesis.CCoAOMT	2	0.4085411748373484
20.1	stress.biotic	orange1.1g032285m.g	at3g04720	Symbols: PR4, HEL, PR-4 | PR4 (PATHOGENESIS-RELATED 4); chitin binding | chr3:1285524-1286562 REVERSE	4.05986		27.3.11	RNA.regulation of transcription.C2H2 zinc finger family	10	0.40901543058186385
20.1	stress.biotic	orange1.1g026928m.g	at3g54420	Symbols: ATEP3, ATCHITIV, CHIV | ATEP3; chitinase | chr3:20145910-20147063 FORWARD	5.97698		17.2.2	hormone metabolism.auxin.signal transduction	2	0.409411195074922
20.1	stress.biotic	orange1.1g044631m.g	at4g16950	Symbols: RPP5 | RPP5 (RECOGNITION OF PERONOSPORA PARASITICA 5); nucleotide binding | chr4:9538798-9544467 REVERSE	-1.18862		2.2	major CHO metabolism.degradation	12	0.41610707532667124
20.1	stress.biotic	orange1.1g037639m.g	at4g19810	glycosyl hydrolase family 18 protein | chr4:10763934-10765753 REVERSE	3.67993		3.8	minor CHO metabolism.galactose	2	0.4164109433173305
20.1	stress.biotic	orange1.1g029298m.g	at4g25780	pathogenesis-related protein, putative | chr4:13121068-13121955 FORWARD	-2.842		17.3.1.1.1	hormone metabolism.brassinosteroid.synthesis-degradation.BRs.DET2	1	0.4193809593120403
20.1	stress.biotic	orange1.1g043832m.g	at4g33300	Symbols: ADR1-L1 | ADR1-L1 (ADR1-like 1); ATP binding / protein binding | chr4:16051051-16056526 REVERSE	2.31051		22.1	polyamine metabolism.synthesis	2	0.42170679460813365
20.1	stress.biotic	orange1.1g043403m.g	at4g33720	pathogenesis-related protein, putative | chr4:16182752-16183533 FORWARD	5.60644		29.5.4	protein.degradation.aspartate protease	7	0.42278777316336585
20.1	stress.biotic	orange1.1g018813m.g	at4g38660	thaumatin, putative | chr4:18066177-18068205 REVERSE	-3.65876		27.3.12	RNA.regulation of transcription.C3H zinc finger family	4	0.42584534583812794
20.1	stress.biotic	orange1.1g036972m.g	at5g17540	transferase family protein | chr5:5781987-5783706 REVERSE	3.58577		11.3.4	lipid metabolism.Phospholipid synthesis.CDP-diacylglycerol-inositol 3-phosphatidyltransferase	1	0.4332454057612578
20.1.3	stress.biotic.signalling	orange1.1g027415m.g	at3g18690	Symbols: MKS1 | MKS1 (MAP kinase substrate 1); protein binding | chr3:6429534-6430514 REVERSE	1.26319		30.2.23	signalling.receptor kinases.RKF3 like	1	0.4345188232822046
20.1.3.1	stress.biotic.signalling.MLO-like	orange1.1g023637m.g	at1g61560	Symbols: MLO6, ATMLO6 | MLO6 (MILDEW RESISTANCE LOCUS O 6); calmodulin binding | chr1:22708697-22712044 REVERSE	1.46715		17.3.2.99	hormone metabolism.brassinosteroid.signal transduction.other	1	0.4422045865221867
20.1.3.1	stress.biotic.signalling.MLO-like	orange1.1g008408m.g	at2g17480	Symbols: MLO8, ATMLO8 | MLO8 (MILDEW RESISTANCE LOCUS O 8); calmodulin binding | chr2:7590295-7594090 REVERSE	-1.2709		13.2.2	amino acid metabolism.degradation.glutamate family	1	0.4447836909405718
20.1.4	stress.biotic.kinases	orange1.1g026163m.g	at3g05660	Symbols: AtRLP33 | AtRLP33 (Receptor Like Protein 33); kinase/ protein binding | chr3:1648843-1652001 REVERSE	2.97682		13.2.2.3	amino acid metabolism.degradation.glutamate family.arginine	1	0.4447836909405718
20.1.5	stress.biotic.regulation of transcription	orange1.1g015671m.g	at4g12020	Symbols: WRKY19, ATWRKY19, MAPKKK11 | WRKY19; transcription factor | chr4:7201656-7209648 FORWARD	1.0353		30.1	signalling.in sugar and nutrient physiology	4	0.44629624744162166
20.1.7	stress.biotic.PR-proteins	orange1.1g036060m.g	at1g12663	Predicted to encode a PR (pathogenesis-related) protein. Belongs to the plant thionin (PR-13) family with the following members: At1g66100, At5g36910, At1g72260, At2g15010, At1g12663, At1g12660. | chr1:4310969-4311457 FORWARD	5.65178		17.6.2	hormone metabolism.gibberelin.signal transduction	3	0.4467752799257556
20.1.7	stress.biotic.PR-proteins	orange1.1g044398m.g	at1g55210	disease resistance response | chr1:20597869-20598708 REVERSE	-4.15606		16.5.1.1.1	secondary metabolism.sulfur-containing.glucosinolates.synthesis.aliphatic	1	0.44996755530177035
20.1.7	stress.biotic.PR-proteins	orange1.1g029746m.g	at1g58170	disease resistance-responsive protein-related / dirigent protein-related | chr1:21536128-21536836 FORWARD	-1.6136		16.5.1.1.1.8	secondary metabolism.sulfur-containing.glucosinolates.synthesis.aliphatic.UDP-glycosyltransferase	1	0.44996755530177035
20.1.7	stress.biotic.PR-proteins	orange1.1g001999m.g	at1g61180	disease resistance protein (CC-NBS-LRR class), putative | chr1:22551345-22554649 FORWARD	1.16892		5.10	fermentation.aldehyde dehydrogenase	1	0.4512688513119414
20.1.7	stress.biotic.PR-proteins	orange1.1g038284m.g	at1g64160	disease resistance-responsive family protein / dirigent family protein | chr1:23814010-23814839 FORWARD	-2.84715		17.1.3	hormone metabolism.abscisic acid.induced-regulated-responsive-activated	3	0.45353724678418395
20.1.7	stress.biotic.PR-proteins	orange1.1g043908m.g	at2g17050	disease resistance protein (TIR-NBS-LRR class), putative | chr2:7410835-7415610 REVERSE	-1.45952		27.3.15	RNA.regulation of transcription.CCAAT box binding factor family, HAP3	1	0.45780717882713906
20.1.7	stress.biotic.PR-proteins	orange1.1g043734m.g	at2g21100	disease resistance-responsive protein-related / dirigent protein-related | chr2:9048131-9049404 REVERSE	1.57424		29.2.2	protein.synthesis.ribosome biogenesis	1	0.45780717882713917
20.1.7	stress.biotic.PR-proteins	orange1.1g027602m.g	at2g34930	disease resistance family protein | chr2:14737066-14739904 REVERSE	-1.10032		29.2.2.3	protein.synthesis.ribosome biogenesis.Pre-rRNA processing and modifications	1	0.45780717882713917
20.1.7	stress.biotic.PR-proteins	orange1.1g045633m.g	at3g14460	disease resistance protein (NBS-LRR class), putative | chr3:4851990-4856264 REVERSE	-3.02591		29.2.2.3.99	protein.synthesis.ribosome biogenesis.Pre-rRNA processing and modifications.misc	1	0.45780717882713917
20.1.7	stress.biotic.PR-proteins	orange1.1g003773m.g	at3g14470	disease resistance protein (NBS-LRR class), putative | chr3:4857940-4861247 FORWARD	-2.76197		29.2.3	protein.synthesis.initiation	1	0.45780717882713917
20.1.7	stress.biotic.PR-proteins	orange1.1g046857m.g	at3g44630	disease resistance protein RPP1-WsB-like (TIR-NBS-LRR class), putative | chr3:16195984-16200595 FORWARD	-2.03652		16.8.2	secondary metabolism.flavonoids.chalcones	2	0.4607997595416374
20.1.7	stress.biotic.PR-proteins	orange1.1g028849m.g	at3g58090	FUNCTIONS IN: molecular_function unknown; INVOLVED IN: biological_process unknown; LOCATED IN: cellular_component unknown; EXPRESSED IN: 23 plant structures; EXPRESSED DURING: 11 growth stages; CONTAINS InterPro DOMAIN/s: Plant disease resistance response protein (InterPro:IPR004265); BEST Arabidopsis thaliana protein match is: disease resistance-responsive family protein (TAIR:AT1G65870.1). | ch…	-1.12262		27.3.60	RNA.regulation of transcription.NIN-like bZIP-related family	1	0.4683782399373965
20.1.7	stress.biotic.PR-proteins	orange1.1g003484m.g	at4g04220	Symbols: AtRLP46 | AtRLP46 (Receptor Like Protein 46); kinase/ protein binding | chr4:2033427-2035946 FORWARD	-3.41344		26.9	misc.glutathione S transferases	6	0.4689605943007751
20.1.7	stress.biotic.PR-proteins	orange1.1g042466m.g	at4g11170	disease resistance protein (TIR-NBS-LRR class), putative | chr4:6811127-6817130 FORWARD	1.04895		27.3.9	RNA.regulation of transcription.C2C2(Zn) GATA transcription factor family	2	0.4767967506813282
20.1.7	stress.biotic.PR-proteins	orange1.1g001889m.g	at4g12010	disease resistance protein (TIR-NBS-LRR class), putative | chr4:7197211-7201393 REVERSE	-1.42554		26.3	misc.gluco-, galacto- and mannosidases	11	0.47826179084801845
20.1.7	stress.biotic.PR-proteins	orange1.1g011891m.g	at4g19510	disease resistance protein (TIR-NBS-LRR class), putative | chr4:10633685-10639001 FORWARD	-1.30807		28.99	DNA.unspecified	4	0.48272008342326206
20.1.7	stress.biotic.PR-proteins	orange1.1g001919m.g	at4g23440	nucleoside-triphosphatase/ nucleotide binding / transmembrane receptor | chr4:12237765-12240826 FORWARD	-4.19085		10.5	cell wall.cell wall proteins	5	0.48553408486897864
20.1.7	stress.biotic.PR-proteins	orange1.1g038510m.g	at4g27190	disease resistance protein (NBS-LRR class), putative | chr4:13620977-13623934 REVERSE	1.09765		29.3.2	protein.targeting.mitochondria	1	0.49128394446056345
20.1.7	stress.biotic.PR-proteins	orange1.1g040303m.g	at4g27220	disease resistance protein (NBS-LRR class), putative | chr4:13633953-13636712 REVERSE	1.13698		19.30	tetrapyrrole synthesis.uroporphyrin-III C-methyltransferase	1	0.495387676814967
20.1.7	stress.biotic.PR-proteins	orange1.1g037332m.g	at5g17680	disease resistance protein (TIR-NBS-LRR class), putative | chr5:5822999-5827153 FORWARD	1.72816		13.1.1	amino acid metabolism.synthesis.central amino acid metabolism	3	0.5024543786350701
20.1.7	stress.biotic.PR-proteins	orange1.1g044801m.g	at5g24090	acidic endochitinase (CHIB1) | chr5:8143699-8145252 REVERSE	3.55886		11.1.1	lipid metabolism.FA synthesis and FA elongation.Acetyl CoA Carboxylation	1	0.5036497530343947
20.1.7	stress.biotic.PR-proteins	orange1.1g002458m.g	at5g36930	disease resistance protein (TIR-NBS-LRR class), putative | chr5:14567622-14572630 REVERSE	1.73023		11.1.1.2	lipid metabolism.FA synthesis and FA elongation.Acetyl CoA Carboxylation.heteromeric Complex	1	0.5036497530343947
20.1.7	stress.biotic.PR-proteins	orange1.1g040815m.g	at5g40170	Symbols: AtRLP54 | AtRLP54 (Receptor Like Protein 54); kinase/ protein binding | chr5:16065091-16067574 REVERSE	1.83912		11.1.1.2.3	lipid metabolism.FA synthesis and FA elongation.Acetyl CoA Carboxylation.heteromeric Complex.Biotin Carboxyl Carrier Protein	1	0.5036497530343947
20.1.7	stress.biotic.PR-proteins	orange1.1g047461m.g	at5g45200	disease resistance protein (TIR-NBS-LRR class), putative | chr5:18283967-18290332 REVERSE	1.3747		26.4.1	misc.beta 1,3 glucan hydrolases.glucan endo-1,3-beta-glucosidase	6	0.5039233365407503
20.1.7	stress.biotic.PR-proteins	orange1.1g002655m.g	at5g63020	disease resistance protein (CC-NBS-LRR class), putative | chr5:25283063-25286002 REVERSE	1.22084		2.2.2.1	major CHO metabolism.degradation.starch.starch cleavage	3	0.5064527504443601
20.2	stress.abiotic	orange1.1g014395m.g	at1g49670	Symbols: NQR | NQR; binding / catalytic/ oxidoreductase/ zinc ion binding | chr1:18381258-18386108 REVERSE	1.76947		21.2.1	redox.ascorbate and glutathione.ascorbate	5	0.5082824252059329
20.2	stress.abiotic	orange1.1g025038m.g	at2g45130	Symbols: ATSPX3, SPX3 | SPX3 (SPX DOMAIN GENE 3) | chr2:18606410-18607853 FORWARD	-1.67829		9.6	mitochondrial electron transport / ATP synthesis.cytochrome c	1	0.5119840076975803
20.2	stress.abiotic	orange1.1g023970m.g	at3g01420	Symbols: ALPHA-DOX1, DOX1, DIOX1 | DOX1; lipoxygenase | chr3:159466-162837 REVERSE	7.9313		17.5.3	hormone metabolism.ethylene.induced-regulated-responsive-activated	3	0.5120784539551875
20.2	stress.abiotic	orange1.1g027335m.g	at4g11650	Symbols: ATOSM34 | ATOSM34 (osmotin 34) | chr4:7024856-7026146 REVERSE	3.29299		34.99	transport.misc	13	0.5135674215057275
20.2	stress.abiotic	orange1.1g009773m.g	at4g39640	Symbols: GGT1 | GGT1 (GAMMA-GLUTAMYL TRANSPEPTIDASE 1); gamma-glutamyltransferase/ glutathione gamma-glutamylcysteinyltransferase | chr4:18399955-18402963 FORWARD	1.27607		29.3.1	protein.targeting.nucleus	2	0.5136289274716139
20.2.1	stress.abiotic.heat	orange1.1g031640m.g	at1g07400	17.8 kDa class I heat shock protein (HSP17.8-CI) | chr1:2274943-2275758 FORWARD	-3.45336		34.16	transport.ABC transporters and multidrug resistance systems	11	0.5143636162320284
20.2.1	stress.abiotic.heat	orange1.1g048085m.g	at1g16680	DNAJ heat shock N-terminal domain-containing protein / S-locus protein, putative | chr1:5702813-5705838 FORWARD	-1.46515		27.3.4	RNA.regulation of transcription.ARF, Auxin Response Factor family	3	0.515307716030865
20.2.1	stress.abiotic.heat	orange1.1g034634m.g	at1g79030	DNAJ heat shock N-terminal domain-containing protein / S-locus protein, putative | chr1:29730914-29733570 REVERSE	-1.2708		23.3.1.3	nucleotide metabolism.salvage.phosphoribosyltransferases.upp	1	0.5203896492580711
20.2.1	stress.abiotic.heat	orange1.1g016091m.g	at2g26150	Symbols: ATHSFA2, HSFA2 | ATHSFA2; DNA binding / transcription factor | chr2:11135682-11137396 FORWARD	-2.64707		27.2	RNA.transcription	2	0.5205717877810563
20.2.1	stress.abiotic.heat	orange1.1g021718m.g	at2g27140	heat shock family protein | chr2:11598379-11599322 REVERSE	-1.60636		19.6	tetrapyrrole synthesis.uroporphyrinogen III synthase	1	0.5217974726051648
20.2.1	stress.abiotic.heat	orange1.1g008233m.g	at2g32120	Symbols: HSP70T-2 | HSP70T-2 (HEAT-SHOCK PROTEIN 70T-2); ATP binding | chr2:13651510-13653920 REVERSE	-1.08948		10.1.2	cell wall.precursor synthesis.UGE	1	0.5232072522498321
20.2.1	stress.abiotic.heat	orange1.1g019284m.g	at2g42750	DNAJ heat shock N-terminal domain-containing protein | chr2:17793307-17795680 FORWARD	-2.74936		30.2.13	signalling.receptor kinases.leucine rich repeat XIII	2	0.5255604143692022
20.2.1	stress.abiotic.heat	orange1.1g003713m.g	at3g07770	ATP binding | chr3:2479548-2484194 FORWARD	-1.12751		27.3.8	RNA.regulation of transcription.C2C2(Zn) DOF zinc finger family	6	0.5302948345222256
20.2.1	stress.abiotic.heat	orange1.1g019573m.g	at3g08910	DNAJ heat shock protein, putative | chr3:2710154-2711895 REVERSE	2.97021		21.2.1.2	redox.ascorbate and glutathione.ascorbate.GDP-L-galactose-hexose-1-phosphate guanyltransferase	1	0.5345554412549577
20.2.1	stress.abiotic.heat	orange1.1g048693m.g	at3g12580	Symbols: HSP70 | HSP70 (heat shock protein 70); ATP binding | chr3:3991261-3993792 REVERSE	1.62324		3.4.3	minor CHO metabolism.myo-inositol.InsP Synthases	1	0.5374117718688927
20.2.1	stress.abiotic.heat	orange1.1g023450m.g	at3g22530	unknown protein | chr3:7977604-7978635 REVERSE	-2.18014		20.2	stress.abiotic	32	0.5386068039269104
20.2.1	stress.abiotic.heat	orange1.1g003769m.g	at3g52490	heat shock protein-related | chr3:19455699-19458919 REVERSE	-2.35809		28.1.3	DNA.synthesis/chromatin structure.histone	1	0.5388428071340969
20.2.1	stress.abiotic.heat	orange1.1g041815m.g	at5g02500	Symbols: HSC70-1, HSP70-1, AT-HSC70-1, HSC70 | HSC70-1 (HEAT SHOCK COGNATE PROTEIN 70-1); ATP binding | chr5:553745-556442 REVERSE	1.33217		28.1.3.2	DNA.synthesis/chromatin structure.histone.core	1	0.5388428071340969
20.2.2	stress.abiotic.cold	orange1.1g048664m.g	at1g05260	Symbols: RCI3, RCI3A | RCI3 (RARE COLD INDUCIBLE GENE 3); peroxidase | chr1:1529767-1531439 FORWARD	-4.98398		28.1.3.2.2	DNA.synthesis/chromatin structure.histone.core.H2B	1	0.5388428071340969
20.2.3	stress.abiotic.drought/salt	orange1.1g040696m.g	at1g32090	early-responsive to dehydration protein-related / ERD protein-related | chr1:11540025-11544131 REVERSE	-2.22128		29.5	protein.degradation	95	0.5415966912679541
20.2.3	stress.abiotic.drought/salt	orange1.1g005216m.g	at1g69450	LOCATED IN: endomembrane system, membrane; EXPRESSED IN: 23 plant structures; EXPRESSED DURING: 13 growth stages; CONTAINS InterPro DOMAIN/s: Protein of unknown function DUF221 (InterPro:IPR003864); BEST Arabidopsis thaliana protein match is: HYP1 (HYPOTHETICAL PROTEIN 1) (TAIR:AT3G01100.1); Has 911 Blast hits to 825 proteins in 137 species: Archae - 0; Bacteria - 0; Metazoa - 152; Fungi - 442; P…	-1.79301		33.1	development.storage proteins	3	0.5473380590283003
20.2.3	stress.abiotic.drought/salt	orange1.1g005981m.g	at2g39750	dehydration-responsive family protein | chr2:16578824-16582404 REVERSE	-1.03519		2.2.2.4	major CHO metabolism.degradation.starch.D enzyme	1	0.5489132340511912
20.2.3	stress.abiotic.drought/salt	orange1.1g035460m.g	at3g05890	Symbols: RCI2B | RCI2B (RARE-COLD-INDUCIBLE 2B) | chr3:1757631-1758492 REVERSE	1.69986		2.2.2.1.1	major CHO metabolism.degradation.starch.starch cleavage.alpha amylase	1	0.5518074642074686
20.2.3	stress.abiotic.drought/salt	orange1.1g007645m.g	at4g00740	dehydration-responsive protein-related | chr4:307431-310482 REVERSE	-1.34636		3.5	minor CHO metabolism.others	3	0.5557068150469244
20.2.3	stress.abiotic.drought/salt	orange1.1g006633m.g	at4g00750	dehydration-responsive family protein | chr4:314353-317675 FORWARD	1.11418		8.1.8	TCA / org transformation.TCA.fumarase	1	0.5576183183702677
20.2.3	stress.abiotic.drought/salt	orange1.1g015063m.g	at4g02900	early-responsive to dehydration protein-related / ERD protein-related | chr4:1284066-1287747 FORWARD	-1.13994		10.6.2	cell wall.degradation.mannan-xylose-arabinose-fucose	6	0.5603304795503985
20.2.3	stress.abiotic.drought/salt	orange1.1g034332m.g	at4g15910	Symbols: ATDI21, DI21 | ATDI21 (ARABIDOPSIS THALIANA DROUGHT-INDUCED 21) | chr4:9028461-9029423 FORWARD	1.48711		17.6.1.13	hormone metabolism.gibberelin.synthesis-degradation.GA2 oxidase	1	0.563458793344122
20.2.3	stress.abiotic.drought/salt	orange1.1g038698m.g	at4g18030	dehydration-responsive family protein | chr4:10012361-10015815 REVERSE	-1.54532		17.3.2	hormone metabolism.brassinosteroid.signal transduction	3	0.564137553558661
20.2.4	stress.abiotic.touch/wounding	orange1.1g041268m.g	at3g10985	Symbols: SAG20, WI12, ATWI-12 | SAG20 (SENESCENCE ASSOCIATED GENE 20) | chr3:3442528-3443445 FORWARD	1.90558		6.4	gluconeogenesis / glyoxylate cycle.PEPCK	1	0.5649235064422164
20.2.4	stress.abiotic.touch/wounding	orange1.1g040550m.g	at4g10270	wound-responsive family protein | chr4:6374734-6375210 FORWARD	-2.33156		13.1.5.1	amino acid metabolism.synthesis.serine-glycine-cysteine group.serine	1	0.5649235064422164
20.2.5	stress.abiotic.light	orange1.1g013084m.g	at5g63860	Symbols: UVR8 | UVR8 (UVB-RESISTANCE 8); chromatin binding / guanyl-nucleotide exchange factor | chr5:25554508-25558752 REVERSE	-1.14385		13.1.5.1.1	amino acid metabolism.synthesis.serine-glycine-cysteine group.serine.phosphoglycerate dehydrogenase	1	0.5649235064422164
20.2.99	stress.abiotic.unspecified	orange1.1g022980m.g	at3g51780	Symbols: ATBAG4 | ATBAG4 (ARABIDOPSIS THALIANA BCL-2-ASSOCIATED ATHANOGENE 4); protein binding | chr3:19206768-19208310 REVERSE	1.16393		11.10	lipid metabolism.glycolipid synthesis	2	0.566330216506704
21.1	redox.thioredoxin	orange1.1g023089m.g	at5g61440	Symbols: ACHT5 | ACHT5 (ATYPICAL CYS HIS RICH THIOREDOXIN 5) | chr5:24707500-24708893 FORWARD	1.14697		17.5.1.1	hormone metabolism.ethylene.synthesis-degradation.1-aminocyclopropane-1-carboxylate synthase	1	0.5663900481277784
21.2	redox.ascorbate and glutathione	orange1.1g038785m.g	at3g19000	oxidoreductase, 2OG-Fe(II) oxygenase family protein | chr3:6553529-6555147 REVERSE	2.8771		18.5	Co-factor and vitamine metabolism.folate & vitamine K	1	0.5663900481277784
21.2	redox.ascorbate and glutathione	orange1.1g012545m.g	at3g52880	Symbols: ATMDAR1 | monodehydroascorbate reductase, putative | chr3:19601213-19604454 REVERSE	1.4003		18.5.2	Co-factor and vitamine metabolism.folate & vitamine K.vitamine K	1	0.5663900481277784
21.2.1	redox.ascorbate and glutathione.ascorbate	orange1.1g024615m.g	at1g07890	Symbols: APX1, CS1 | APX1 (ascorbate peroxidase 1); L-ascorbate peroxidase | chr1:2437725-2439665 FORWARD	1.60536		18.5.2.8	Co-factor and vitamine metabolism.folate & vitamine K.vitamine K.2-phytyl-1,4-naphthoquinone methyltransferase	1	0.5663900481277784
21.2.1	redox.ascorbate and glutathione.ascorbate	orange1.1g013829m.g	at1g77490	Symbols: TAPX | TAPX (THYLAKOIDAL ASCORBATE PEROXIDASE); L-ascorbate peroxidase | chr1:29117542-29120215 FORWARD	1.31522		18.5.2.8.1	Co-factor and vitamine metabolism.folate & vitamine K.vitamine K.2-phytyl-1,4-naphthoquinone methyltransferase.PHYLLO	1	0.5663900481277784
21.2.1	redox.ascorbate and glutathione.ascorbate	orange1.1g008038m.g	at5g21105	L-ascorbate oxidase/ copper ion binding / oxidoreductase | chr5:7172687-7177841 FORWARD	-3.03647		16.8.3.1	secondary metabolism.flavonoids.dihydroflavonols.dihydroflavonol 4-reductase	1	0.5693285987689616
21.2.1.2	redox.ascorbate and glutathione.ascorbate.GDP-L-galactose-hexose-1-phosphate guanyltransferase	orange1.1g012827m.g	at4g26850	Symbols: VTC2 | VTC2 (vitamin c defective 2); GDP-D-glucose phosphorylase/ GDP-galactose:glucose-1-phosphate guanyltransferase/ GDP-galactose:mannose-1-phosphate guanyltransferase/ GDP-galactose:myoinositol-1-phosphate guanyltransferase/ galactose-1-phosphate guanylyltra | chr4:13499010-13501648 REVERSE	-1.52555		29.2.1.1	protein.synthesis.ribosomal protein.prokaryotic	1	0.5708005984212086
21.2.1.3	redox.ascorbate and glutathione.ascorbate.L-galactose-1-phosphate phosphatase	orange1.1g021904m.g	at3g02870	Symbols: VTC4 | VTC4; 3'(2'),5'-bisphosphate nucleotidase/ L-galactose-1-phosphate phosphatase/ inositol or phosphatidylinositol phosphatase/ inositol-1(or 4)-monophosphatase | chr3:627512-629845 REVERSE	-2.07799		29.2.1.1.1	protein.synthesis.ribosomal protein.prokaryotic.chloroplast	1	0.5708005984212086
21.4	redox.glutaredoxins	orange1.1g017790m.g	at2g41330	glutaredoxin family protein | chr2:17226948-17228378 FORWARD	-5.96886		29.2.1.1.1.1	protein.synthesis.ribosomal protein.prokaryotic.chloroplast.30S subunit	1	0.5708005984212086
21.4	redox.glutaredoxins	orange1.1g034165m.g	at3g21460	electron carrier/ protein disulfide oxidoreductase | chr3:7557384-7557958 REVERSE	-5.48367		29.2.1.1.1.1.530	protein.synthesis.ribosomal protein.prokaryotic.chloroplast.30S subunit.S30A	1	0.5708005984212086
21.4	redox.glutaredoxins	orange1.1g037937m.g	at3g62950	glutaredoxin family protein | chr3:23266249-23266934 FORWARD	-3.9783		27.3.40	RNA.regulation of transcription.Aux/IAA family	4	0.5711755216538741
21.6	redox.dismutases and catalases	orange1.1g031611m.g	at1g08830	Symbols: CSD1 | CSD1 (COPPER/ZINC SUPEROXIDE DISMUTASE 1); superoxide dismutase | chr1:2827061-2829315 FORWARD	4.7321		16.8.5	secondary metabolism.flavonoids.isoflavones	1	0.5722744080542488
22.1.6	polyamine metabolism.synthesis.spermidine synthase	orange1.1g019187m.g	at1g23820	Symbols: SPDS1 | SPDS1 (spermidine synthase 1); spermidine synthase | chr1:8420265-8422985 FORWARD	1.74023		16.8.5.1	secondary metabolism.flavonoids.isoflavones.isoflavone reductase	1	0.5722744080542488
22.1.7	polyamine metabolism.synthesis.spermine synthase	orange1.1g016578m.g	at5g53120	Symbols: SPDS3, SPMS, ATSPDS3 | SPDS3 (SPERMIDINE SYNTHASE 3); spermidine synthase/ spermine synthase | chr5:21534550-21537816 FORWARD	1.03123		29.5.5	protein.degradation.serine protease	2	0.5725741014148148
23.2	nucleotide metabolism.degradation	orange1.1g010547m.g	at4g04955	Symbols: ATALN | ATALN (Arabidopsis allantoinase); allantoinase/ hydrolase | chr4:2522034-2525280 REVERSE	-2.21146		23.4	nucleotide metabolism.phosphotransfer and pyrophosphatases	2	0.5736179181299719
23.2	nucleotide metabolism.degradation	orange1.1g000657m.g	at4g34890	Symbols: ATXDH1, XDH1 | XDH1 (XANTHINE DEHYDROGENASE 1); xanthine dehydrogenase | chr4:16618573-16625057 REVERSE	1.1696		30.2.9	signalling.receptor kinases.leucine rich repeat IX	1	0.573750022959361
23.2	nucleotide metabolism.degradation	orange1.1g029890m.g	at5g28050	cytidine/deoxycytidylate deaminase family protein | chr5:10043914-10045882 REVERSE	1.74679		1.2	PS.photorespiration	1	0.5737500229593611
23.2	nucleotide metabolism.degradation	orange1.1g011984m.g	at5g54390	Symbols: AHL, ATAHL | AHL (ARABIDOPSIS HAL2-LIKE); 3'(2'),5'-bisphosphate nucleotidase/ inositol or phosphatidylinositol phosphatase | chr5:22085998-22088017 FORWARD	-2.27049		1.2.2	PS.photorespiration.glycolate oxydase	1	0.5737500229593611
23.3	nucleotide metabolism.salvage	orange1.1g006585m.g	at1g75210	5' nucleotidase family protein | chr1:28223869-28228975 FORWARD	3.03851		11.10.1	lipid metabolism.glycolipid synthesis.MGDG synthase	1	0.5767066496372308
23.3.1	nucleotide metabolism.salvage.phosphoribosyltransferases	orange1.1g024420m.g	at2g23420	Symbols: NAPRT2 | NAPRT2 (NICOTINATE PHOSPHORIBOSYLTRANSFERASE 2); nicotinate phosphoribosyltransferase | chr2:9971701-9975192 FORWARD	1.3927		35.1.5	not assigned.no ontology.pentatricopeptide (PPR) repeat-containing protein	6	0.5820168820048375
23.3.1	nucleotide metabolism.salvage.phosphoribosyltransferases	orange1.1g028541m.g	at4g36940	Symbols: NAPRT1 | NAPRT1 (NICOTINATE PHOSPHORIBOSYLTRANSFERASE 1); nicotinate phosphoribosyltransferase | chr4:17416855-17420252 FORWARD	1.38819		29.1.15	protein.aa activation.proline-tRNA ligase	1	0.5826413565542439
23.3.1.1	nucleotide metabolism.salvage.phosphoribosyltransferases.aprt	orange1.1g028297m.g	at5g11160	Symbols: APT5 | APT5 (Adenine phosphoribosyltransferase 5); adenine phosphoribosyltransferase | chr5:3550520-3552207 FORWARD	-3.64317		5.3	fermentation.ADH	1	0.5841294746140586
23.3.1.3	nucleotide metabolism.salvage.phosphoribosyltransferases.upp	orange1.1g019592m.g	at1g55810	uracil phosphoribosyltransferase, putative / UMP pyrophosphorylase, putative / UPRTase, putative | chr1:20860609-20864266 FORWARD	-1.54339		13.2.6.2	amino acid metabolism.degradation.aromatic aa.tyrosine	2	0.5893823431075242
23.3.3	nucleotide metabolism.salvage.NUDIX hydrolases	orange1.1g016606m.g	at5g19460	Symbols: atnudt20 | atnudt20 (Arabidopsis thaliana Nudix hydrolase homolog 20); hydrolase | chr5:6562971-6565632 FORWARD	2.40054		11.3.5	lipid metabolism.Phospholipid synthesis.diacylglycerol kinase	1	0.5900995654897978
23.4.1	nucleotide metabolism.phosphotransfer and pyrophosphatases.adenylate kinase	orange1.1g017996m.g	at5g35170	adenylate kinase family protein | chr5:13419166-13423746 FORWARD	-1.14731		16.8.3.3	secondary metabolism.flavonoids.dihydroflavonols.flavonoid 3''-monooxygenase	2	0.5904403717453932
23.4.99	nucleotide metabolism.phosphotransfer and pyrophosphatases.misc	orange1.1g042800m.g	at4g29680	type I phosphodiesterase/nucleotide pyrophosphatase family protein | chr4:14537781-14539594 REVERSE	1.70599		29.4.1.59	protein.postranslational modification.kinase.receptor like cytoplasmatic kinase IX	2	0.5936196914586427
24.2	Biodegradation of Xenobiotics.lactoylglutathione lyase	orange1.1g030972m.g	at1g15380	lactoylglutathione lyase family protein / glyoxalase I family protein | chr1:5290745-5292535 FORWARD	1.18736		13.1.6.1.1	amino acid metabolism.synthesis.aromatic aa.chorismate.3-deoxy-D-arabino-heptulosonate 7-phosphate synthase	1	0.5945954944285359
24.2	Biodegradation of Xenobiotics.lactoylglutathione lyase	orange1.1g029305m.g	at1g80160	lactoylglutathione lyase family protein / glyoxalase I family protein | chr1:30151003-30152190 FORWARD	2.80135		8.1.3	TCA / org transformation.TCA.aconitase	1	0.5960976079972491
25	C1-metabolism	orange1.1g031057m.g	at5g16450	dimethylmenaquinone methyltransferase family protein | chr5:5373883-5375459 FORWARD	1.01813		10.6	cell wall.degradation	16	0.5973803660457764
26.1	misc.misc2	orange1.1g021282m.g	at3g51000	epoxide hydrolase, putative | chr3:18945025-18946621 REVERSE	-1.6118		20.1.3	stress.biotic.signalling	3	0.5975929270827751
26.1	misc.misc2	orange1.1g020013m.g	at5g64250	2-nitropropane dioxygenase family / NPD family | chr5:25697354-25699212 REVERSE	1.66789		30.4.4	signalling.phosphinositides.phosphoinositide phospholipase C	2	0.5989358967498584
26.2	misc.UDP glucosyl and glucoronyl transferases	orange1.1g048753m.g	at1g22360	Symbols: AtUGT85A2 | AtUGT85A2 (UDP-glucosyl transferase 85A2); UDP-glycosyltransferase/ glucuronosyltransferase/ transferase, transferring glycosyl groups | chr1:7894858-7897591 REVERSE	1.04951		14.5	S-assimilation.sulfite oxidase	1	0.5991070106453995
26.2	misc.UDP glucosyl and glucoronyl transferases	orange1.1g044218m.g	at2g30140	UDP-glucoronosyl/UDP-glucosyl transferase family protein | chr2:12872134-12873820 FORWARD	-1.10294		34.21	transport.calcium	2	0.6000017225144686
26.2	misc.UDP glucosyl and glucoronyl transferases	orange1.1g035557m.g	at2g31790	UDP-glucoronosyl/UDP-glucosyl transferase family protein | chr2:13518211-13520364 FORWARD	1.46378		27.1.1	RNA.processing.splicing	2	0.602135944265145
26.2	misc.UDP glucosyl and glucoronyl transferases	orange1.1g010988m.g	at2g36760	Symbols: UGT73C2 | UGT73C2 (UDP-glucosyl transferase 73C2); UDP-glycosyltransferase/ transferase, transferring glycosyl groups / transferase, transferring hexosyl groups | chr2:15413042-15414594 REVERSE	1.65746		2.2.1.3	major CHO metabolism.degradation.sucrose.invertases	3	0.6071895438164598
26.2	misc.UDP glucosyl and glucoronyl transferases	orange1.1g044094m.g	at2g36770	UDP-glucoronosyl/UDP-glucosyl transferase family protein | chr2:15415139-15416766 REVERSE	1.08591		20.1.7	stress.biotic.PR-proteins	25	0.6075898596814199
26.2	misc.UDP glucosyl and glucoronyl transferases	orange1.1g010940m.g	at2g36780	UDP-glucoronosyl/UDP-glucosyl transferase family protein | chr2:15417490-15419154 REVERSE	1.10046		2.1.1	major CHO metabolism.synthesis.sucrose	1	0.6096937237389736
26.2	misc.UDP glucosyl and glucoronyl transferases	orange1.1g043556m.g	at3g02100	UDP-glucoronosyl/UDP-glucosyl transferase family protein | chr3:368840-370484 REVERSE	-1.68855		2.1.1.1	major CHO metabolism.synthesis.sucrose.SPS	1	0.6096937237389736
26.2	misc.UDP glucosyl and glucoronyl transferases	orange1.1g036436m.g	at3g16520	Symbols: UGT88A1 | UDP-glucoronosyl/UDP-glucosyl transferase family protein | chr3:5619128-5620873 REVERSE	-1.99377		27.3.66	RNA.regulation of transcription.Psudo ARR transcription factor family	1	0.6157803546514977
26.2	misc.UDP glucosyl and glucoronyl transferases	orange1.1g047945m.g	at3g21760	UDP-glucoronosyl/UDP-glucosyl transferase family protein | chr3:7667027-7668724 FORWARD	1.5654		26.11	misc.alcohol dehydrogenases	1	0.6173061732201428
26.2	misc.UDP glucosyl and glucoronyl transferases	orange1.1g045731m.g	at4g13990	exostosin family protein | chr4:8084395-8086095 FORWARD	3.6507		26.11.1	misc.alcohol dehydrogenases.cinnamyl alcohol dehydrogenase	1	0.6173061732201428
26.2	misc.UDP glucosyl and glucoronyl transferases	orange1.1g019788m.g	at4g38040	exostosin family protein | chr4:17867438-17869302 FORWARD	-1.2109		2.2.1.3.2	major CHO metabolism.degradation.sucrose.invertases.cell wall	2	0.6214958271608166
26.2	misc.UDP glucosyl and glucoronyl transferases	orange1.1g041611m.g	at5g03490	UDP-glucoronosyl/UDP-glucosyl transferase family protein | chr5:871460-873057 FORWARD	-1.44177		17.1.1	hormone metabolism.abscisic acid.synthesis-degradation	3	0.6256986035167612
26.2	misc.UDP glucosyl and glucoronyl transferases	orange1.1g045656m.g	at5g04500	glycosyltransferase family protein 47 | chr5:1283468-1286359 FORWARD	1.00978		27.3.25	RNA.regulation of transcription.MYB domain transcription factor family	13	0.6260249159166619
26.2	misc.UDP glucosyl and glucoronyl transferases	orange1.1g005796m.g	at5g19670	exostosin family protein | chr5:6646719-6649498 FORWARD	-2.97794		30.2.10	signalling.receptor kinases.leucine rich repeat X	2	0.6269211904419166
26.2	misc.UDP glucosyl and glucoronyl transferases	orange1.1g011355m.g	at5g59070	glycosyl transferase family 1 protein | chr5:23845198-23847393 FORWARD	-2.99073		27.3.50	RNA.regulation of transcription.General Transcription	1	0.6295717964904775
26.3	misc.gluco-, galacto- and mannosidases	orange1.1g012181m.g	at1g02850	Symbols: BGLU11 | BGLU11 (BETA GLUCOSIDASE 11); catalytic/ cation binding / hydrolase, hydrolyzing O-glycosyl compounds | chr1:630505-633259 FORWARD	1.21187		34.12	transport.metal	8	0.6317252249063988
26.3	misc.gluco-, galacto- and mannosidases	orange1.1g010588m.g	at1g26560	Symbols: BGLU40 | BGLU40 (BETA GLUCOSIDASE 40); catalytic/ cation binding / hydrolase, hydrolyzing O-glycosyl compounds | chr1:9178378-9181835 FORWARD	1.348		26.4	misc.beta 1,3 glucan hydrolases	9	0.6323147046629006
26.3.1	misc.gluco-, galacto- and mannosidases.alpha-galactosidase	orange1.1g020492m.g	at3g23640	Symbols: HGL1 | HGL1 (heteroglycan glucosidase 1); hydrolase, hydrolyzing O-glycosyl compounds | chr3:8501813-8509584 FORWARD	-1.52763		35.1.19	not assigned.no ontology.C2 domain-containing protein	2	0.638927941668701
26.3.1	misc.gluco-, galacto- and mannosidases.alpha-galactosidase	orange1.1g040705m.g	at3g45940	alpha-xylosidase, putative | chr3:16886226-16889171 REVERSE	1.55384		29.4.1.57	protein.postranslational modification.kinase.receptor like cytoplasmatic kinase VII	7	0.6395594495191361
26.3.1	misc.gluco-, galacto- and mannosidases.alpha-galactosidase	orange1.1g038998m.g	at5g11720	alpha-glucosidase 1 (AGLU1) | chr5:3776814-3780146 FORWARD	2.31786		13.1.4	amino acid metabolism.synthesis.branched chain group	1	0.6419404451319355
26.3.2	misc.gluco-, galacto- and mannosidases.beta-galactosidase	orange1.1g003095m.g	at2g28470	Symbols: BGAL8 | BGAL8 (beta-galactosidase 8); beta-galactosidase/ catalytic/ cation binding / sugar binding | chr2:12168840-12173570 REVERSE	-2.84245		13.1.4.1	amino acid metabolism.synthesis.branched chain group.common	1	0.6419404451319355
26.3.2	misc.gluco-, galacto- and mannosidases.beta-galactosidase	orange1.1g004219m.g	at4g26140	Symbols: BGAL12 | BGAL12 (beta-galactosidase 12); beta-galactosidase/ catalytic/ cation binding | chr4:13243076-13247926 REVERSE	1.13899		13.1.4.1.4	amino acid metabolism.synthesis.branched chain group.common.branched-chain amino acid aminotransferase	1	0.6419404451319355
26.3.2	misc.gluco-, galacto- and mannosidases.beta-galactosidase	orange1.1g003044m.g	at4g36360	Symbols: BGAL3 | BGAL3 (beta-galactosidase 3); beta-galactosidase/ catalytic/ cation binding / sugar binding | chr4:17176342-17181261 REVERSE	-2.19988		18.4	Co-factor and vitamine metabolism.pantothenate	1	0.6419404451319355
26.3.3	misc.gluco-, galacto- and mannosidases.alpha-mannosidase	orange1.1g001813m.g	at5g13980	glycosyl hydrolase family 38 protein | chr5:4508496-4514425 FORWARD	-1.86189		18.4.1	Co-factor and vitamine metabolism.pantothenate.branched-chain amino acid aminotransferase	1	0.6419404451319355
26.3.4	misc.gluco-, galacto- and mannosidases.endoglucanase	orange1.1g010632m.g	at1g02800	Symbols: ATCEL2, CEL2 | ATCEL2; cellulase/ hydrolase, hydrolyzing O-glycosyl compounds | chr1:613216-616191 REVERSE	-2.00293		29.4.1.56	protein.postranslational modification.kinase.receptor like cytoplasmatic kinase VI	1	0.6419404451319355
26.3.4	misc.gluco-, galacto- and mannosidases.endoglucanase	orange1.1g006835m.g	at1g64390	Symbols: AtGH9C2 | AtGH9C2 (Arabidopsis thaliana glycosyl hydrolase 9C2); carbohydrate binding / catalytic/ hydrolase, hydrolyzing O-glycosyl compounds | chr1:23911119-23915229 FORWARD	-2.25929		2.2.2.2	major CHO metabolism.degradation.starch.starch phosphorylase	1	0.645048368764355
26.4	misc.beta 1,3 glucan hydrolases	orange1.1g006966m.g	at1g09460	glucan endo-1,3-beta-glucosidase-related | chr1:3053901-3055360 FORWARD	-3.08585		11.9.3	lipid metabolism.lipid degradation.lysophospholipases	4	0.6470742466348169
26.4	misc.beta 1,3 glucan hydrolases	orange1.1g028392m.g	at1g18650	Symbols: PDCB3 | PDCB3 (PLASMODESMATA CALLOSE-BINDING PROTEIN 3); callose binding / polysaccharide binding | chr1:6418858-6420557 REVERSE	-7.37096		10.8	cell wall.pectin*esterases	7	0.6548953899785904
26.4	misc.beta 1,3 glucan hydrolases	orange1.1g011551m.g	at5g55180	glycosyl hydrolase family 17 protein | chr5:22388782-22390714 FORWARD	1.00359		29.5.11.4	protein.degradation.ubiquitin.E3	57	0.6571464425283202
26.4.1	misc.beta 1,3 glucan hydrolases.glucan endo-1,3-beta-glucosidase	orange1.1g010833m.g	at2g01630	glycosyl hydrolase family 17 protein / beta-1,3-glucanase, putative | chr2:279282-282123 REVERSE	-1.39013		16.1.1.1	secondary metabolism.isoprenoids.non-mevalonate pathway.DXS	1	0.6638247598419811
26.4.1	misc.beta 1,3 glucan hydrolases.glucan endo-1,3-beta-glucosidase	orange1.1g043682m.g	at2g27500	glycosyl hydrolase family 17 protein | chr2:11752170-11754028 REVERSE	1.13064		8.2.10	TCA / org transformation.other organic acid transformatons.malic	2	0.6665664954405677
26.4.1	misc.beta 1,3 glucan hydrolases.glucan endo-1,3-beta-glucosidase	orange1.1g038030m.g	at3g57240	Symbols: BG3 | BG3 (BETA-1,3-GLUCANASE 3); cellulase/ hydrolase, hydrolyzing O-glycosyl compounds | chr3:21181742-21183075 REVERSE	2.15356		16.7	secondary metabolism.wax	1	0.6701315115789748
26.4.1	misc.beta 1,3 glucan hydrolases.glucan endo-1,3-beta-glucosidase	orange1.1g018955m.g	at3g57270	Symbols: BG1 | BG1 (BETA-1,3-GLUCANASE 1); catalytic/ cation binding / hydrolase, hydrolyzing O-glycosyl compounds | chr3:21191237-21193189 REVERSE	3.12956		29.2.1.2.1	protein.synthesis.ribosomal protein.eukaryotic.40S subunit	1	0.6717118612115558
26.4.1	misc.beta 1,3 glucan hydrolases.glucan endo-1,3-beta-glucosidase	orange1.1g037583m.g	at5g24318	catalytic/ cation binding / hydrolase, hydrolyzing O-glycosyl compounds | chr5:8281976-8284001 REVERSE	1.18964		29.2.1.2.1.9	protein.synthesis.ribosomal protein.eukaryotic.40S subunit.S9	1	0.6717118612115558
26.4.1	misc.beta 1,3 glucan hydrolases.glucan endo-1,3-beta-glucosidase	orange1.1g010782m.g	at5g56590	glycosyl hydrolase family 17 protein | chr5:22907319-22909559 FORWARD	-3.11256		29.5.11.4.3.3	protein.degradation.ubiquitin.E3.SCF.cullin	1	0.6717118612115558
26.5	misc.acyl transferases	orange1.1g016065m.g	at1g80950	phospholipid/glycerol acyltransferase family protein | chr1:30412544-30415113 REVERSE	-1.81714		29.4.1.61	protein.postranslational modification.kinase.receptor like cytoplasmatic kinase X	1	0.6764616008908848
26.7	misc.oxidases - copper, flavone etc	orange1.1g016069m.g	at1g48910	Symbols: YUC10 | YUC10; FAD binding / monooxygenase/ oxidoreductase | chr1:18091681-18093774 FORWARD	1.21055		35.1	not assigned.no ontology	105	0.6765782490550939
26.7	misc.oxidases - copper, flavone etc	orange1.1g014395m.g	at1g49670	Symbols: NQR | NQR; binding / catalytic/ oxidoreductase/ zinc ion binding | chr1:18381258-18386108 REVERSE	1.76947		27.4	RNA.RNA binding	6	0.6782699009244401
26.7	misc.oxidases - copper, flavone etc	orange1.1g010200m.g	at3g24200	FAD binding / monooxygenase/ oxidoreductase/ oxidoreductase, acting on paired donors, with incorporation or reduction of molecular oxygen, NADH or NADPH as one donor, and incorporation of one atom of oxygen | chr3:8747831-8751369 REVERSE	2.84572		11.9.4.2	lipid metabolism.lipid degradation.beta-oxidation.acyl CoA DH	1	0.6828146364500844
26.7	misc.oxidases - copper, flavone etc	orange1.1g006235m.g	at4g14940	Symbols: ATAO1 | ATAO1 (ARABIDOPSIS THALIANA AMINE OXIDASE 1); amine oxidase/ copper ion binding | chr4:8541879-8544566 FORWARD	-1.27328		30.2.16	signalling.receptor kinases.Catharanthus roseus-like RLK1	2	0.6844988147183919
26.7	misc.oxidases - copper, flavone etc	orange1.1g009283m.g	at4g22010	Symbols: sks4 | sks4 (SKU5 Similar 4); copper ion binding / oxidoreductase | chr4:11663324-11666715 FORWARD	-1.7312		29.5.11.4.3	protein.degradation.ubiquitin.E3.SCF	24	0.6850352573740676
26.7	misc.oxidases - copper, flavone etc	orange1.1g036400m.g	at5g05320	monooxygenase, putative (MO3) | chr5:1575006-1576731 REVERSE	1.28762		16.1.2	secondary metabolism.isoprenoids.mevalonate pathway	2	0.6856256434893236
26.8	misc.nitrilases, *nitrile lyases, berberine bridge enzymes, reticuline oxidases, troponine reductases	orange1.1g015646m.g	at1g30700	FAD-binding domain-containing protein | chr1:10892570-10894572 FORWARD	3.59471		29.3.4	protein.targeting.secretory pathway	8	0.685629361305713
26.8	misc.nitrilases, *nitrile lyases, berberine bridge enzymes, reticuline oxidases, troponine reductases	orange1.1g009485m.g	at1g30760	FAD-binding domain-containing protein | chr1:10918278-10920677 FORWARD	-1.31354		23.3.1	nucleotide metabolism.salvage.phosphoribosyltransferases	4	0.6865178080419526
26.8	misc.nitrilases, *nitrile lyases, berberine bridge enzymes, reticuline oxidases, troponine reductases	orange1.1g024065m.g	at2g23620	Symbols: ATMES1, MES1 | MES1 (METHYL ESTERASE 1); hydrolase, acting on ester bonds / methyl indole-3-acetate esterase/ methyl jasmonate esterase/ methyl salicylate esterase | chr2:10047379-10049291 REVERSE	1.55063		27.3.63	RNA.regulation of transcription.PHD finger transcription factor	1	0.6907875950107054
26.8	misc.nitrilases, *nitrile lyases, berberine bridge enzymes, reticuline oxidases, troponine reductases	orange1.1g034468m.g	at2g29260	tropinone reductase, putative / tropine dehydrogenase, putative | chr2:12582519-12584101 FORWARD	2.18166		15.2	metal handling.binding, chelation and storage	6	0.6932573595957567
26.8	misc.nitrilases, *nitrile lyases, berberine bridge enzymes, reticuline oxidases, troponine reductases	orange1.1g024230m.g	at2g29350	Symbols: SAG13 | SAG13; alcohol dehydrogenase/ oxidoreductase | chr2:12600914-12602556 FORWARD	1.38642		29.5.11.1	protein.degradation.ubiquitin.ubiquitin	1	0.6939864686715093
26.8	misc.nitrilases, *nitrile lyases, berberine bridge enzymes, reticuline oxidases, troponine reductases	orange1.1g046361m.g	at2g34790	Symbols: MEE23, EDA28 | MEE23 (MATERNAL EFFECT EMBRYO ARREST 23); FAD binding / catalytic/ electron carrier/ oxidoreductase | chr2:14673840-14677270 REVERSE	3.51286		31.4	cell.vesicle transport	9	0.6943259107493819
26.8	misc.nitrilases, *nitrile lyases, berberine bridge enzymes, reticuline oxidases, troponine reductases	orange1.1g048392m.g	at4g20820	FAD-binding domain-containing protein | chr4:11150160-11151758 FORWARD	4.55625		3.2.3	minor CHO metabolism.trehalose.potential TPS/TPP	3	0.6964576074243891
26.8	misc.nitrilases, *nitrile lyases, berberine bridge enzymes, reticuline oxidases, troponine reductases	orange1.1g043104m.g	at4g20840	FAD-binding domain-containing protein | chr4:11157916-11159535 FORWARD	1.37825		27.3.29	RNA.regulation of transcription.TCP transcription factor family	3	0.6964576074243891
26.8	misc.nitrilases, *nitrile lyases, berberine bridge enzymes, reticuline oxidases, troponine reductases	orange1.1g003545m.g	at5g13690	alpha-N-acetylglucosaminidase family / NAGLU family | chr5:4415754-4420371 FORWARD	1.02663		20.2.3	stress.abiotic.drought/salt	9	0.6986110876965425
26.8	misc.nitrilases, *nitrile lyases, berberine bridge enzymes, reticuline oxidases, troponine reductases	orange1.1g034056m.g	at5g22300	Symbols: NIT4 | NIT4 (NITRILASE 4); 3-cyanoalanine hydratase/ cyanoalanine nitrilase/ indole-3-acetonitrile nitrilase/ nitrilase/ nitrile hydratase | chr5:7379199-7381935 FORWARD	1.70433		4.1.6	glycolysis.cytosolic branch.fructose-2,6-bisphosphatase (Fru2,6BisPase)	1	0.6987950032967126
26.8	misc.nitrilases, *nitrile lyases, berberine bridge enzymes, reticuline oxidases, troponine reductases	orange1.1g042207m.g	at5g44400	FAD-binding domain-containing protein | chr5:17886194-17888480 REVERSE	5.83129		10.1.4	cell wall.precursor synthesis.UDP-Glc dehydrogenase (UGD)	2	0.6992015219235252
26.8	misc.nitrilases, *nitrile lyases, berberine bridge enzymes, reticuline oxidases, troponine reductases	orange1.1g019526m.g	at5g44440	FAD-binding domain-containing protein | chr5:17910557-17912312 REVERSE	1.26456		23.2	nucleotide metabolism.degradation	4	0.7001324032827418
26.9	misc.glutathione S transferases	orange1.1g037448m.g	at1g10360	Symbols: ATGSTU18, GST29 | ATGSTU18 (GLUTATHIONE S-TRANSFERASE TAU 18); glutathione transferase | chr1:3395558-3396849 REVERSE	1.1121		29.5.9	protein.degradation.AAA type	6	0.7103451291891103
26.9	misc.glutathione S transferases	orange1.1g041305m.g	at1g10370	Symbols: GST30, ATGSTU17, GST30B, ERD9 | ERD9 (EARLY-RESPONSIVE TO DEHYDRATION 9); glutathione transferase | chr1:3397081-3398358 REVERSE	1.07698		26.19	misc.plastocyanin-like	2	0.7128742620603986
26.9	misc.glutathione S transferases	orange1.1g033674m.g	at1g78380	Symbols: ATGSTU19, GST8 | ATGSTU19 (GLUTATHIONE S-TRANSFERASE TAU 19); glutathione binding / glutathione transferase | chr1:29486413-29487906 REVERSE	-1.00282		10.6.3	cell wall.degradation.pectate lyases and polygalacturonases	8	0.7157955449182858
26.9	misc.glutathione S transferases	orange1.1g023929m.g	at2g29420	Symbols: ATGSTU7, GST25 | ATGSTU7 (ARABIDOPSIS THALIANA GLUTATHIONE S-TRANSFERASE TAU 7); glutathione transferase | chr2:12617936-12618899 REVERSE	2.85235		27.3.37	RNA.regulation of transcription.AS2,Lateral Organ Boundaries Gene Family	8	0.7175169441060207
26.9	misc.glutathione S transferases	orange1.1g027956m.g	at2g30860	Symbols: ATGSTF9, GLUTTR, ATGSTF7 | ATGSTF9 (GLUTATHIONE S-TRANSFERASE PHI 9); copper ion binding / glutathione binding / glutathione peroxidase/ glutathione transferase | chr2:13138997-13140245 FORWARD	1.09958		16.1.4	secondary metabolism.isoprenoids.carotenoids	1	0.7181485520297773
26.9	misc.glutathione S transferases	orange1.1g027634m.g	at2g47730	Symbols: ATGSTF8, ATGSTF5, GST6, GSTF8 | ATGSTF8 (ARABIDOPSIS THALIANA GLUTATHIONE S-TRANSFERASE PHI 8); glutathione binding / glutathione transferase | chr2:19556326-19559463 FORWARD	-1.33847		16.1.4.8	secondary metabolism.isoprenoids.carotenoids.carotenoid isomerase	1	0.7181485520297773
26.1	misc.cytochrome P450	orange1.1g032650m.g	at1g13080	Symbols: CYP71B2 | CYP71B2 (CYTOCHROME P450 71B2); electron carrier/ heme binding / iron ion binding / monooxygenase/ oxygen binding | chr1:4459187-4460940 FORWARD	1.12556		16.1.2.7	secondary metabolism.isoprenoids.mevalonate pathway.isopentenyl pyrophosphate:dimethyllallyl pyrophosphate isomerase	1	0.7197697461457899
26.1	misc.cytochrome P450	orange1.1g010899m.g	at1g19630	Symbols: CYP722A1 | CYP722A1; electron carrier/ heme binding / iron ion binding / monooxygenase/ oxygen binding | chr1:6785427-6787967 REVERSE	-4.47198		29.3.4.99	protein.targeting.secretory pathway.unspecified	6	0.7255839196986231
26.1	misc.cytochrome P450	orange1.1g008732m.g	at1g64940	Symbols: CYP89A6 | CYP89A6; electron carrier/ heme binding / iron ion binding / monooxygenase/ oxygen binding | chr1:24123789-24125324 FORWARD	-2.5517		2.2.2.3	major CHO metabolism.degradation.starch.glucan water dikinase	1	0.7262670693620674
26.1	misc.cytochrome P450	orange1.1g040199m.g	at2g27690	Symbols: CYP94C1 | CYP94C1; fatty acid (omega-1)-hydroxylase/ oxygen binding | chr2:11809306-11811215 FORWARD	2.97322		11.9.3.4	lipid metabolism.lipid degradation.lysophospholipases.phospholipase A2	1	0.7295231655238734
26.1	misc.cytochrome P450	orange1.1g035672m.g	at2g42850	Symbols: CYP718 | CYP718; electron carrier/ heme binding / iron ion binding / monooxygenase/ oxygen binding | chr2:17831655-17833432 FORWARD	1.99093		30.2.5	signalling.receptor kinases.leucine rich repeat V	1	0.7311530487514594
26.1	misc.cytochrome P450	orange1.1g010681m.g	at2g45510	Symbols: CYP704A2 | CYP704A2; electron carrier/ heme binding / iron ion binding / monooxygenase/ oxygen binding | chr2:18753074-18755172 FORWARD	-1.52838		35.1.41	not assigned.no ontology.hydroxyproline rich proteins	4	0.734176097950141
26.1	misc.cytochrome P450	orange1.1g043423m.g	at2g45550	Symbols: CYP76C4 | CYP76C4; electron carrier/ heme binding / iron ion binding / monooxygenase/ oxygen binding | chr2:18773541-18775654 REVERSE	3.25916		29.5.11	protein.degradation.ubiquitin	62	0.7357952822276688
26.1	misc.cytochrome P450	orange1.1g047568m.g	at3g26300	Symbols: CYP71B34 | CYP71B34; electron carrier/ heme binding / iron ion binding / monooxygenase/ oxygen binding | chr3:9639199-9640866 REVERSE	-1.78878		18.3	Co-factor and vitamine metabolism.riboflavin	1	0.7360499579804889
26.1	misc.cytochrome P450	orange1.1g037737m.g	at3g26330	Symbols: CYP71B37 | CYP71B37; electron carrier/ heme binding / iron ion binding / monooxygenase/ oxygen binding | chr3:9646805-9648584 REVERSE	3.24572		18.3.1	Co-factor and vitamine metabolism.riboflavin.GTP cyclohydrolase II	1	0.7360499579804889
26.1	misc.cytochrome P450	orange1.1g010638m.g	at3g48270	Symbols: CYP71A26 | CYP71A26; electron carrier/ heme binding / iron ion binding / monooxygenase/ oxygen binding | chr3:17876571-17878173 FORWARD	1.1147		27.3.58	RNA.regulation of transcription.LUG	1	0.7393205458937449
26.1	misc.cytochrome P450	orange1.1g010565m.g	at3g48280	Symbols: CYP71A25 | CYP71A25; electron carrier/ heme binding / iron ion binding / monooxygenase/ oxygen binding | chr3:17879566-17881312 FORWARD	2.88976		20.2.99	stress.abiotic.unspecified	1	0.7442352639530143
26.1	misc.cytochrome P450	orange1.1g047737m.g	at3g48320	Symbols: CYP71A21 | CYP71A21; electron carrier/ heme binding / iron ion binding / monooxygenase/ oxygen binding | chr3:17891134-17892847 FORWARD	1.64767		29.5.11.4.3.2	protein.degradation.ubiquitin.E3.SCF.FBOX	23	0.7450218369690927
26.1	misc.cytochrome P450	orange1.1g010359m.g	at3g52970	Symbols: CYP76G1 | CYP76G1; electron carrier/ heme binding / iron ion binding / monooxygenase/ oxygen binding | chr3:19641306-19643276 REVERSE	-2.65237		34.22	transport.cyclic nucleotide or calcium regulated channels	1	0.7491604206422449
26.1	misc.cytochrome P450	orange1.1g005072m.g	at4g30210	Symbols: ATR2, AR2 | ATR2 (ARABIDOPSIS P450 REDUCTASE 2); NADPH-hemoprotein reductase | chr4:14796764-14800922 FORWARD	1.8773		30.2.4	signalling.receptor kinases.leucine rich repeat IV	1	0.7524495655941822
26.1	misc.cytochrome P450	orange1.1g010727m.g	at4g31500	Symbols: CYP83B1, SUR2, RNT1, RED1, ATR4 | CYP83B1 (CYTOCHROME P450 MONOOXYGENASE 83B1); oxidoreductase, acting on paired donors, with incorporation or reduction of molecular oxygen, NADH or NADPH as one donor, and incorporation of one atom of oxygen / oxygen binding | chr4:15273471-15275310 REVERSE	2.92222		30.2.15	signalling.receptor kinases.thaumatin like	1	0.7540958293947702
26.1	misc.cytochrome P450	orange1.1g019564m.g	at4g31940	Symbols: CYP82C4 | CYP82C4; electron carrier/ heme binding / iron ion binding / monooxygenase/ oxygen binding | chr4:15451988-15454160 FORWARD	1.19007		27.3.80	RNA.regulation of transcription.zf-HD	1	0.7606919972413432
26.1	misc.cytochrome P450	orange1.1g046197m.g	at4g37340	Symbols: CYP81D3 | CYP81D3; electron carrier/ heme binding / iron ion binding / monooxygenase/ oxygen binding | chr4:17564850-17566787 REVERSE	-1.72388		30.2.99	signalling.receptor kinases.misc	7	0.764777869494474
26.1	misc.cytochrome P450	orange1.1g009152m.g	at5g05260	Symbols: CYP79A2 | CYP79A2 (CYTOCHROME P450 79A2); oxidoreductase, acting on paired donors, with incorporation or reduction of molecular oxygen, NADH or NADPH as one donor, and incorporation of one atom of oxygen / oxygen binding | chr5:1559778-1561765 REVERSE	3.50513		26.13	misc.acid and other phosphatases	3	0.7651801979858183
26.1	misc.cytochrome P450	orange1.1g047311m.g	at5g24910	Symbols: CYP714A1 | CYP714A1; electron carrier/ heme binding / iron ion binding / monooxygenase/ oxygen binding | chr5:8567581-8570358 REVERSE	-1.94279		21.1	redox.thioredoxin	1	0.7673056083120948
26.1	misc.cytochrome P450	orange1.1g011325m.g	at5g36110	Symbols: CYP716A1 | CYP716A1; electron carrier/ heme binding / iron ion binding / monooxygenase/ oxygen binding | chr5:14195377-14197613 FORWARD	-2.32668		29.4.1	protein.postranslational modification.kinase	13	0.769982612228798
26.1	misc.cytochrome P450	orange1.1g010083m.g	at5g38450	Symbols: CYP735A1 | CYP735A1; electron carrier/ heme binding / iron ion binding / monooxygenase/ oxygen binding | chr5:15393754-15397279 REVERSE	-2.1949		29.5.7	protein.degradation.metalloprotease	1	0.7722769917075682
26.11.1	misc.alcohol dehydrogenases.cinnamyl alcohol dehydrogenase	orange1.1g020266m.g	at5g19440	cinnamyl-alcohol dehydrogenase, putative (CAD) | chr5:6556420-6558342 FORWARD	1.26071		20.1.3.1	stress.biotic.signalling.MLO-like	2	0.7731434472950269
26.12	misc.peroxidases	orange1.1g039451m.g	at1g24110	peroxidase, putative | chr1:8527838-8528818 FORWARD	5.63457		16.1.5	secondary metabolism.isoprenoids.terpenoids	3	0.7757135324166295
26.12	misc.peroxidases	orange1.1g019278m.g	at1g71695	peroxidase 12 (PER12) (P12) (PRXR6) | chr1:26964249-26966688 FORWARD	1.85972		34.7	transport.phosphate	3	0.7843626084374669
26.12	misc.peroxidases	orange1.1g020951m.g	at5g05340	peroxidase, putative | chr5:1578951-1580875 REVERSE	-2.52218		21.2	redox.ascorbate and glutathione	7	0.7886847484569519
26.12	misc.peroxidases	orange1.1g018796m.g	at5g06720	peroxidase, putative | chr5:2077420-2079005 REVERSE	1.61204		27.3.35	RNA.regulation of transcription.bZIP transcription factor family	9	0.8001286826577799
26.13	misc.acid and other phosphatases	orange1.1g005756m.g	at1g07630	Symbols: PLL5 | PLL5; catalytic/ protein serine/threonine phosphatase | chr1:2349097-2351692 FORWARD	1.00944		11.10.3	lipid metabolism.glycolipid synthesis.UDP-sulfoquinovose synthase	1	0.8006193487772351
26.13	misc.acid and other phosphatases	orange1.1g005316m.g	at2g28890	Symbols: PLL4 | PLL4 (POLTERGEIST LIKE 4); catalytic/ protein serine/threonine phosphatase | chr2:12405596-12408235 REVERSE	1.61068		17.3.3	hormone metabolism.brassinosteroid.induced-regulated-responsive-activated	1	0.8006193487772351
26.13	misc.acid and other phosphatases	orange1.1g006591m.g	at5g50400	Symbols: ATPAP27, PAP27 | PAP27 (PURPLE ACID PHOSPHATASE 27); acid phosphatase/ protein serine/threonine phosphatase | chr5:20523575-20526469 REVERSE	-3.56868		17.2.3	hormone metabolism.auxin.induced-regulated-responsive-activated	10	0.8029397277375894
26.16	misc.myrosinases-lectin-jacalin	orange1.1g048079m.g	at1g78830	curculin-like (mannose-binding) lectin family protein | chr1:29636955-29638552 REVERSE	3.33411		1.1.30	PS.lightreaction.state transition	1	0.8073279912740363
26.16	misc.myrosinases-lectin-jacalin	orange1.1g048464m.g	at1g78860	curculin-like (mannose-binding) lectin family protein | chr1:29646168-29647499 REVERSE	2.78313		8.1	TCA / org transformation.TCA	3	0.807554642486417
26.16	misc.myrosinases-lectin-jacalin	orange1.1g047410m.g	at2g41890	curculin-like (mannose-binding) lectin family protein / PAN domain-containing protein | chr2:17478058-17480352 REVERSE	-1.43478		27.3.24	RNA.regulation of transcription.MADS box transcription factor family	3	0.8153241666293946
26.17	misc.dynamin	orange1.1g006928m.g	at1g14830	Symbols: ADL1C, ADL5, DRP1C | ADL1C (ARABIDOPSIS DYNAMIN-LIKE PROTEIN 1C); GTP binding / GTPase | chr1:5107421-5111670 REVERSE	-2.68809		16.8.3	secondary metabolism.flavonoids.dihydroflavonols	5	0.8161679539435335
26.17	misc.dynamin	orange1.1g017631m.g	at3g60190	Symbols: ADL4, ADLP2, EDR3, DRP1E, ADL1E | ADL1E (ARABIDOPSIS DYNAMIN-LIKE 1E); GTP binding / GTPase | chr3:22244169-22247833 REVERSE	-1.22358		3.2	minor CHO metabolism.trehalose	4	0.816406015384429
26.18	misc.invertase/pectin methylesterase inhibitor family protein	orange1.1g028904m.g	at1g62760	invertase/pectin methylesterase inhibitor family protein | chr1:23237574-23238512 REVERSE	-1.03112		10.8.1	cell wall.pectin*esterases.PME	5	0.8176759683871313
26.18	misc.invertase/pectin methylesterase inhibitor family protein	orange1.1g026791m.g	at3g47670	enzyme inhibitor/ pectinesterase/ pectinesterase inhibitor | chr3:17574785-17575880 REVERSE	1.09479		29.3.3	protein.targeting.chloroplast	1	0.822473634660606
26.18	misc.invertase/pectin methylesterase inhibitor family protein	orange1.1g029211m.g	at3g62820	invertase/pectin methylesterase inhibitor family protein | chr3:23229749-23230501 FORWARD	-2.39481		27.3.14	RNA.regulation of transcription.CCAAT box binding factor family, HAP2	1	0.824160685607817
26.18	misc.invertase/pectin methylesterase inhibitor family protein	orange1.1g042008m.g	at5g51520	invertase/pectin methylesterase inhibitor family protein | chr5:20925980-20926594 FORWARD	1.98248		31.2	cell.division	5	0.8252260586854365
26.18	misc.invertase/pectin methylesterase inhibitor family protein	orange1.1g029238m.g	at5g62360	invertase/pectin methylesterase inhibitor family protein | chr5:25040649-25041462 FORWARD	-1.54721		11.2	lipid metabolism.FA desaturation	1	0.8275372183620799
26.19	misc.plastocyanin-like	orange1.1g027953m.g	at1g08500	plastocyanin-like domain-containing protein | chr1:2689016-2690045 FORWARD	1.80481		11.2.4	lipid metabolism.FA desaturation.omega 6 desaturase	1	0.8275372183620799
26.19	misc.plastocyanin-like	orange1.1g039717m.g	at2g02850	Symbols: ARPN | ARPN (PLANTACYANIN); copper ion binding / electron carrier | chr2:826404-827812 REVERSE	-4.31397		11.9.3.2	lipid metabolism.lipid degradation.lysophospholipases.carboxylesterase	2	0.8300278398274612
26.21	misc.protease inhibitor/seed storage/lipid transfer protein (LTP) family protein	orange1.1g029705m.g	at1g55260	lipid binding | chr1:20614633-20616435 FORWARD	-2.95554		34.14	transport.unspecified cations	6	0.8315369023117567
26.21	misc.protease inhibitor/seed storage/lipid transfer protein (LTP) family protein	orange1.1g030070m.g	at2g48130	protease inhibitor/seed storage/lipid transfer protein (LTP) family protein | chr2:19685066-19685993 REVERSE	-2.92053		3.2.2	minor CHO metabolism.trehalose.TPP	1	0.8326079813179053
26.21	misc.protease inhibitor/seed storage/lipid transfer protein (LTP) family protein	orange1.1g034237m.g	at3g18280	protease inhibitor/seed storage/lipid transfer protein (LTP) family protein | chr3:6267049-6267643 FORWARD	-1.10208		27.3.44	RNA.regulation of transcription.Chromatin Remodeling Factors	4	0.8332994394062823
26.21	misc.protease inhibitor/seed storage/lipid transfer protein (LTP) family protein	orange1.1g027922m.g	at3g22142	structural constituent of cell wall | chr3:7803604-7808046 REVERSE	1.57255		26.28	misc.GDSL-motif lipase	5	0.8380980297953595
26.21	misc.protease inhibitor/seed storage/lipid transfer protein (LTP) family protein	orange1.1g031445m.g	at3g22600	protease inhibitor/seed storage/lipid transfer protein (LTP) family protein | chr3:8006508-8007471 REVERSE	-1.14898		13.1.2	amino acid metabolism.synthesis.glutamate family	1	0.8393798126026901
26.21	misc.protease inhibitor/seed storage/lipid transfer protein (LTP) family protein	orange1.1g044385m.g	at4g12500	protease inhibitor/seed storage/lipid transfer protein (LTP) family protein | chr4:7414150-7414927 REVERSE	1.81752		13.1.2.2	amino acid metabolism.synthesis.glutamate family.proline	1	0.8393798126026901
26.21	misc.protease inhibitor/seed storage/lipid transfer protein (LTP) family protein	orange1.1g033313m.g	at4g33550	lipid binding | chr4:16134440-16135056 FORWARD	1.70838		13.1.2.2.1	amino acid metabolism.synthesis.glutamate family.proline.delta 1-pyrroline-5-carboxylate synthetase	1	0.8393798126026901
26.21	misc.protease inhibitor/seed storage/lipid transfer protein (LTP) family protein	orange1.1g040200m.g	at5g46890	protease inhibitor/seed storage/lipid transfer protein (LTP) family protein | chr5:19036296-19036916 REVERSE	3.04663		27.3.6	RNA.regulation of transcription.bHLH,Basic Helix-Loop-Helix family	17	0.8423029201205939
26.21	misc.protease inhibitor/seed storage/lipid transfer protein (LTP) family protein	orange1.1g046518m.g	at5g48490	protease inhibitor/seed storage/lipid transfer protein (LTP) family protein | chr5:19647835-19648281 REVERSE	-3.05709		23.4.1	nucleotide metabolism.phosphotransfer and pyrophosphatases.adenylate kinase	1	0.8444665300655091
26.22	misc.short chain dehydrogenase/reductase (SDR)	orange1.1g046809m.g	at2g47120	short-chain dehydrogenase/reductase (SDR) family protein | chr2:19347359-19348238 REVERSE	1.03967		20.2.5	stress.abiotic.light	1	0.8512588859388305
26.22	misc.short chain dehydrogenase/reductase (SDR)	orange1.1g024517m.g	at3g01980	short-chain dehydrogenase/reductase (SDR) family protein | chr3:327615-329031 REVERSE	1.42618		29.3.5	protein.targeting.peroxisomes	1	0.8546592395400339
26.22	misc.short chain dehydrogenase/reductase (SDR)	orange1.1g023555m.g	at3g55290	short-chain dehydrogenase/reductase (SDR) family protein | chr3:20502612-20503797 FORWARD	3.13531		12.2.1	N-metabolism.ammonia metabolism.glutamate synthase	1	0.8614679894734947
26.22	misc.short chain dehydrogenase/reductase (SDR)	orange1.1g025273m.g	at4g05530	Symbols: IBR1, SDRA | IBR1 (INDOLE-3-BUTYRIC ACID RESPONSE 1); binding / catalytic/ oxidoreductase | chr4:2816392-2818365 FORWARD	1.72003		12.2.1.2	N-metabolism.ammonia metabolism.glutamate synthase.NADH dependent	1	0.8614679894734947
26.24	misc.GCN5-related N-acetyltransferase	orange1.1g042231m.g	at3g22560	GCN5-related N-acetyltransferase (GNAT) family protein | chr3:7998857-7999533 REVERSE	2.14563		26.1	misc.misc2	2	0.8624423336684917
26.28	misc.GDSL-motif lipase	orange1.1g037223m.g	at1g28570	GDSL-motif lipase, putative | chr1:10041641-10044147 REVERSE	3.69043		29.3.4.2	protein.targeting.secretory pathway.golgi	1	0.864876261916659
26.28	misc.GDSL-motif lipase	orange1.1g038262m.g	at1g33811	GDSL-motif lipase/hydrolase family protein | chr1:12267866-12269913 FORWARD	-3.24641		1.1.1	PS.lightreaction.photosystem II	1	0.8682870498426623
26.28	misc.GDSL-motif lipase	orange1.1g021807m.g	at3g26430	GDSL-motif lipase/hydrolase family protein | chr3:9671517-9675927 FORWARD	1.75991		1.1.1.2	PS.lightreaction.photosystem II.PSII polypeptide subunits	1	0.8682870498426623
26.28	misc.GDSL-motif lipase	orange1.1g016659m.g	at5g14450	GDSL-motif lipase/hydrolase family protein | chr5:4658441-4660175 FORWARD	-2.46819		13.1.1.1	amino acid metabolism.synthesis.central amino acid metabolism.GABA	1	0.8682870498426623
26.28	misc.GDSL-motif lipase	orange1.1g035644m.g	at5g37690	GDSL-motif lipase/hydrolase family protein | chr5:14973353-14976169 REVERSE	1.16872		13.1.1.1.1	amino acid metabolism.synthesis.central amino acid metabolism.GABA.Glutamate decarboxylase	1	0.8682870498426623
26.3	misc. other Ferredoxins and Rieske domain	orange1.1g009261m.g	at4g25650	Symbols: ACD1-LIKE | ACD1-LIKE (ACD1-LIKE); 2 iron, 2 sulfur cluster binding / electron carrier/ oxidoreductase | chr4:13080901-13083197 REVERSE	-2.27018		30.2.21	signalling.receptor kinases.lysine motif	2	0.8684722354980344
27.1.1	RNA.processing.splicing	orange1.1g027685m.g	at1g55310	Symbols: SR33, ATSCL33, SCL33 | SR33; RNA binding / protein binding | chr1:20630065-20632898 FORWARD	1.29962		26.18	misc.invertase/pectin methylesterase inhibitor family protein	5	0.8693144966913524
27.1.1	RNA.processing.splicing	orange1.1g011732m.g	at3g11960	cleavage and polyadenylation specificity factor (CPSF) A subunit C-terminal domain-containing protein | chr3:3786386-3793375 FORWARD	-2.81643		34.15	transport.potassium	5	0.8700786315706281
27.1.19	RNA.processing.ribonucleases	orange1.1g027258m.g	at1g26820	Symbols: RNS3 | RNS3 (RIBONUCLEASE 3); RNA binding / endoribonuclease/ ribonuclease T2 | chr1:9292446-9293784 REVERSE	1.71081		17.3.2.1	hormone metabolism.brassinosteroid.signal transduction.BRI	2	0.8708863604453799
27.1.19	RNA.processing.ribonucleases	orange1.1g038950m.g	at3g44240	CCR4-NOT transcription complex protein, putative | chr3:15940184-15940903 FORWARD	1.7618		16.8	secondary metabolism.flavonoids	13	0.8717489957931912
27.1.19	RNA.processing.ribonucleases	orange1.1g048636m.g	at3g44260	CCR4-NOT transcription complex protein, putative | chr3:15952045-15953084 REVERSE	1.43637		13.1.3	amino acid metabolism.synthesis.aspartate family	2	0.8757181989412981
27.1.19	RNA.processing.ribonucleases	orange1.1g022773m.g	at5g22250	CCR4-NOT transcription complex protein, putative | chr5:7365532-7366778 REVERSE	1.55427		35.1.21	not assigned.no ontology.epsin N-terminal homology (ENTH) domain-containing protein	2	0.8805546745688582
27.2	RNA.transcription	orange1.1g002586m.g	at1g14790	Symbols: RDR1, ATRDRP1 | RDR1 (RNA-DEPENDENT RNA POLYMERASE 1); RNA-directed RNA polymerase/ nucleic acid binding | chr1:5093961-5098032 REVERSE	-1.35927		1.1	PS.lightreaction	4	0.8921269990788944
27.2	RNA.transcription	orange1.1g000525m.g	at1g63020	Symbols: NRPD1A, POL IVA, SDE4, NRPD1, SMD2 | NRPD1A (NUCLEAR RNA POLYMERASE D 1A); DNA binding / DNA-directed RNA polymerase | chr1:23355017-23362564 REVERSE	-1.36166		1.1.2	PS.lightreaction.photosystem I	1	0.8922277485931382
27.3.1	RNA.regulation of transcription.ABI3/VP1-related B3-domain-containing transcription factor family	orange1.1g013565m.g	at2g46870	Symbols: NGA1 | NGA1 (NGATHA1); transcription factor | chr2:19260918-19262404 FORWARD	-1.01466		1.1.2.2	PS.lightreaction.photosystem I.PSI polypeptide subunits	1	0.8922277485931382
27.3.3	RNA.regulation of transcription.AP2/EREBP, APETALA2/Ethylene-responsive element binding protein family	orange1.1g021945m.g	at1g13260	Symbols: RAV1 | RAV1; DNA binding / transcription factor/ transcription repressor | chr1:4542168-4543742 FORWARD	-1.76384		16.99	secondary metabolism.unspecified	1	0.8939418297781774
27.3.3	RNA.regulation of transcription.AP2/EREBP, APETALA2/Ethylene-responsive element binding protein family	orange1.1g029068m.g	at1g19210	AP2 domain-containing transcription factor, putative | chr1:6626822-6627530 REVERSE	2.03401		26.2	misc.UDP glucosyl and glucoronyl transferases	15	0.8942273288550381
27.3.3	RNA.regulation of transcription.AP2/EREBP, APETALA2/Ethylene-responsive element binding protein family	orange1.1g018549m.g	at1g51120	AP2 domain-containing transcription factor, putative | chr1:18938091-18939149 FORWARD	-1.36759		31.1	cell.organisation	25	0.8948679979867232
27.3.3	RNA.regulation of transcription.AP2/EREBP, APETALA2/Ethylene-responsive element binding protein family	orange1.1g017035m.g	at1g68840	Symbols: RAV2, RAP2.8, TEM2 | RAV2 (REGULATOR OF THE ATPASE OF THE VACUOLAR MEMBRANE); DNA binding / transcription factor/ transcription repressor | chr1:25880327-25881736 FORWARD	1.83984		20.1.5	stress.biotic.regulation of transcription	1	0.9042364439617554
27.3.3	RNA.regulation of transcription.AP2/EREBP, APETALA2/Ethylene-responsive element binding protein family	orange1.1g045327m.g	at1g71520	AP2 domain-containing transcription factor, putative | chr1:26938525-26939106 FORWARD	3.32223		2.2.1	major CHO metabolism.degradation.sucrose	5	0.9061176399527083
27.3.3	RNA.regulation of transcription.AP2/EREBP, APETALA2/Ethylene-responsive element binding protein family	orange1.1g018103m.g	at1g78080	Symbols: RAP2.4 | RAP2.4 (related to AP2 4); DNA binding / transcription factor | chr1:29364249-29366073 FORWARD	-1.57523		34.23	transport.hormones	1	0.9076716495230353
27.3.3	RNA.regulation of transcription.AP2/EREBP, APETALA2/Ethylene-responsive element binding protein family	orange1.1g013225m.g	at2g33710	AP2 domain-containing transcription factor family protein | chr2:14258509-14260733 REVERSE	1.09014		34.23.1	transport.hormones.auxin	1	0.9076716495230353
27.3.3	RNA.regulation of transcription.AP2/EREBP, APETALA2/Ethylene-responsive element binding protein family	orange1.1g026103m.g	at4g25470	Symbols: CBF2, DREB1C, FTQ4, ATCBF2 | CBF2 (C-REPEAT/DRE BINDING FACTOR 2); DNA binding / transcription activator/ transcription factor | chr4:13015277-13016220 REVERSE	1.61066		29.3.4.3	protein.targeting.secretory pathway.vacuole	1	0.9093899041811566
27.3.3	RNA.regulation of transcription.AP2/EREBP, APETALA2/Ethylene-responsive element binding protein family	orange1.1g043400m.g	at4g27950	Symbols: CRF4 | CRF4 (CYTOKININ RESPONSE FACTOR 4); DNA binding / transcription factor | chr4:13909569-13910859 REVERSE	-2.96728		22.1.7	polyamine metabolism.synthesis.spermine synthase	1	0.9111085828024212
27.3.3	RNA.regulation of transcription.AP2/EREBP, APETALA2/Ethylene-responsive element binding protein family	orange1.1g041119m.g	at5g11590	Symbols: TINY2 | TINY2 (TINY2); DNA binding / transcription factor | chr5:3727534-3728726 REVERSE	1.23464		28.2	DNA.repair	4	0.9118856142489425
27.3.3	RNA.regulation of transcription.AP2/EREBP, APETALA2/Ethylene-responsive element binding protein family	orange1.1g029817m.g	at5g25810	Symbols: tny | tny (TINY); DNA binding / transcription factor | chr5:8986771-8987787 REVERSE	1.32784		35.1.3	not assigned.no ontology.armadillo/beta-catenin repeat family protein	2	0.919391997641593
27.3.3	RNA.regulation of transcription.AP2/EREBP, APETALA2/Ethylene-responsive element binding protein family	orange1.1g028094m.g	at5g51990	Symbols: CBF4, DREB1D | CBF4 (C- REPEAT-BINDING FACTOR 4); DNA binding / transcription activator/ transcription factor | chr5:21117113-21117787 REVERSE	2.07436		17.3.1.2	hormone metabolism.brassinosteroid.synthesis-degradation.sterols	1	0.9248723163853608
27.3.3	RNA.regulation of transcription.AP2/EREBP, APETALA2/Ethylene-responsive element binding protein family	orange1.1g028004m.g	at5g52020	AP2 domain-containing protein | chr5:21123958-21124948 REVERSE	1.67474		17.3.1.2.4	hormone metabolism.brassinosteroid.synthesis-degradation.sterols.FACKEL	1	0.9248723163853608
27.3.3	RNA.regulation of transcription.AP2/EREBP, APETALA2/Ethylene-responsive element binding protein family	orange1.1g039390m.g	at5g64750	Symbols: ABR1 | ABR1 (ABA REPRESSOR1); DNA binding / transcription factor | chr5:25891506-25893888 FORWARD	1.89975		17.2.1	hormone metabolism.auxin.synthesis-degradation	2	0.9279166507374867
27.3.3	RNA.regulation of transcription.AP2/EREBP, APETALA2/Ethylene-responsive element binding protein family	orange1.1g041516m.g	at5g67190	AP2 domain-containing transcription factor, putative | chr5:26809135-26809689 REVERSE	1.06331		29.4	protein.postranslational modification	55	0.9292679165606426
27.3.4	RNA.regulation of transcription.ARF, Auxin Response Factor family	orange1.1g001728m.g	at1g19220	Symbols: ARF19, IAA22, ARF11 | ARF19 (AUXIN RESPONSE FACTOR 19); DNA binding / transcription factor | chr1:6628068-6633087 REVERSE	-1.04387		34.2	transport.sugars	7	0.9316393380876817
27.3.4	RNA.regulation of transcription.ARF, Auxin Response Factor family	orange1.1g005368m.g	at3g61830	Symbols: ARF18 | ARF18 (AUXIN RESPONSE FACTOR 18); transcription factor | chr3:22887889-22891435 FORWARD	-2.12798		8.2.11	TCA / org transformation.other organic acid transformatons.atp-citrate lyase	1	0.9334863497859232
27.3.4	RNA.regulation of transcription.ARF, Auxin Response Factor family	orange1.1g002390m.g	at5g37020	Symbols: ARF8, ATARF8 | ARF8 (AUXIN RESPONSE FACTOR 8); transcription factor | chr5:14630028-14634387 FORWARD	-1.10149		27.3.85	RNA.regulation of transcription.sigma like plant	1	0.9352101241317914
27.3.5	RNA.regulation of transcription.ARR	orange1.1g042079m.g	at3g56380	Symbols: ARR17, RR17 | ARR17 (ARABIDOPSIS RESPONSE REGULATOR 17); transcription regulator/ two-component response regulator | chr3:20905480-20906368 FORWARD	1.03459		27.3.5	RNA.regulation of transcription.ARR	2	0.9401088505290818
[truncated: 2,693 more rows]
