# Supplementary material for: Comparative analysis of the transcriptomes of the calyx abscission zone of sweet orange insights into the huanglongbing-associated fruit abscission
Source: Hortic Res. 2019 Jun 1;6:71. doi: 10.1038/s41438-019-0152-4 (PMC6544638; doi:10.1038/s41438-019-0152-4)
Supplement: Supplementary file 7 — Table S4a-h List of Biological_Process Gene Ontology terms and KEGG pathways in enrichment analysis and their p values [file 41438_2019_152_MOESM7_ESM.xlsx]

## Sheet: Table S4a-h
Table S4a List of Biological_Process Gene Ontology Terms and their p values in enrichment analysis of up-regulated DEGs in Dd vs Rd comparison
GO ID	Term	Number in input list	Number in BG/Ref	p-value	FDR under dependency (Yekutieli)
GO:0050896	response to stimulus	100	4057	6.5e-16	6.7e-13
GO:0010200	response to chitin	20	151	1.9e-15	9.9e-13
GO:0042221	response to chemical stimulus	66	2085	2.9e-15	1e-12
GO:0010033	response to organic substance	47	1342	1.6e-12	4.1e-10
GO:0009743	response to carbohydrate stimulus	20	240	5.4e-12	1.1e-09
GO:0006950	response to stress	60	2320	2.1e-10	3.5e-08
GO:0043687	post-translational protein modification	39	1248	3.2e-09	4.7e-07
GO:0008152	metabolic process	166	10614	4.1e-09	5.2e-07
GO:0044237	cellular metabolic process	141	8722	1.8e-08	2.1e-06
GO:0006468	protein amino acid phosphorylation	31	946	5.2e-08	5.3e-06
GO:0042398	cellular amino acid derivative biosynthetic process	15	233	6.3e-08	5.7e-06
GO:0006796	phosphate metabolic process	35	1178	7.1e-08	5.7e-06
GO:0006793	phosphorus metabolic process	35	1179	7.2e-08	5.7e-06
GO:0019438	aromatic compound biosynthetic process	15	237	7.8e-08	5.8e-06
GO:0006464	protein modification process	40	1474	8.4e-08	5.8e-06
GO:0006575	cellular amino acid derivative metabolic process	17	315	9.5e-08	6.1e-06
GO:0019748	secondary metabolic process	21	489	1.2e-07	7.5e-06
GO:0016310	phosphorylation	32	1079	2.7e-07	1.6e-05
GO:0006952	defense response	26	766	3.3e-07	1.8e-05
GO:0043412	macromolecule modification	41	1636	4.4e-07	2.2e-05
GO:0031407	oxylipin metabolic process	7	39	4.7e-07	2.2e-05
GO:0006725	cellular aromatic compound metabolic process	18	399	5e-07	2.2e-05
GO:0009698	phenylpropanoid metabolic process	12	175	7.1e-07	3e-05
GO:0043436	oxoacid metabolic process	27	859	8.3e-07	3.3e-05
GO:0006082	organic acid metabolic process	27	860	8.5e-07	3.3e-05
GO:0019752	carboxylic acid metabolic process	27	859	8.3e-07	3.3e-05
GO:0006631	fatty acid metabolic process	13	225	1.5e-06	5.4e-05
GO:0044238	primary metabolic process	136	8995	2e-06	6.9e-05
GO:0032787	monocarboxylic acid metabolic process	17	408	2.9e-06	9.6e-05
GO:0009694	jasmonic acid metabolic process	6	34	3.5e-06	0.00011
GO:0009699	phenylpropanoid biosynthetic process	10	141	4.5e-06	0.00014
GO:0010035	response to inorganic substance	13	279	1.4e-05	0.00042
GO:0016053	organic acid biosynthetic process	16	417	1.5e-05	0.00042
GO:0046394	carboxylic acid biosynthetic process	16	417	1.5e-05	0.00042
GO:0009719	response to endogenous stimulus	28	1068	1.5e-05	0.00042
GO:0006519	cellular amino acid and derivative metabolic process	21	682	1.9e-05	0.00051
GO:0009987	cellular process	162	11684	2.2e-05	0.00059
GO:0009725	response to hormone stimulus	26	982	2.5e-05	0.00065
GO:0006633	fatty acid biosynthetic process	9	140	2.8e-05	0.00071
GO:0031408	oxylipin biosynthetic process	5	32	3.9e-05	0.00097
GO:0009605	response to external stimulus	15	429	7.6e-05	0.0018
GO:0046686	response to cadmium ion	9	178	0.00016	0.0038
GO:0009607	response to biotic stimulus	18	638	0.00021	0.0047
GO:0010038	response to metal ion	10	238	0.0003	0.0063
GO:0051707	response to other organism	17	599	0.00029	0.0063
GO:0051704	multi-organism process	20	776	0.0003	0.0063
GO:0034641	cellular nitrogen compound metabolic process	15	506	0.00042	0.0088
GO:0009753	response to jasmonic acid stimulus	9	215	0.00061	0.012
GO:0044249	cellular biosynthetic process	75	4925	0.00067	0.013
GO:0006629	lipid metabolic process	20	841	0.0008	0.015
GO:0009058	biosynthetic process	77	5118	0.00079	0.015
GO:0009889	regulation of biosynthetic process	35	1881	0.00097	0.018
GO:0031326	regulation of cellular biosynthetic process	35	1881	0.00097	0.018
GO:0009813	flavonoid biosynthetic process	5	69	0.0011	0.018
GO:0006355	regulation of transcription, DNA-dependent	22	987	0.001	0.018
GO:0006979	response to oxidative stress	11	332	0.001	0.018
GO:0031323	regulation of cellular metabolic process	37	2036	0.0011	0.018
GO:0008610	lipid biosynthetic process	13	439	0.001	0.018
GO:0044255	cellular lipid metabolic process	16	618	0.0011	0.019
GO:0051252	regulation of RNA metabolic process	22	996	0.0011	0.019
GO:0044271	cellular nitrogen compound biosynthetic process	12	394	0.0012	0.02
GO:0045087	innate immune response	11	347	0.0015	0.023
GO:0046483	heterocycle metabolic process	13	460	0.0015	0.024
GO:0009723	response to ethylene stimulus	8	199	0.0016	0.024
GO:0045449	regulation of transcription	33	1802	0.0017	0.026
GO:0080090	regulation of primary metabolic process	35	1952	0.0018	0.026
GO:0009812	flavonoid metabolic process	5	78	0.0018	0.026
GO:0051716	cellular response to stimulus	19	840	0.0019	0.026
GO:0009739	response to gibberellin stimulus	7	159	0.0018	0.026
GO:0006351	transcription, DNA-dependent	22	1039	0.0019	0.026
GO:0032774	RNA biosynthetic process	22	1040	0.0019	0.026
GO:0051171	regulation of nitrogen compound metabolic process	34	1888	0.0019	0.026
GO:0043648	dicarboxylic acid metabolic process	5	82	0.0022	0.029
GO:0002376	immune system process	11	368	0.0023	0.029
GO:0016567	protein ubiquitination	6	121	0.0022	0.029
GO:0006955	immune response	11	367	0.0022	0.029
GO:0009628	response to abiotic stimulus	28	1471	0.0023	0.029
GO:0019222	regulation of metabolic process	38	2210	0.0024	0.03
GO:0018130	heterocycle biosynthetic process	6	123	0.0024	0.03
GO:0010556	regulation of macromolecule biosynthetic process	33	1843	0.0025	0.03
GO:0019219	regulation of nucleobase, nucleoside, nucleotide and nucleic acid metabolic process	33	1847	0.0025	0.031
GO:0070887	cellular response to chemical stimulus	12	452	0.0037	0.044
GO:0032446	protein modification by small protein conjugation	6	136	0.0038	0.044
GO:0033554	cellular response to stress	11	399	0.0041	0.047
GO:0006350	transcription	33	1923	0.0046	0.053
GO:0010468	regulation of gene expression	34	2001	0.0047	0.053
GO:0009751	response to salicylic acid stimulus	7	200	0.0062	0.069
GO:0060255	regulation of macromolecule metabolic process	34	2060	0.0072	0.078
GO:0007568	aging	5	110	0.0072	0.078
GO:0070647	protein modification by small protein conjugation or removal	6	158	0.0076	0.082
GO:0046148	pigment biosynthetic process	5	112	0.0077	0.082
GO:0044272	sulfur compound biosynthetic process	5	115	0.0085	0.09
GO:0006790	sulfur metabolic process	7	220	0.01	0.1
GO:0050789	regulation of biological process	53	3697	0.014	0.14
GO:0050794	regulation of cellular process	49	3375	0.014	0.15
GO:0042440	pigment metabolic process	5	134	0.015	0.16
GO:0009266	response to temperature stimulus	11	485	0.016	0.16
GO:0006807	nitrogen compound metabolic process	54	3826	0.017	0.17
GO:0008652	cellular amino acid biosynthetic process	6	202	0.022	0.22
GO:0065007	biological regulation	57	4188	0.027	0.26
GO:0009620	response to fungus	5	158	0.028	0.27
GO:0006970	response to osmotic stress	9	408	0.032	0.3
GO:0030001	metal ion transport	6	224	0.034	0.32
GO:0009309	amine biosynthetic process	6	229	0.037	0.35
GO:0007166	cell surface receptor linked signaling pathway	5	172	0.038	0.36
GO:0009791	post-embryonic development	13	705	0.039	0.36
GO:0051641	cellular localization	11	569	0.042	0.38
GO:0006520	cellular amino acid metabolic process	9	430	0.042	0.38
GO:0044106	cellular amine metabolic process	9	438	0.046	0.41
GO:0048583	regulation of response to stimulus	5	188	0.052	0.46
GO:0032502	developmental process	32	2304	0.069	0.61
GO:0070727	cellular macromolecule localization	7	341	0.073	0.64
GO:0005975	carbohydrate metabolic process	14	866	0.078	0.68
GO:0044260	cellular macromolecule metabolic process	79	6447	0.079	0.68
GO:0051179	localization	27	1922	0.081	0.69
GO:0032501	multicellular organismal process	29	2094	0.083	0.7
GO:0006811	ion transport	8	427	0.086	0.72
GO:0007275	multicellular organismal development	28	2020	0.087	0.72
GO:0006812	cation transport	7	357	0.088	0.72
GO:0055086	nucleobase, nucleoside and nucleotide metabolic process	5	221	0.088	0.72
GO:0044267	cellular protein metabolic process	45	3487	0.091	0.74
GO:0009651	response to salt stress	7	366	0.096	0.78
GO:0044248	cellular catabolic process	12	746	0.1	0.8
GO:0007165	signal transduction	18	1228	0.1	0.82
GO:0009308	amine metabolic process	9	521	0.1	0.82
GO:0051649	establishment of localization in cell	9	525	0.11	0.84
GO:0016070	RNA metabolic process	23	1657	0.11	0.86
GO:0009790	embryonic development	9	535	0.12	0.9
GO:0033036	macromolecule localization	8	462	0.12	0.91
GO:0006810	transport	25	1846	0.12	0.92
GO:0009793	embryonic development ending in seed dormancy	8	465	0.12	0.93
GO:0051234	establishment of localization	25	1851	0.12	0.93
GO:0009755	hormone-mediated signaling pathway	6	321	0.13	0.94
GO:0032870	cellular response to hormone stimulus	6	321	0.13	0.94
GO:0022621	shoot system development	5	358	0.33	1
GO:0008104	protein localization	5	408	0.43	1
GO:0000003	reproduction	13	1186	0.48	1
GO:0048869	cellular developmental process	6	520	0.47	1
GO:0048513	organ development	12	838	0.18	1
GO:0048519	negative regulation of biological process	6	442	0.32	1
GO:0045184	establishment of protein localization	5	381	0.37	1
GO:0003006	reproductive developmental process	11	978	0.45	1
GO:0019538	protein metabolic process	48	4009	0.19	1
GO:0016051	carbohydrate biosynthetic process	5	277	0.17	1
GO:0034645	cellular macromolecule biosynthetic process	36	3661	0.69	1
GO:0043170	macromolecule metabolic process	82	7127	0.2	1
GO:0044262	cellular carbohydrate metabolic process	6	417	0.28	1
GO:0006886	intracellular protein transport	5	311	0.23	1
GO:0016043	cellular component organization	7	1179	0.96	1
GO:0065008	regulation of biological quality	6	665	0.7	1
GO:0016265	death	5	286	0.19	1
GO:0048316	seed development	8	530	0.2	1
GO:0010154	fruit development	9	557	0.14	1
GO:0046907	intracellular transport	7	463	0.22	1
GO:0048367	shoot development	5	355	0.32	1
GO:0009314	response to radiation	9	613	0.2	1
GO:0009416	response to light stimulus	9	596	0.18	1
GO:0007154	cell communication	7	1399	0.99	1
GO:0009653	anatomical structure morphogenesis	7	637	0.51	1
GO:0006139	nucleobase, nucleoside, nucleotide and nucleic acid metabolic process	40	3198	0.15	1
GO:0006508	proteolysis	5	810	0.93	1
GO:0048608	reproductive structure development	11	978	0.45	1
GO:0009409	response to cold	6	328	0.14	1
GO:0007242	intracellular signaling cascade	10	659	0.16	1
GO:0048731	system development	12	839	0.18	1
GO:0008219	cell death	5	286	0.19	1
GO:0010467	gene expression	37	3962	0.8	1
GO:0034613	cellular protein localization	5	322	0.26	1
GO:0022414	reproductive process	13	1161	0.45	1
GO:0009059	macromolecule biosynthetic process	36	3685	0.7	1
GO:0009056	catabolic process	12	1307	0.72	1
GO:0048856	anatomical structure development	23	1726	0.15	1
GO:0015031	protein transport	5	381	0.37	1
Table S4b List of Biological_Process Gene Ontology Terms and their p values in enrichment analysis of down-regulated DEGs in Dd vs Rd comparison
GO ID	Term	Number in input list	Number in BG/Ref	p-value	FDR under dependency (Yekutieli)
GO:0050896	response to stimulus	124	4057	5.7e-11	8.9e-08
GO:0007167	enzyme linked receptor protein signaling pathway	17	140	1.1e-09	5.9e-07
GO:0007169	transmembrane receptor protein tyrosine kinase signaling pathway	17	140	1.1e-09	5.9e-07
GO:0007166	cell surface receptor linked signaling pathway	17	172	1.9e-08	7.4e-06
GO:0042545	cell wall modification	14	123	6.9e-08	2.2e-05
GO:0032502	developmental process	73	2304	2.4e-07	5.4e-05
GO:0048513	organ development	36	838	6.2e-07	9.2e-05
GO:0010876	lipid localization	7	24	5.9e-07	9.2e-05
GO:0032501	multicellular organismal process	67	2094	5.7e-07	9.2e-05
GO:0048731	system development	36	839	6.4e-07	9.2e-05
GO:0009628	response to abiotic stimulus	51	1471	1.6e-06	0.00021
GO:0016310	phosphorylation	41	1079	2.1e-06	0.00025
GO:0009791	post-embryonic development	31	705	2.4e-06	0.00027
GO:0009653	anatomical structure morphogenesis	29	637	2.6e-06	0.00028
GO:0065007	biological regulation	109	4188	3.1e-06	0.0003
GO:0007389	pattern specification process	13	150	3.4e-06	0.0003
GO:0006793	phosphorus metabolic process	43	1179	3.2e-06	0.0003
GO:0042221	response to chemical stimulus	64	2085	3.9e-06	0.00032
GO:0015833	peptide transport	9	68	5e-06	0.00036
GO:0006857	oligopeptide transport	9	68	5e-06	0.00036
GO:0009827	plant-type cell wall modification	8	50	4.8e-06	0.00036
GO:0048869	cellular developmental process	25	520	5.3e-06	0.00036
GO:0007275	multicellular organismal development	62	2020	5.5e-06	0.00036
GO:0065008	regulation of biological quality	29	665	5.8e-06	0.00037
GO:0048589	developmental growth	16	242	7e-06	0.00042
GO:0006796	phosphate metabolic process	42	1178	7.1e-06	0.00042
GO:0043687	post-translational protein modification	43	1248	1.2e-05	0.0007
GO:0048856	anatomical structure development	54	1726	1.4e-05	0.00075
GO:0009664	plant-type cell wall organization	9	79	1.5e-05	0.00079
GO:0006950	response to stress	67	2320	1.6e-05	0.00079
GO:0003002	regionalization	10	112	3.6e-05	0.0018
GO:0006810	transport	55	1846	4.2e-05	0.002
GO:0051234	establishment of localization	55	1851	4.5e-05	0.0021
GO:0009886	post-embryonic morphogenesis	6	35	5.3e-05	0.0024
GO:0010033	response to organic substance	43	1342	6.3e-05	0.0026
GO:0009888	tissue development	18	359	6.5e-05	0.0026
GO:0051179	localization	56	1922	6.4e-05	0.0026
GO:0006464	protein modification process	46	1474	6.4e-05	0.0026
GO:0048437	floral organ development	11	152	8.8e-05	0.0035
GO:0048569	post-embryonic organ development	11	154	9.9e-05	0.0038
GO:0040007	growth	17	340	0.00011	0.0039
GO:0009624	response to nematode	7	70	0.00028	0.01
GO:0043412	macromolecule modification	47	1636	0.00034	0.012
GO:0009719	response to endogenous stimulus	34	1068	0.00041	0.014
GO:0060560	developmental growth involved in morphogenesis	11	186	0.00046	0.015
GO:0009826	unidimensional cell growth	11	186	0.00046	0.015
GO:0000902	cell morphogenesis	13	259	0.00064	0.021
GO:0008610	lipid biosynthetic process	18	439	0.00067	0.021
GO:0016049	cell growth	13	265	0.00078	0.023
GO:0006952	defense response	26	766	0.00079	0.023
GO:0010817	regulation of hormone levels	10	168	0.00078	0.023
GO:0016053	organic acid biosynthetic process	17	417	0.00099	0.027
GO:0046394	carboxylic acid biosynthetic process	17	417	0.00099	0.027
GO:0044262	cellular carbohydrate metabolic process	17	417	0.00099	0.027
GO:0007017	microtubule-based process	8	114	0.00096	0.027
GO:0005975	carbohydrate metabolic process	28	866	0.001	0.028
GO:0008361	regulation of cell size	13	274	0.001	0.028
GO:0090066	regulation of anatomical structure size	13	277	0.0012	0.029
GO:0032535	regulation of cellular component size	13	277	0.0012	0.029
GO:0009312	oligosaccharide biosynthetic process	5	43	0.0011	0.029
GO:0050789	regulation of biological process	86	3697	0.0014	0.034
GO:0030154	cell differentiation	15	355	0.0014	0.034
GO:0010073	meristem maintenance	6	68	0.0014	0.034
GO:0048646	anatomical structure formation involved in morphogenesis	8	122	0.0014	0.035
GO:0008544	epidermis development	9	153	0.0015	0.035
GO:0007398	ectoderm development	9	153	0.0015	0.035
GO:0007018	microtubule-based movement	5	46	0.0015	0.035
GO:0009725	response to hormone stimulus	30	982	0.0016	0.036
GO:0032989	cellular component morphogenesis	13	289	0.0017	0.037
GO:0022622	root system development	12	255	0.0017	0.037
GO:0048364	root development	12	255	0.0017	0.037
GO:0009651	response to salt stress	15	366	0.0018	0.039
GO:0048507	meristem development	9	158	0.0019	0.04
GO:0006970	response to osmotic stress	16	408	0.002	0.041
GO:0048438	floral whorl development	8	133	0.0024	0.049
GO:0009311	oligosaccharide metabolic process	5	52	0.0025	0.05
GO:0048878	chemical homeostasis	8	136	0.0027	0.055
GO:0006875	cellular metal ion homeostasis	5	54	0.0029	0.056
GO:0055065	metal ion homeostasis	5	54	0.0029	0.056
GO:0009615	response to virus	5	55	0.0031	0.059
GO:0042445	hormone metabolic process	7	109	0.0032	0.06
GO:0009887	organ morphogenesis	11	241	0.0033	0.061
GO:0006633	fatty acid biosynthetic process	8	140	0.0032	0.061
GO:0009607	response to biotic stimulus	21	638	0.0034	0.062
GO:0051707	response to other organism	20	599	0.0036	0.065
GO:0030003	cellular cation homeostasis	6	84	0.0038	0.067
GO:0051704	multi-organism process	24	776	0.0039	0.069
GO:0010015	root morphogenesis	7	114	0.004	0.07
GO:0010053	root epidermal cell differentiation	5	60	0.0044	0.075
GO:0006073	cellular glucan metabolic process	6	87	0.0044	0.076
GO:0042592	homeostatic process	10	216	0.0045	0.076
GO:0009314	response to radiation	20	613	0.0046	0.077
GO:0044042	glucan metabolic process	6	89	0.0049	0.081
GO:0051716	cellular response to stimulus	25	840	0.0052	0.083
GO:0070887	cellular response to chemical stimulus	16	452	0.0052	0.083
GO:0055080	cation homeostasis	6	90	0.0052	0.083
GO:0005976	polysaccharide metabolic process	8	152	0.0052	0.083
GO:0009908	flower development	14	377	0.0058	0.092
GO:0016114	terpenoid biosynthetic process	6	94	0.0063	0.098
GO:0040008	regulation of growth	5	66	0.0063	0.098
GO:0009414	response to water deprivation	10	229	0.0066	0.1
GO:0044264	cellular polysaccharide metabolic process	7	127	0.0069	0.1
GO:0006873	cellular ion homeostasis	6	96	0.0069	0.1
GO:0055082	cellular chemical homeostasis	6	97	0.0072	0.11
GO:0009416	response to light stimulus	19	596	0.0071	0.11
GO:0009987	cellular process	225	11684	0.0072	0.11
GO:0009605	response to external stimulus	15	429	0.0074	0.11
GO:0010016	shoot morphogenesis	9	198	0.0077	0.11
GO:0051301	cell division	6	99	0.0079	0.11
GO:0050794	regulation of cellular process	75	3375	0.0082	0.11
GO:0016051	carbohydrate biosynthetic process	11	277	0.0087	0.12
GO:0009415	response to water	10	240	0.0089	0.12
GO:0010035	response to inorganic substance	11	279	0.0091	0.13
GO:0008299	isoprenoid biosynthetic process	7	135	0.0094	0.13
GO:0050801	ion homeostasis	6	103	0.0094	0.13
GO:0009755	hormone-mediated signaling pathway	12	321	0.0098	0.13
GO:0009266	response to temperature stimulus	16	485	0.0096	0.13
GO:0032870	cellular response to hormone stimulus	12	321	0.0098	0.13
GO:0032787	monocarboxylic acid metabolic process	14	408	0.011	0.14
GO:0048509	regulation of meristem development	5	76	0.011	0.14
GO:0044238	primary metabolic process	176	8995	0.011	0.15
GO:0034637	cellular carbohydrate biosynthetic process	8	177	0.012	0.15
GO:0050793	regulation of developmental process	13	377	0.013	0.17
GO:0015849	organic acid transport	5	81	0.014	0.17
GO:0046942	carboxylic acid transport	5	81	0.014	0.17
GO:0006631	fatty acid metabolic process	9	225	0.016	0.2
GO:0009913	epidermal cell differentiation	7	151	0.016	0.2
GO:0006629	lipid metabolic process	23	841	0.018	0.21
GO:0051239	regulation of multicellular organismal process	10	277	0.021	0.26
GO:0009733	response to auxin stimulus	12	360	0.021	0.26
GO:0010038	response to metal ion	9	238	0.022	0.26
GO:0006721	terpenoid metabolic process	6	126	0.022	0.26
GO:0006869	lipid transport	7	163	0.023	0.27
GO:0048522	positive regulation of cellular process	7	163	0.023	0.27
GO:0008152	metabolic process	201	10614	0.023	0.27
GO:0009409	response to cold	11	328	0.026	0.3
GO:0006720	isoprenoid metabolic process	7	168	0.026	0.3
GO:0016043	cellular component organization	29	1179	0.029	0.33
GO:0019725	cellular homeostasis	7	174	0.031	0.35
GO:0080090	regulation of primary metabolic process	44	1952	0.031	0.35
GO:0048518	positive regulation of biological process	9	259	0.034	0.38
GO:0009699	phenylpropanoid biosynthetic process	6	141	0.035	0.39
GO:0043436	oxoacid metabolic process	22	859	0.037	0.39
GO:0019752	carboxylic acid metabolic process	22	859	0.037	0.39
GO:0006082	organic acid metabolic process	22	860	0.037	0.4
GO:0009965	leaf morphogenesis	6	146	0.04	0.43
GO:0048367	shoot development	11	355	0.041	0.44
GO:0051171	regulation of nitrogen compound metabolic process	42	1888	0.041	0.44
GO:0019222	regulation of metabolic process	48	2210	0.043	0.45
GO:0022621	shoot system development	11	358	0.044	0.45
GO:0042180	cellular ketone metabolic process	22	882	0.046	0.47
GO:0010200	response to chitin	6	151	0.046	0.47
GO:0048366	leaf development	8	233	0.047	0.48
GO:0048468	cell development	7	197	0.053	0.53
GO:0031323	regulation of cellular metabolic process	44	2036	0.054	0.54
GO:0009743	response to carbohydrate stimulus	8	240	0.054	0.54
GO:0009889	regulation of biosynthetic process	41	1881	0.056	0.55
GO:0031326	regulation of cellular biosynthetic process	41	1881	0.056	0.55
GO:0009739	response to gibberellin stimulus	6	159	0.056	0.55
GO:0006915	apoptosis	6	159	0.056	0.55
GO:0009408	response to heat	6	161	0.059	0.57
GO:0006508	proteolysis	20	810	0.06	0.57
GO:0010468	regulation of gene expression	43	2001	0.061	0.58
GO:0060255	regulation of macromolecule metabolic process	44	2060	0.063	0.59
GO:0044255	cellular lipid metabolic process	16	618	0.062	0.59
GO:0019219	regulation of nucleobase, nucleoside, nucleotide and nucleic acid metabolic process	40	1847	0.063	0.59
GO:0044275	cellular carbohydrate catabolic process	5	125	0.064	0.6
GO:0016052	carbohydrate catabolic process	5	128	0.069	0.64
GO:0019748	secondary metabolic process	13	489	0.074	0.68
GO:0048827	phyllome development	8	258	0.075	0.68
GO:0009753	response to jasmonic acid stimulus	7	215	0.076	0.69
GO:0009698	phenylpropanoid metabolic process	6	175	0.08	0.72
GO:0006790	sulfur metabolic process	7	220	0.083	0.74
GO:0010556	regulation of macromolecule biosynthetic process	39	1843	0.084	0.75
GO:0046686	response to cadmium ion	6	178	0.085	0.75
GO:0030001	metal ion transport	7	224	0.089	0.79
GO:0045449	regulation of transcription	38	1802	0.091	0.8
GO:0007242	intracellular signaling cascade	16	659	0.095	0.83
GO:0007165	signal transduction	27	1228	0.097	0.85
GO:0010608	posttranscriptional regulation of gene expression	5	144	0.1	0.87
GO:0042398	cellular amino acid derivative biosynthetic process	7	233	0.1	0.88
GO:0007010	cytoskeleton organization	5	145	0.1	0.88
GO:0000003	reproduction	26	1186	0.1	0.89
GO:0003006	reproductive developmental process	22	978	0.11	0.89
GO:0048608	reproductive structure development	22	978	0.11	0.89
GO:0010629	negative regulation of gene expression	6	197	0.12	1
GO:0009611	response to wounding	6	197	0.12	1
GO:0048580	regulation of post-embryonic development	5	200	0.25	1
GO:0032774	RNA biosynthetic process	16	1040	0.67	1
GO:0009751	response to salicylic acid stimulus	6	200	0.13	1
GO:0040029	regulation of gene expression, epigenetic	5	189	0.22	1
GO:0048519	negative regulation of biological process	11	442	0.13	1
GO:0046483	heterocycle metabolic process	7	460	0.65	1
GO:0034645	cellular macromolecule biosynthetic process	49	3661	0.96	1
GO:0016192	vesicle-mediated transport	5	272	0.48	1
GO:0044248	cellular catabolic process	10	746	0.8	1
GO:0006575	cellular amino acid derivative metabolic process	7	315	0.28	1
GO:0019538	protein metabolic process	71	4009	0.33	1
GO:0002376	immune system process	9	368	0.17	1
GO:0007154	cell communication	8	1399	1	1
GO:0019438	aromatic compound biosynthetic process	6	237	0.21	1
GO:0051252	regulation of RNA metabolic process	15	996	0.69	1
GO:0009892	negative regulation of metabolic process	6	236	0.21	1
GO:0006807	nitrogen compound metabolic process	61	3826	0.67	1
GO:0042742	defense response to bacterium	5	177	0.18	1
GO:0006955	immune response	9	367	0.17	1
GO:0044265	cellular macromolecule catabolic process	7	465	0.66	1
GO:0044260	cellular macromolecule metabolic process	107	6447	0.55	1
GO:0016265	death	7	286	0.21	1
GO:0048316	seed development	9	530	0.53	1
GO:0009308	amine metabolic process	8	521	0.64	1
GO:0006812	cation transport	8	357	0.26	1
GO:0006811	ion transport	10	427	0.19	1
GO:0012501	programmed cell death	7	244	0.12	1
GO:0010605	negative regulation of macromolecule metabolic process	6	219	0.17	1
GO:0034641	cellular nitrogen compound metabolic process	8	506	0.61	1
GO:0044271	cellular nitrogen compound biosynthetic process	5	394	0.79	1
GO:0010154	fruit development	10	557	0.46	1
GO:0006355	regulation of transcription, DNA-dependent	15	987	0.68	1
GO:0006350	transcription	39	1923	0.13	1
GO:0006351	transcription, DNA-dependent	16	1039	0.67	1
GO:0006519	cellular amino acid and derivative metabolic process	11	682	0.59	1
GO:0009617	response to bacterium	7	247	0.13	1
GO:0016070	RNA metabolic process	18	1657	0.98	1
GO:0009790	embryonic development	9	535	0.54	1
GO:0009793	embryonic development ending in seed dormancy	6	465	0.79	1
GO:0070882	cellular cell wall organization or biogenesis	5	247	0.4	1
GO:0007049	cell cycle	5	275	0.49	1
GO:0048229	gametophyte development	6	233	0.2	1
GO:0006139	nucleobase, nucleoside, nucleotide and nucleic acid metabolic process	49	3198	0.76	1
GO:0051649	establishment of localization in cell	6	525	0.87	1
GO:0051641	cellular localization	8	569	0.74	1
GO:0006725	cellular aromatic compound metabolic process	10	399	0.14	1
GO:0006979	response to oxidative stress	7	332	0.33	1
GO:0033036	macromolecule localization	11	462	0.16	1
GO:0043170	macromolecule metabolic process	131	7127	0.13	1
GO:0033554	cellular response to stress	9	399	0.23	1
GO:0044106	cellular amine metabolic process	5	438	0.86	1
GO:0008219	cell death	7	286	0.21	1
GO:0048583	regulation of response to stimulus	5	188	0.21	1
GO:0009737	response to abscisic acid stimulus	8	378	0.3	1
GO:0006520	cellular amino acid metabolic process	5	430	0.84	1
GO:0010467	gene expression	46	3962	1	1
GO:0044267	cellular protein metabolic process	51	3487	0.86	1
GO:0045087	innate immune response	8	347	0.23	1
GO:0022414	reproductive process	25	1161	0.13	1
GO:0009058	biosynthetic process	90	5118	0.32	1
GO:0009059	macromolecule biosynthetic process	50	3685	0.95	1
GO:0009056	catabolic process	15	1307	0.95	1
GO:0009057	macromolecule catabolic process	8	982	0.99	1
GO:0006996	organelle organization	13	640	0.28	1
GO:0044237	cellular metabolic process	153	8722	0.27	1
GO:0044085	cellular component biogenesis	8	571	0.74	1
GO:0006259	DNA metabolic process	7	405	0.52	1
GO:0044249	cellular biosynthetic process	83	4925	0.49	1
Table S4c List of Biological_Process Gene Ontology Terms and their p values in enrichment analysis of up-regulated DEGs in Dh vs Rh comparison
GO ID	Term	Number in input list	Number in BG/Ref	p-value	FDR under dependency (Yekutieli)
GO:0009987	cellular process	249	11684	7.3e-13	5.7e-10
GO:0050896	response to stimulus	106	4057	2.2e-09	5e-07
GO:0006950	response to stress	67	2320	1e-07	1.1e-05
GO:0006952	defense response	32	766	2.1e-07	1.9e-05
GO:0012501	programmed cell death	17	244	2.6e-07	2.3e-05
GO:0016265	death	18	286	4.8e-07	3.6e-05
GO:0008219	cell death	18	286	4.8e-07	3.6e-05
GO:0065007	biological regulation	99	4188	9.2e-07	6.5e-05
GO:0006915	apoptosis	13	159	1.3e-06	8.7e-05
GO:0048519	negative regulation of biological process	21	442	4.1e-06	0.00025
GO:0070887	cellular response to chemical stimulus	21	452	5.6e-06	0.00034
GO:0010629	negative regulation of gene expression	13	197	1.2e-05	0.00067
GO:0043170	macromolecule metabolic process	143	7127	1.9e-05	0.0011
GO:0043412	macromolecule modification	46	1636	2.2e-05	0.0012
GO:0050789	regulation of biological process	84	3697	3e-05	0.0015
GO:0010605	negative regulation of macromolecule metabolic process	13	219	3.3e-05	0.0017
GO:0048229	gametophyte development	13	233	6e-05	0.0028
GO:0009892	negative regulation of metabolic process	13	236	6.8e-05	0.003
GO:0010608	posttranscriptional regulation of gene expression	10	144	7.8e-05	0.0034
GO:0043331	response to dsRNA	5	27	8.5e-05	0.0034
GO:0070918	production of small RNA involved in gene silencing by RNA	5	27	8.5e-05	0.0034
GO:0031050	dsRNA fragmentation	5	27	8.5e-05	0.0034
GO:0009607	response to biotic stimulus	23	638	9.5e-05	0.0037
GO:0006996	organelle organization	23	640	9.9e-05	0.0038
GO:0016567	protein ubiquitination	9	121	0.00011	0.0039
GO:0043687	post-translational protein modification	36	1248	0.00011	0.0039
GO:0033554	cellular response to stress	17	399	0.00012	0.0042
GO:0006259	DNA metabolic process	17	405	0.00014	0.0049
GO:0048583	regulation of response to stimulus	11	188	0.00015	0.005
GO:0009628	response to abiotic stimulus	40	1471	0.00015	0.005
GO:0006464	protein modification process	40	1474	0.00016	0.0051
GO:0007165	signal transduction	35	1228	0.00017	0.0053
GO:0016246	RNA interference	5	32	0.00017	0.0054
GO:0008152	metabolic process	192	10614	0.00021	0.0065
GO:0051179	localization	48	1922	0.00024	0.0071
GO:0032446	protein modification by small protein conjugation	9	136	0.00025	0.0072
GO:0051704	multi-organism process	25	776	0.00026	0.0072
GO:0045087	innate immune response	15	347	0.00025	0.0072
GO:0048585	negative regulation of response to stimulus	7	82	0.00029	0.0074
GO:0016458	gene silencing	9	138	0.00027	0.0074
GO:0016441	posttranscriptional gene silencing	8	109	0.00028	0.0074
GO:0007049	cell cycle	13	275	0.00029	0.0074
GO:0044238	primary metabolic process	166	8995	0.00028	0.0074
GO:0051239	regulation of multicellular organismal process	13	277	0.0003	0.0077
GO:0044237	cellular metabolic process	161	8722	0.00037	0.0091
GO:0009555	pollen development	9	148	0.00045	0.011
GO:0006955	immune response	15	367	0.00044	0.011
GO:0002376	immune system process	15	368	0.00046	0.011
GO:0044262	cellular carbohydrate metabolic process	16	417	0.00056	0.012
GO:0008544	epidermis development	9	153	0.00056	0.012
GO:0007398	ectoderm development	9	153	0.00056	0.012
GO:0070647	protein modification by small protein conjugation or removal	9	158	0.0007	0.015
GO:0048513	organ development	25	838	0.00075	0.016
GO:0030029	actin filament-based process	7	97	0.00074	0.016
GO:0048731	system development	25	839	0.00076	0.016
GO:0006468	protein amino acid phosphorylation	27	946	0.00089	0.018
GO:0048580	regulation of post-embryonic development	10	200	0.00093	0.019
GO:0044260	cellular macromolecule metabolic process	122	6447	0.001	0.02
GO:0006810	transport	44	1846	0.0011	0.02
GO:0006139	nucleobase, nucleoside, nucleotide and nucleic acid metabolic process	68	3198	0.0011	0.02
GO:0051234	establishment of localization	44	1851	0.0011	0.021
GO:0016043	cellular component organization	31	1179	0.0014	0.026
GO:0006807	nitrogen compound metabolic process	78	3826	0.0014	0.027
GO:0046907	intracellular transport	16	463	0.0016	0.029
GO:0051276	chromosome organization	10	216	0.0016	0.029
GO:0006310	DNA recombination	5	56	0.0018	0.031
GO:0006974	response to DNA damage stimulus	10	221	0.0019	0.033
GO:0009913	epidermal cell differentiation	8	151	0.0021	0.036
GO:0006073	cellular glucan metabolic process	6	87	0.0022	0.037
GO:0005976	polysaccharide metabolic process	8	152	0.0022	0.037
GO:0044042	glucan metabolic process	6	89	0.0024	0.04
GO:0010033	response to organic substance	33	1342	0.0028	0.045
GO:0009888	tissue development	13	359	0.0029	0.047
GO:0051321	meiotic cell cycle	5	66	0.0035	0.056
GO:0035194	posttranscriptional gene silencing by RNA	6	98	0.0038	0.061
GO:0006720	isoprenoid metabolic process	8	168	0.0039	0.062
GO:0050793	regulation of developmental process	13	377	0.0043	0.067
GO:0065008	regulation of biological quality	19	665	0.0048	0.075
GO:0006281	DNA repair	9	214	0.005	0.075
GO:0051641	cellular localization	17	569	0.0049	0.075
GO:0016310	phosphorylation	27	1079	0.0052	0.078
GO:0051649	establishment of localization in cell	16	525	0.0052	0.078
GO:0050794	regulation of cellular process	67	3375	0.0057	0.084
GO:0009653	anatomical structure morphogenesis	18	637	0.0067	0.097
GO:0022402	cell cycle process	7	149	0.0073	0.1
GO:0060255	regulation of macromolecule metabolic process	44	2060	0.0075	0.11
GO:0006396	RNA processing	14	453	0.0077	0.11
GO:0009755	hormone-mediated signaling pathway	11	321	0.0086	0.12
GO:0032870	cellular response to hormone stimulus	11	321	0.0086	0.12
GO:0006796	phosphate metabolic process	28	1178	0.0086	0.12
GO:0006793	phosphorus metabolic process	28	1179	0.0087	0.12
GO:0033036	macromolecule localization	14	462	0.0091	0.12
GO:0042221	response to chemical stimulus	44	2085	0.0091	0.12
GO:0007242	intracellular signaling cascade	18	659	0.0092	0.12
GO:0019222	regulation of metabolic process	46	2210	0.0098	0.13
GO:0016481	negative regulation of transcription	5	86	0.0098	0.13
GO:0048589	developmental growth	9	242	0.01	0.14
GO:0010468	regulation of gene expression	42	2001	0.012	0.15
GO:0044264	cellular polysaccharide metabolic process	6	127	0.012	0.15
GO:0009966	regulation of signal transduction	6	128	0.013	0.16
GO:0009266	response to temperature stimulus	14	485	0.013	0.16
GO:0009639	response to red or far red light	8	210	0.013	0.17
GO:0016114	terpenoid biosynthetic process	5	94	0.014	0.17
GO:0010646	regulation of cell communication	6	131	0.014	0.17
GO:0016568	chromatin modification	5	95	0.014	0.17
GO:0007166	cell surface receptor linked signaling pathway	7	172	0.015	0.18
GO:0045934	negative regulation of nucleobase, nucleoside, nucleotide and nucleic acid metabolic process	5	96	0.015	0.18
GO:0051172	negative regulation of nitrogen compound metabolic process	5	96	0.015	0.18
GO:0010558	negative regulation of macromolecule biosynthetic process	5	98	0.016	0.19
GO:0051186	cofactor metabolic process	10	308	0.017	0.19
GO:0048367	shoot development	11	355	0.017	0.19
GO:0030154	cell differentiation	11	355	0.017	0.19
GO:0006508	proteolysis	20	810	0.017	0.19
GO:0016049	cell growth	9	265	0.017	0.2
GO:0022621	shoot system development	11	358	0.018	0.2
GO:0007167	enzyme linked receptor protein signaling pathway	6	140	0.019	0.2
GO:0007169	transmembrane receptor protein tyrosine kinase signaling pathway	6	140	0.019	0.2
GO:0009890	negative regulation of biosynthetic process	5	102	0.019	0.2
GO:0031327	negative regulation of cellular biosynthetic process	5	102	0.019	0.2
GO:0009909	regulation of flower development	6	141	0.019	0.21
GO:0044265	cellular macromolecule catabolic process	13	465	0.021	0.22
GO:0008361	regulation of cell size	9	274	0.021	0.22
GO:0090066	regulation of anatomical structure size	9	277	0.022	0.23
GO:0032535	regulation of cellular component size	9	277	0.022	0.23
GO:0048869	cellular developmental process	14	520	0.022	0.23
GO:0048523	negative regulation of cellular process	8	234	0.023	0.24
GO:0000271	polysaccharide biosynthetic process	5	112	0.026	0.27
GO:0044248	cellular catabolic process	18	746	0.027	0.28
GO:0048468	cell development	7	197	0.028	0.28
GO:0010015	root morphogenesis	5	114	0.028	0.28
GO:0010016	shoot morphogenesis	7	198	0.028	0.28
GO:0009620	response to fungus	6	158	0.031	0.3
GO:0006397	mRNA processing	5	118	0.032	0.31
GO:0031324	negative regulation of cellular metabolic process	5	124	0.038	0.37
GO:0048518	positive regulation of biological process	8	259	0.039	0.38
GO:0008104	protein localization	11	408	0.039	0.38
GO:0051603	proteolysis involved in cellular protein catabolic process	9	309	0.04	0.38
GO:0006721	terpenoid metabolic process	5	126	0.04	0.38
GO:0042592	homeostatic process	7	216	0.042	0.4
GO:0044257	cellular protein catabolic process	9	315	0.044	0.42
GO:0006325	chromatin organization	6	175	0.046	0.43
GO:0042742	defense response to bacterium	6	177	0.048	0.45
GO:0016192	vesicle-mediated transport	8	272	0.049	0.45
GO:0005975	carbohydrate metabolic process	19	866	0.052	0.48
GO:0009605	response to external stimulus	11	429	0.052	0.48
GO:0009725	response to hormone stimulus	21	982	0.053	0.48
GO:0010035	response to inorganic substance	8	279	0.055	0.5
GO:0016071	mRNA metabolic process	5	139	0.056	0.5
GO:0048366	leaf development	7	233	0.057	0.51
GO:0008610	lipid biosynthetic process	11	439	0.06	0.53
GO:0006732	coenzyme metabolic process	6	188	0.06	0.53
GO:0009814	defense response, incompatible interaction	5	143	0.061	0.54
GO:0016070	RNA metabolic process	32	1657	0.064	0.56
GO:0007010	cytoskeleton organization	5	145	0.064	0.56
GO:0006629	lipid metabolic process	18	841	0.069	0.6
GO:0044255	cellular lipid metabolic process	14	618	0.071	0.61
GO:0009617	response to bacterium	7	247	0.073	0.62
GO:0019941	modification-dependent protein catabolic process	8	303	0.079	0.66
GO:0043632	modification-dependent macromolecule catabolic process	8	303	0.079	0.66
GO:0006511	ubiquitin-dependent protein catabolic process	8	303	0.079	0.66
GO:0009733	response to auxin stimulus	9	360	0.084	0.7
GO:0048507	meristem development	5	158	0.085	0.71
GO:0048827	phyllome development	7	258	0.087	0.72
GO:0000902	cell morphogenesis	7	259	0.088	0.73
GO:0019538	protein metabolic process	68	4009	0.096	0.79
GO:0042180	cellular ketone metabolic process	18	882	0.096	0.79
GO:0034613	cellular protein localization	8	322	0.1	0.82
GO:0009719	response to endogenous stimulus	21	1068	0.1	0.82
GO:0010817	regulation of hormone levels	5	168	0.1	0.82
GO:0019725	cellular homeostasis	5	174	0.11	0.91
GO:0016051	carbohydrate biosynthetic process	7	277	0.11	0.91
GO:0034637	cellular carbohydrate biosynthetic process	5	177	0.12	0.95
GO:0034641	cellular nitrogen compound metabolic process	11	506	0.12	0.97
GO:0043436	oxoacid metabolic process	17	859	0.13	0.98
GO:0019752	carboxylic acid metabolic process	17	859	0.13	0.98
GO:0006082	organic acid metabolic process	17	860	0.13	0.98
GO:0070727	cellular macromolecule localization	8	341	0.13	0.99
GO:0080090	regulation of primary metabolic process	32	1952	0.26	1
GO:0009409	response to cold	6	328	0.34	1
GO:0010556	regulation of macromolecule biosynthetic process	28	1843	0.42	1
GO:0032774	RNA biosynthetic process	12	1040	0.82	1
GO:0006979	response to oxidative stress	5	332	0.53	1
GO:0045184	establishment of protein localization	7	381	0.32	1
GO:0030163	protein catabolic process	9	823	0.84	1
GO:0046483	heterocycle metabolic process	9	460	0.23	1
GO:0044249	cellular biosynthetic process	63	4925	0.87	1
GO:0016053	organic acid biosynthetic process	9	417	0.16	1
GO:0022607	cellular component assembly	5	265	0.34	1
GO:0034645	cellular macromolecule biosynthetic process	41	3661	0.97	1
GO:0009651	response to salt stress	6	366	0.44	1
GO:0006886	intracellular protein transport	7	311	0.17	1
GO:0009887	organ morphogenesis	6	241	0.14	1
GO:0019748	secondary metabolic process	5	489	0.83	1
GO:0009308	amine metabolic process	6	521	0.76	1
GO:0006812	cation transport	8	357	0.15	1
GO:0006811	ion transport	8	427	0.28	1
GO:0009889	regulation of biosynthetic process	28	1881	0.47	1
GO:0046394	carboxylic acid biosynthetic process	9	417	0.16	1
GO:0006355	regulation of transcription, DNA-dependent	12	987	0.76	1
GO:0006350	transcription	28	1923	0.51	1
GO:0006351	transcription, DNA-dependent	12	1039	0.82	1
GO:0006519	cellular amino acid and derivative metabolic process	6	682	0.93	1
GO:0044271	cellular nitrogen compound biosynthetic process	6	394	0.51	1
GO:0006457	protein folding	5	275	0.37	1
GO:0030001	metal ion transport	5	224	0.23	1
GO:0055085	transmembrane transport	5	244	0.28	1
GO:0009743	response to carbohydrate stimulus	6	240	0.14	1
GO:0051252	regulation of RNA metabolic process	12	996	0.77	1
GO:0009723	response to ethylene stimulus	5	199	0.17	1
GO:0045449	regulation of transcription	27	1802	0.45	1
GO:0044106	cellular amine metabolic process	6	438	0.61	1
GO:0031326	regulation of cellular biosynthetic process	28	1881	0.47	1
GO:0031323	regulation of cellular metabolic process	32	2036	0.34	1
GO:0015031	protein transport	7	381	0.32	1
GO:0009737	response to abscisic acid stimulus	6	378	0.47	1
GO:0006520	cellular amino acid metabolic process	6	430	0.59	1
GO:0032989	cellular component morphogenesis	7	289	0.13	1
GO:0010467	gene expression	55	3962	0.64	1
GO:0044267	cellular protein metabolic process	57	3487	0.19	1
GO:0019219	regulation of nucleobase, nucleoside, nucleotide and nucleic acid metabolic process	29	1847	0.35	1
GO:0009058	biosynthetic process	67	5118	0.82	1
GO:0009059	macromolecule biosynthetic process	43	3685	0.94	1
GO:0051171	regulation of nitrogen compound metabolic process	29	1888	0.4	1
GO:0007154	cell communication	9	1399	1	1
GO:0032787	monocarboxylic acid metabolic process	9	408	0.14	1
GO:0009056	catabolic process	19	1307	0.52	1
GO:0009057	macromolecule catabolic process	14	982	0.56	1
GO:0006066	alcohol metabolic process	5	270	0.36	1
GO:0044085	cellular component biogenesis	6	571	0.83	1
GO:0006970	response to osmotic stress	8	408	0.24	1
Table S4d List of Biological_Process Gene Ontology Terms and their p values in enrichment analysis of down-regulated DEGs in Dh vs Rh comparison
GO ID	Term	Number in input list	Number in BG/Ref	p-value	FDR under dependency (Yekutieli)
GO:0050896	response to stimulus	48	4057	0.00012	0.015
GO:0006633	fatty acid biosynthetic process	7	140	6.9e-05	0.015
GO:0006631	fatty acid metabolic process	9	225	3.5e-05	0.015
GO:0010200	response to chitin	7	151	0.00011	0.015
GO:0009605	response to external stimulus	11	429	0.00023	0.023
GO:0009743	response to carbohydrate stimulus	8	240	0.00032	0.023
GO:0008610	lipid biosynthetic process	11	439	0.00028	0.023
GO:0032787	monocarboxylic acid metabolic process	10	408	0.00063	0.04
GO:0042221	response to chemical stimulus	27	2085	0.0012	0.066
GO:0010033	response to organic substance	19	1342	0.0026	0.11
GO:0016053	organic acid biosynthetic process	9	417	0.0027	0.11
GO:0046394	carboxylic acid biosynthetic process	9	417	0.0027	0.11
GO:0044255	cellular lipid metabolic process	11	618	0.0041	0.16
GO:0070647	protein modification by small protein conjugation or removal	5	158	0.0052	0.19
GO:0006629	lipid metabolic process	13	841	0.0059	0.21
GO:0043436	oxoacid metabolic process	12	859	0.017	0.49
GO:0044249	cellular biosynthetic process	46	4925	0.017	0.49
GO:0006082	organic acid metabolic process	12	860	0.017	0.49
GO:0019752	carboxylic acid metabolic process	12	859	0.017	0.49
GO:0051186	cofactor metabolic process	6	308	0.021	0.52
GO:0009058	biosynthetic process	47	5118	0.021	0.52
GO:0042180	cellular ketone metabolic process	12	882	0.02	0.52
GO:0006575	cellular amino acid derivative metabolic process	6	315	0.023	0.54
GO:0009791	post-embryonic development	10	705	0.025	0.57
GO:0009409	response to cold	6	328	0.027	0.59
GO:0044237	cellular metabolic process	73	8722	0.031	0.65
GO:0033036	macromolecule localization	7	462	0.042	0.85
GO:0080090	regulation of primary metabolic process	14	1952	0.47	1
GO:0019222	regulation of metabolic process	17	2210	0.34	1
GO:0007165	signal transduction	8	1228	0.6	1
GO:0051716	cellular response to stimulus	8	840	0.22	1
GO:0000003	reproduction	10	1186	0.3	1
GO:0048513	organ development	6	838	0.51	1
GO:0016310	phosphorylation	6	1079	0.75	1
GO:0060255	regulation of macromolecule metabolic process	15	2060	0.44	1
GO:0003006	reproductive developmental process	9	978	0.23	1
GO:0051707	response to other organism	5	599	0.39	1
GO:0051704	multi-organism process	8	776	0.17	1
GO:0009607	response to biotic stimulus	5	638	0.44	1
GO:0009790	embryonic development	7	535	0.078	1
GO:0019538	protein metabolic process	24	4009	0.78	1
GO:0034645	cellular macromolecule biosynthetic process	23	3661	0.69	1
GO:0006807	nitrogen compound metabolic process	23	3826	0.77	1
GO:0050789	regulation of biological process	26	3697	0.47	1
GO:0044267	cellular protein metabolic process	22	3487	0.68	1
GO:0044260	cellular macromolecule metabolic process	39	6447	0.82	1
GO:0016043	cellular component organization	7	1179	0.7	1
GO:0065007	biological regulation	29	4188	0.5	1
GO:0048316	seed development	6	530	0.16	1
GO:0006810	transport	15	1846	0.28	1
GO:0009889	regulation of biosynthetic process	14	1881	0.41	1
GO:0050794	regulation of cellular process	23	3375	0.54	1
GO:0006952	defense response	8	766	0.16	1
GO:0008152	metabolic process	83	10614	0.085	1
GO:0009266	response to temperature stimulus	6	485	0.12	1
GO:0051234	establishment of localization	15	1851	0.29	1
GO:0016070	RNA metabolic process	11	1657	0.58	1
GO:0010154	fruit development	6	557	0.19	1
GO:0043412	macromolecule modification	12	1636	0.44	1
GO:0006355	regulation of transcription, DNA-dependent	9	987	0.24	1
GO:0010556	regulation of macromolecule biosynthetic process	14	1843	0.38	1
GO:0006350	transcription	14	1923	0.44	1
GO:0006351	transcription, DNA-dependent	9	1039	0.28	1
GO:0006519	cellular amino acid and derivative metabolic process	7	682	0.19	1
GO:0032774	RNA biosynthetic process	9	1040	0.28	1
GO:0009314	response to radiation	5	613	0.41	1
GO:0044248	cellular catabolic process	6	746	0.4	1
GO:0034641	cellular nitrogen compound metabolic process	5	506	0.27	1
GO:0009416	response to light stimulus	5	596	0.39	1
GO:0070887	cellular response to chemical stimulus	5	452	0.2	1
GO:0009653	anatomical structure morphogenesis	5	637	0.44	1
GO:0009719	response to endogenous stimulus	10	1068	0.2	1
GO:0006139	nucleobase, nucleoside, nucleotide and nucleic acid metabolic process	17	3198	0.89	1
GO:0006508	proteolysis	5	810	0.65	1
GO:0032502	developmental process	18	2304	0.31	1
GO:0032501	multicellular organismal process	16	2094	0.36	1
GO:0048608	reproductive structure development	9	978	0.23	1
GO:0044238	primary metabolic process	63	8995	0.43	1
GO:0043687	post-translational protein modification	10	1248	0.35	1
GO:0009987	cellular process	91	11684	0.077	1
GO:0006725	cellular aromatic compound metabolic process	5	399	0.14	1
GO:0006979	response to oxidative stress	5	332	0.081	1
GO:0007242	intracellular signaling cascade	7	659	0.17	1
GO:0009725	response to hormone stimulus	9	982	0.23	1
GO:0051252	regulation of RNA metabolic process	9	996	0.25	1
GO:0043170	macromolecule metabolic process	41	7127	0.91	1
GO:0048731	system development	6	839	0.51	1
GO:0031326	regulation of cellular biosynthetic process	14	1881	0.41	1
GO:0031323	regulation of cellular metabolic process	16	2036	0.32	1
GO:0045449	regulation of transcription	14	1802	0.35	1
GO:0009793	embryonic development ending in seed dormancy	6	465	0.1	1
GO:0007275	multicellular organismal development	16	2020	0.31	1
GO:0010467	gene expression	24	3962	0.76	1
GO:0010468	regulation of gene expression	15	2001	0.39	1
GO:0019219	regulation of nucleobase, nucleoside, nucleotide and nucleic acid metabolic process	14	1847	0.38	1
GO:0019748	secondary metabolic process	6	489	0.12	1
GO:0006464	protein modification process	11	1474	0.43	1
GO:0022414	reproductive process	10	1161	0.27	1
GO:0009059	macromolecule biosynthetic process	23	3685	0.71	1
GO:0051171	regulation of nitrogen compound metabolic process	14	1888	0.42	1
GO:0009056	catabolic process	6	1307	0.88	1
GO:0051179	localization	15	1922	0.34	1
GO:0006996	organelle organization	5	640	0.45	1
GO:0009628	response to abiotic stimulus	14	1471	0.14	1
GO:0005975	carbohydrate metabolic process	5	866	0.71	1
GO:0048856	anatomical structure development	14	1726	0.29	1
GO:0006796	phosphate metabolic process	7	1178	0.7	1
GO:0006793	phosphorus metabolic process	7	1179	0.7	1
GO:0006412	translation	7	1445	0.87	1
Table S4e List of KEGG pathways and their p values in enrichment analysis of up-regulated DEGs in Dd vs Rd comparison
KEGG ID	Term	Ontology Source	Term p Value	% Associated Genes	Associated Genes Found
KEGG:00592	alpha-Linolenic acid metabolism	KEGG_08.04.2017	4.63508e-05	16.6667	[ADH1, DOX1, JMT, LOX3, OPR1, OPR2]
KEGG:00350	Tyrosine metabolism	KEGG_08.04.2017	0.00634868	10	[AAS, ADH1, AT5G42250, TAT7]
KEGG:00940	Phenylpropanoid biosynthesis	KEGG_08.04.2017	0.0099308	5	[AT3G12900, BGLU11, CCoAOMT1, FAH1, OMT1, PAL1, SCPL19, UGT72E1]
KEGG:00130	Ubiquinone and other terpenoid-quinone biosynthesis	KEGG_08.04.2017	0.0272883	8.57143	[AT5G58800, HPT1, TAT7]
KEGG:04626	Plant-pathogen interaction	KEGG_08.04.2017	0.035413	4.21687	[AT1G21550, AT4G33720, CML37, CPK16, MPK3, MYB30, WRKY22]
KEGG:00360	Phenylalanine metabolism	KEGG_08.04.2017	0.0434952	7.14286	[CCoAOMT1, PAL1, TAT7]
KEGG:00250	Alanine, aspartate and glutamate metabolism	KEGG_08.04.2017	0.0606565	6.25	[GDH2, GLT1, GSR 1]
KEGG:00010	Glycolysis / Gluconeogenesis	KEGG_08.04.2017	0.0682888	4.2735	[ADH1, AT5G08570, AT5G15140, AT5G42250, PCK1]
KEGG:00620	Pyruvate metabolism	KEGG_08.04.2017	0.0750436	4.70588	[AT5G08570, NADP-ME3, PCK1, c-NAD-MDH1]
KEGG:00400	Phenylalanine, tyrosine and tryptophan biosynthesis	KEGG_08.04.2017	0.0911444	5.26316	[ASA2, EMB1144, TAT7]
KEGG:00480	Glutathione metabolism	KEGG_08.04.2017	0.0968791	4.30108	[AT5G14590, ERD9, GSTF9, GSTU7]
KEGG:00020	Citrate cycle (TCA cycle)	KEGG_08.04.2017	0.114368	4.7619	[AT5G14590, PCK1, c-NAD-MDH1]
KEGG:00710	Carbon fixation in photosynthetic organisms	KEGG_08.04.2017	0.13958	4.34783	[NADP-ME3, PCK1, c-NAD-MDH1]
KEGG:00630	Glyoxylate and dicarboxylate metabolism	KEGG_08.04.2017	0.161894	4.05405	[GSR 1, HPR, c-NAD-MDH1]
Table S4f List of KEGG pathways and their p values in enrichment analysis of down-regulated DEGs in Dd vs Rd comparison
KEGG ID	Term	Ontology Source	Term p Value	% Associated Genes	Associated Genes Found
KEGG:00908	Zeatin biosynthesis	KEGG_08.04.2017	0.0195643	17.3913	[CKX6, CKX7, CYP735A1, IPT3]
KEGG:00500	Starch and sucrose metabolism	KEGG_08.04.2017	0.0442289	6.47482	[APL3, BGLU17, CT-BMY, HKL3, SPS1F, SUS3, SUS6, TPPG, cwINV4]
KEGG:00511	Other glycan degradation	KEGG_08.04.2017	0.0787401	16.6667	[AT5G13980, FUC1, FXG1]
KEGG:00053	Ascorbate and aldarate metabolism	KEGG_08.04.2017	0.118234	9.7561	[AT5G21105, UGD2, VTC2, VTC4]
KEGG:00052	Galactose metabolism	KEGG_08.04.2017	0.118597	5.45455	[AGAL1, HKL3, cwINV4]
KEGG:00904	Diterpenoid biosynthesis	KEGG_08.04.2017	0.127852	13.6364	[CYP88A3, GA1, GA2OX8]
KEGG:00040	Pentose and glucuronate interconversions	KEGG_08.04.2017	0.173576	6.57895	[AT2G45220, AT3G27400, AT3G43270, AT4G24780, UGD2]
KEGG:00906	Carotenoid biosynthesis	KEGG_08.04.2017	0.197583	10.3448	[CRTISO, NCED3, NCED4]
KEGG:00073	Cutin, suberine and wax biosynthesis	KEGG_08.04.2017	0.202442	10.7143	[AT1G02190, CLO4, RWP1]
KEGG:00561	Glycerolipid metabolism	KEGG_08.04.2017	0.227701	5.55556	[AGAL1, GPAT8, MGD2]
KEGG:04626	Plant-pathogen interaction	KEGG_08.04.2017	0.282995	4.21687	[AT1G24620, AT3G24110, CML30, CPK21, CPK9, Hsp89.1, KCS1]
KEGG:00920	Sulfur metabolism	KEGG_08.04.2017	0.298771	7.31707	[CYSD1, HL, MTO1]
KEGG:04075	Plant hormone signal transduction	KEGG_08.04.2017	0.301538	4.0293	[AHP1, AT2G37030, AT4G38840, AT5G53590, AUX1, GID1B, IAA9, JAZ3, OST1, PAP1, PAP2]
KEGG:00940	Phenylpropanoid biosynthesis	KEGG_08.04.2017	0.350111	4.375	[AT4G26220, AT5G40150, BGLU17, CAD9, PA2, PRX52, RCI3]
Table S4g List of KEGG pathways and their p values in enrichment analysis of up-regulated DEGs in Dh vs Rh comparison
KEGG ID	Term	Ontology Source	Term p Value	% Associated Genes	Associated Genes Found
KEGG:04120	Ubiquitin mediated proteolysis	KEGG_08.04.2017	0.00644905	7.04225	[AT5G15400, AT5G25560, CUL4, KAK, UBA1, UBC2, UBC28, UPL1, UPL4, UPL6]
KEGG:03040	Spliceosome	KEGG_08.04.2017	0.0473294	5.2356	[AT1G27900, AT1G60200, AT2G41060, AT3G11960, AT5G63120, MEE29, RS2Z32, SR30, SR34, U1-70K]
KEGG:03440	Homologous recombination	KEGG_08.04.2017	0.0555779	7.46269	[AT2G01440, ATM, CHR42, MEI1, RPA1A]
KEGG:00565	Ether lipid metabolism	KEGG_08.04.2017	0.0613826	11.1111	[AT1G80950, PLDBETA1, PLDDELTA]
KEGG:00250	Alanine, aspartate and glutamate metabolism	KEGG_08.04.2017	0.0671436	8.33333	[AGT, ALAAT2, GDH2, GLT1]
KEGG:00220	Arginine biosynthesis	KEGG_08.04.2017	0.118631	8.57143	[ALAAT2, AT4G17830, GDH2]
KEGG:04712	Circadian rhythm	KEGG_08.04.2017	0.127081	8.33333	[CKA1, PRR5, PRR7]
KEGG:04146	Peroxisome	KEGG_08.04.2017	0.142761	5.74713	[ACX1, AGT, AT3G24570, FSD3, XDH1]
KEGG:03420	Nucleotide excision repair	KEGG_08.04.2017	0.199388	5.7971	[CUL4, RPA1A, UVH1, UVH3]
KEGG:00500	Starch and sucrose metabolism	KEGG_08.04.2017	0.290414	4.31655	[ISA3, PHS1, SUS3, TPS11, TPS7, TRE1]
KEGG:03015	mRNA surveillance pathway	KEGG_08.04.2017	0.334393	4.38596	[AT2G29210, AT2G36480, AT5G10630, NUFIP, PCFS4]
KEGG:00564	Glycerophospholipid metabolism	KEGG_08.04.2017	0.355714	4.65116	[AT1G80950, LPAT4, PLDBETA1, PLDDELTA]
KEGG:00900	Terpenoid backbone biosynthesis	KEGG_08.04.2017	0.370386	5.17241	[DXPS3, IPP1, LEW1]
Table S4h List of KEGG pathways and their p values in enrichment analysis of down-regulated DEGs in Dh vs Rh comparison
KEGG ID	Term	Ontology Source	Term PValue	% Associated Genes	Associated Genes Found
KEGG:00592	alpha-Linolenic acid metabolism	KEGG_08.04.2017	0.00119347	11.1111	[DOX1, LOX4, OPR2, PKT3]
KEGG:04626	Plant-pathogen interaction	KEGG_08.04.2017	0.00139335	4.81928	[AT1G18210, AT4G33720, CAM8, CML23, CML37, CML38, CML42, MSS3]
